# Supplementary material for: The deacetylase NagA mediates the remodeling and recycling of peptidoglycan-derived amino sugars in mycobacteria
Source: J Biol Chem. 2025 Aug 14;301(11):110597. doi: 10.1016/j.jbc.2025.110597 (PMC12617635; doi:10.1016/j.jbc.2025.110597)
Supplement: Supplementary File S1 [file mmc2.xlsx]

## Sheet: DB_1 (Byos)
DB_1 - Database of 156 muropeptides used for initial search in Byos. Letters represent amino acids using single letter notation
AEJ
AEJA
AEJC
AEJD
AEJE
AEJF
AEJG
AEJH
AEJI
AEJK
AEJM
AEJN
AEJP
AEJQ
AEJR
AEJS
AEJT
AEJV
AEJW
AEJY
AEJAA
AEJAC
AEJAD
AEJAE
AEJAF
AEJAG
AEJAH
AEJAI
AEJAK
AEJAM
AEJAN
AEJAP
AEJAQ
AEJAR
AEJAS
AEJAT
AEJAV
AEJAW
AEJAY
AEZ
AEZA
AEZC
AEZD
AEZE
AEZF
AEZG
AEZH
AEZI
AEZK
AEZM
AEZN
AEZP
AEZQ
AEZR
AEZS
AEZT
AEZV
AEZW
AEZY
AEZAA
AEZAC
AEZAD
AEZAE
AEZAF
AEZAG
AEZAH
AEZAI
AEZAK
AEZAM
AEZAN
AEZAP
AEZAQ
AEZAR
AEZAS
AEZAT
AEZAV
AEZAW
AEZAY
AQJ
AQJA
AQJC
AQJD
AQJE
AQJF
AQJG
AQJH
AQJI
AQJK
AQJM
AQJN
AQJP
AQJQ
AQJR
AQJS
AQJT
AQJV
AQJW
AQJY
AQJAA
AQJAC
AQJAD
AQJAE
AQJAF
AQJAG
AQJAH
AQJAI
AQJAK
AQJAM
AQJAN
AQJAP
AQJAQ
AQJAR
AQJAS
AQJAT
AQJAV
AQJAW
AQJAY
AQZ
AQZA
AQZC
AQZD
AQZE
AQZF
AQZG
AQZH
AQZI
AQZK
AQZM
AQZN
AQZP
AQZQ
AQZR
AQZS
AQZT
AQZV
AQZW
AQZY
AQZAA
AQZAC
AQZAD
AQZAQ
AQZAF
AQZAG
AQZAH
AQZAI
AQZAK
AQZAM
AQZAN
AQZAP
AQZAQ
AQZAR
AQZAS
AQZAT
AQZAV
AQZAW
AQZAY

## Sheet: DB_2 (PGFinder)
DB_2 - Data base of 24 monomers built following the initial search and used to perform searches in PGFinder
Structure	Monoisotopicmass
gm(Glyc)-AQ|1	713.297
gm(Glyc)-AE|1	714.281
gm(Glyc)-AQZ|1	884.398
gm(Glyc)-AQZA|1	955.435
gm(Glyc)-AQZAA|1	1026.47
gm(Glyc)-AEZ|1	885.382
gm(Glyc)-AEZA|1	956.419
gm(Glyc)-AEZAA|1	1027.46
gm(Glyc)-AE|1	714.281
gm(Glyc)-AEJ|1	886.365
gm(Glyc)-AEJA|1	957.403
gm(Glyc)-AEJAA|1	1028.44
gm-AQ|1	697.302
gm-AE|1	698.286
gm-AQZ|1	868.403
gm-AQZA|1	939.44
gm-AQZAA|1	1010.48
gm-AEZ|1	869.387
gm-AEZA|1	940.424
gm-AEZAA|1	1011.46
gm-AE|1	698.286
gm-AEJ|1	870.371
gm-AEJA|1	941.408
gm-AEJAA|1	1012.44

## Sheet: DB_3 (PGFinder)
DB_3 - Database of all monomers from DB_2 plus additional 8 deacetylated monomers identified by PGFinder and 64 dimers built based on the 8 most abundant moonomers that could act as donor or acceptor.
Structure	Monoisotopicmass
gm(Glyc)-AQ|1	713.297
gm(Glyc)-AE|1	714.281
gm(Glyc)-AQZ|1	884.398
gm(Glyc)-AQZA|1	955.435
gm(Glyc)-AQZAA|1	1026.47
gm(Glyc)-AEZ|1	885.382
gm(Glyc)-AEZA|1	956.419
gm(Glyc)-AEZAA|1	1027.46
gm(Glyc)-AE|1	714.281
gm(Glyc)-AEJ|1	886.365
gm(Glyc)-AEJA|1	957.403
gm(Glyc)-AEJAA|1	1028.44
gm-AQ|1	697.302
gm-AE|1	698.286
gm-AQZ|1	868.403
gm-AQZA|1	939.44
gm-AQZAA|1	1010.48
gm-AEZ|1	869.387
gm-AEZA|1	940.424
gm-AEZAA|1	1011.46
gm-AE|1	698.286
gm-AEJ|1	870.371
gm-AEJA|1	941.408
gm-AEJAA|1	1012.44
gm(DeAc)-AE|1	656.275
gm(DeAc)-AEJ|1	828.36
gm(DeAc)-AEJA|1	899.397
gm(DeAc)-AEZ|1	827.376
gm(DeAc)-AEZA|1	898.413
gm(DeAc)-AQ|1	655.291
gm(DeAc)-AQZ|1	826.392
gm(DeAc)-AQZA|1	897.429
gm(Glyc)-AEJ=gm(Glyc)-AQZ|2	1752.75
gm(Glyc)-AEJ=gm(Glyc)-AQZA|2	1823.79
gm(Glyc)-AEJ=gm(Glyc)-AEZ|2	1753.74
gm(Glyc)-AEJ=gm(Glyc)-AEZA|2	1824.77
gm(Glyc)-AEJ=gm(Glyc)-AEJ|2	1754.72
gm(Glyc)-AEJ=gm(Glyc)-AEJA|2	1825.76
gm(Glyc)-AEJ=gm-AEZ|2	1737.74
gm(Glyc)-AEJ=gm-AEZA|2	1808.78
gm(Glyc)-AEJA=gm(Glyc)-AQZ|2	1823.79
gm(Glyc)-AEJA=gm(Glyc)-AQZA|2	1894.83
gm(Glyc)-AEJA=gm(Glyc)-AEZ|2	1824.77
gm(Glyc)-AEJA=gm(Glyc)-AEZA|2	1895.81
gm(Glyc)-AEJA=gm(Glyc)-AEJ|2	1825.76
gm(Glyc)-AEJA=gm(Glyc)-AEJA|2	1896.79
gm(Glyc)-AEJA=gm-AEZ|2	1808.78
gm(Glyc)-AEJA=gm-AEZA|2	1879.82
gm(Glyc)-AEZ=gm(Glyc)-AQZ|2	1751.77
gm(Glyc)-AEZ=gm(Glyc)-AQZA|2	1822.81
gm(Glyc)-AEZ=gm(Glyc)-AEZ|2	1752.75
gm(Glyc)-AEZ=gm(Glyc)-AEZA|2	1823.79
gm(Glyc)-AEZ=gm(Glyc)-AEJ|2	1753.74
gm(Glyc)-AEZ=gm(Glyc)-AEJA|2	1824.77
gm(Glyc)-AEZ=gm-AEZ|2	1736.76
gm(Glyc)-AEZ=gm-AEZA|2	1807.79
gm(Glyc)-AEZA=gm(Glyc)-AQZ|2	1822.81
gm(Glyc)-AEZA=gm(Glyc)-AQZA|2	1893.84
gm(Glyc)-AEZA=gm(Glyc)-AEZ|2	1823.79
gm(Glyc)-AEZA=gm(Glyc)-AEZA|2	1894.83
gm(Glyc)-AEZA=gm(Glyc)-AEJ|2	1824.77
gm(Glyc)-AEZA=gm(Glyc)-AEJA|2	1895.81
gm(Glyc)-AEZA=gm-AEZ|2	1807.79
gm(Glyc)-AEZA=gm-AEZA|2	1878.83
gm(Glyc)-AQZ=gm(Glyc)-AQZ|2	1750.78
gm(Glyc)-AQZ=gm(Glyc)-AQZA|2	1821.82
gm(Glyc)-AQZ=gm(Glyc)-AEZ|2	1751.77
gm(Glyc)-AQZ=gm(Glyc)-AEZA|2	1822.81
gm(Glyc)-AQZ=gm(Glyc)-AEJ|2	1752.75
gm(Glyc)-AQZ=gm(Glyc)-AEJA|2	1823.79
gm(Glyc)-AQZ=gm-AEZ|2	1735.77
gm(Glyc)-AQZ=gm-AEZA|2	1806.81
gm(Glyc)-AQZA=gm(Glyc)-AQZ|2	1821.82
gm(Glyc)-AQZA=gm(Glyc)-AQZA|2	1892.86
gm(Glyc)-AQZA=gm(Glyc)-AEZ|2	1822.81
gm(Glyc)-AQZA=gm(Glyc)-AEZA|2	1893.84
gm(Glyc)-AQZA=gm(Glyc)-AEJ|2	1823.79
gm(Glyc)-AQZA=gm(Glyc)-AEJA|2	1894.83
gm(Glyc)-AQZA=gm-AEZ|2	1806.81
gm(Glyc)-AQZA=gm-AEZA|2	1877.85
gm-AEZ=gm(Glyc)-AQZ|2	1735.77
gm-AEZ=gm(Glyc)-AQZA|2	1806.81
gm-AEZ=gm(Glyc)-AEZ|2	1736.76
gm-AEZ=gm(Glyc)-AEZA|2	1807.79
gm-AEZ=gm(Glyc)-AEJ|2	1737.74
gm-AEZ=gm(Glyc)-AEJA|2	1808.78
gm-AEZ=gm-AEZ|2	1720.76
gm-AEZ=gm-AEZA|2	1791.8
gm-AEZA=gm(Glyc)-AQZ|2	1806.81
gm-AEZA=gm(Glyc)-AQZA|2	1877.85
gm-AEZA=gm(Glyc)-AEZ|2	1807.79
gm-AEZA=gm(Glyc)-AEZA|2	1878.83
gm-AEZA=gm(Glyc)-AEJ|2	1808.78
gm-AEZA=gm(Glyc)-AEJA|2	1879.82
gm-AEZA=gm-AEZ|2	1791.8
gm-AEZA=gm-AEZA|2	1862.84
