# Supplementary material for: The deacetylase NagA mediates the remodeling and recycling of peptidoglycan-derived amino sugars in mycobacteria
Source: J Biol Chem. 2025 Aug 14;301(11):110597. doi: 10.1016/j.jbc.2025.110597 (PMC12617635; doi:10.1016/j.jbc.2025.110597)
Supplement: Supplementary File S2 [file mmc3.xlsx]

## Sheet: WT 18 h - GlcNAc
Monomer search data for WT 18 h - GlcNAc
Metadata	ID	RT (min)	Charge	Obs (Da)	Theo (Da)	Delta (ppm)	Inferred structure	Intensity	Inferred structure (best match)	Intensity (best match)	Total Intensity	Structure	Intensity2	Abundance (%)	Consolidated RT (min)	Consolidated Theo (Da)	Consolidated Delta (ppm)	Abs ppm
file : LF1.ftrs	1	5.3006	2;1	955.433	955.435	-1.8337	gm*-AQZA|1	635227072	gm*-AQZA|1	635227072	1779489741	gm(Glyc)-AQZA|1	6.35226e+08	35.6971	5.3	955.435	-1.8	1.8
masses_file : DB_2.csv	3	5.1933	1	713.296	713.297	-0.8857	gm*-AQ|1	290019712	gm*-AQ|1	290019712		gm(Glyc)-AQ|1	2.94265e+08	16.5365	5.19	713.297	-0.9	0.9
rt_window : 0.5	4	5.4541	2;1	956.417	956.419	-1.5035	gm*-AEZA|1	250414800	gm*-AEZA|1	250414800		gm(Glyc)-AEZA|1	2.62968e+08	14.7777	5.45	956.419	-1.5	1.5
modifications : Deacetylation (-Ac)	6	5.0245	2;1	885.38	885.381	-2.0484	gm*-AEZ|1	182307648	gm*-AEZ|1	182307648		gm(Glyc)-AEZ|1	1.95208e+08	10.9699	5.02	885.381	-2	2
ppm : 10	14	4.1444	2;1	884.396	884.398	-1.7155	gm*-AQZ|1	122897496	gm*-AQZ|1	122897496		gm(Glyc)-AQZ|1	1.26385e+08	7.1023	4.14	884.398	-1.7	1.7
consolidation_ppm : 1	22	5.4541	1	714.281	714.281	-0.1885	gm*-AE|1	71872184	gm*-AE|1	71872184		gm(Glyc)-AE|1	7.18718e+07	4.0389	5.45	714.281	-0.2	0.2
version : 1.2.1	52	5.5308	2;1	957.403	957.403	0.356	gm*-AEJA|1	35473684	gm*-AEJA|1	35473684		gm(Glyc)-AEJA|1	3.54741e+07	1.9935	5.53	957.403	0.4	0.4
	57	5.6537	2;1	941.407	941.408	-0.517	gm-AEJA|1	33298784	gm-AEJA|1	33298784		gm-AEJA|1	3.32996e+07	1.8713	5.65	941.408	-0.5	0.5
	86	5.3773	1	697.302	697.302	0.0955	gm-AQ|1	19519922	gm-AQ|1	19519922		gm-AQ|1	2.34145e+07	1.3158	5.38	697.302	0.1	0.1
	88	5.4541	2;1	939.439	939.44	-0.4718	gm-AQZA|1	19349150	gm-AQZA|1	19349150		gm-AQZA|1	1.93484e+07	1.0873	5.45	939.44	-0.5	0.5
	94	5.0858	2;1	886.364	886.365	-1.8984	gm*-AEJ|1	18407630	gm*-AEJ|1	18407630		gm(Glyc)-AEJ|1	1.85636e+07	1.0432	5.09	886.365	-1.9	1.9
	110	5.0552	2;1	868.402	868.403	-0.7321	gm-AQZ|1	14369093	gm-AQZ|1	14369093		gm-AQZ|1	1.43694e+07	0.8075	5.06	868.403	-0.7	0.7
	138	5.5308	2;1	1026.47	1026.47	-0.2111	gm*-AQZAA|1	11981034	gm*-AQZAA|1	11981034		gm(Glyc)-AQZAA|1	1.19813e+07	0.6733	5.53	1026.47	-0.2	0.2
	145	5.4694	2;1	940.419	940.424	-4.9402	gm-AEZA|1	11316316	gm-AEZA|1	11316316		gm-AEZA|1	1.13158e+07	0.6359	5.47	940.424	-4.9	4.9
	195	4.344	2;1	885.378	885.381	-3.6693	gm*-AEZ|1	8843844	gm*-AEZ|1	8843844		gm-AE|1	7.6696e+06	0.431	5.75	698.286	0.6	0.6
	223	5.7459	1	698.286	698.286	0.6324	gm-AE|1	7670027	gm-AE|1	7670027		gm(Glyc)-AEZAA|1	5.12849e+06	0.2882	5.73	1027.46	0.3	0.3
	246	5.2086	2;1	956.414	956.419	-5.0462	gm*-AEZA|1	6853872	gm*-AEZA|1	6853872		gm-AEZ|1	2.8721e+06	0.1614	5.16	869.387	-1.2	1.2
	287	6.0688	2;1	956.419	956.419	0.0281	gm*-AEZA|1	5698152	gm*-AEZA|1	5698152		Gm(DeAc)-AQ|1	2.21724e+06	0.1246	5.25	655.291	-0.3	0.3
	313	5.7305	2;1	1027.46	1027.46	0.2729	gm*-AEZAA|1	5128529	gm*-AEZAA|1	5128529		gm(DeAc)-AEZA|1	1.93431e+06	0.1087	5.33	898.413	-0.4	0.4
	403	5.2546	1	697.302	697.302	0.3581	gm-AQ|1	3895088	gm-AQ|1	3895088		gm(DeAc)-AQZA|1	1.92363e+06	0.1081	5.25	897.429	0	0
	456	5.5615	1	885.382	885.381	0.0887	gm*-AEZ|1	3221472	gm*-AEZ|1	3221472		gm(DeAc)-AEZ|1	952027	0.0535	5.07	827.376	0.1	0.1
	497	5.1626	2;1	869.385	869.387	-1.2126	gm-AEZ|1	2872228	gm-AEZ|1	2872228		gm(DeAc)-AEJA|1	868391	0.0488	9.73	899.397	-9	9
	540	4.5905	1	713.297	713.297	0.3979	gm*-AQ|1	2551816	gm*-AQ|1	2551816		gm(Glyc)-AEJAA|1	779417	0.0438	5.76	1028.44	0.9	0.9
	622	5.2546	1	655.291	655.291	-0.268	gm-AQ (-Ac)|1	2217378	gm-AQ (-Ac)|1	2217378		gm(DeAc)-AQZ|1	160154	0.009	4.59	826.392	0	0
	704	5.2546	2	897.429	897.429	-0.0305	gm-AQZA (-Ac)|1	1923843	gm-AQZA (-Ac)|1	1923843
	997	22.7678	1	672.266	672.27	-6.2803	gm*-AE (-Ac)|1	1199687	gm*-AQ|1	969772
	1124	5.8997	1	713.298	713.297	1.6814	gm*-AQ|1	969772	gm-AEZ (-Ac)|1	951404
	1137	5.0705	2	827.376	827.376	0.1138	gm-AEZ (-Ac)|1	951404	gm-AEJA (-Ac)|1	868124
	1202	9.7272	1	899.389	899.397	-9.0218	gm-AEJA (-Ac)|1	868124	gm*-AEZ|1	835102
	1233	3.8199	2;1	885.382	885.381	0.0887	gm*-AEZ|1	835102	gm*-AEJAA|1	779916
	1279	5.7612	1	1028.44	1028.44	0.9035	gm*-AEJAA|1	779916	gm*-AQ|1	723934
	1334	5.6383	1	713.297	713.297	0.3123	gm*-AQ|1	723934	gm-AQZ (-Ac)|1	160317
	2097	4.5905	2	826.392	826.392	0.0294	gm-AQZ (-Ac)|1	160317	gm*-AEJ|1	155522
	2107	4.0676	1	886.368	886.365	2.9218	gm*-AEJ|1	155522
	2224	3.913	2	843.371				94560
	2	6.2993	2;1	864.37				447080576
	5	7.805	1	565.212				226332208
	7	6.4835	1	865.355				151368560	gm*=gm(Glyc)
	8	5.3006	2;1	752.355				144157024
	9	7.5593	1	693.271				137248640
	10	5.5308	2;1	953.418				134541840
	11	16.9609	2;1	678.504				133933256
	12	7.7282	2;3;1	1802.78				126837160
	13	5.1933	2;1	735.278				125131304
	15	5.0858	2;1	882.381				114406728
	16	5.1933	1	585.238				105527768
	17	6.0227	2;3;1	1822.81				103120536
	18	4.1444	2;3;1	906.379				98411240
	19	7.3134	2;1	935.408				90660624
	20	5.1933	1	607.22				81080040
	21	23.1369	2;3	1853.93				80065592
	23	8.2813	2;3;1	1803.76				69245088
	24	17.053	1	515.324				67838360
	25	5.5922	2;1	954.399				65233604
	26	5.4541	1	958.401				64649128
	27	6.4067	2;3;1	1823.79				64536544
	28	5.4541	2;1	753.339				63915292
	29	7.2827	1	936.389				63897632
	30	5.0245	1	682.302				63206544
	31	22.9371	2;1	531.317				62408124
	32	4.1444	1	681.318				59100284
	33	5.7612	2;1	516.157				57903284
	34	3.2933	2;1	606.236				57543640
	35	6.2993	1	661.292				56691064
	36	5.7612	1	623.327				53787284
	37	4.1444	2;3;1	922.344				53551312
	38	7.59	2;1	673.34				53494464
	39	5.316	2;1	957.418				53264844
	40	6.5756	1	564.228				50172412
	41	5.27	2;3;1	977.417				49437020
	42	5.0091	2;1	907.363				48789724
	43	16.9609	1	581.488				47221804
	44	5.5769	1	583.222				43029448
	45	17.2064	1	584.495				42466228
	46	7.805	1	694.364				40663880
	47	7.2059	2;3;1	1731.74				40559464
	48	5.7459	1	507.207				37224012
	49	8.1276	1	694.255				36717028
	50	7.805	2;1	587.194				36279088
	51	5.669	2;3;1	1751.77				35872096
	53	9.2658	2;1	1711.72				35405224
	54	5.4541	1	711.281				34219972
	55	5.7612	1	988.349				33714068
	56	6.3913	2;3;1	1893.85				33386040
	58	7.6053	1	564.228				31559230
	59	4.4055	2;1	734.294				30854014
	60	5.4541	2;1	736.263				30843204
	61	5.1933	1	842.448				30763590
	62	5.0091	2;1	923.328				29479046
	63	7.6053	1	936.392				27235456
	64	5.1933	2;1	751.244				27217446
	65	17.0836	1	570.479				26761046
	66	5.5922	1	605.205				25965216
	67	5.3006	2;3;1	993.381				24589470
	68	5.7612	2;1	1010.33				24075610
	69	7.5593	2;1	715.253				23717874
	70	6.2379	2;1	978.415				22661714
	71	6.3299	2;3;1	1820.79				22394256
	72	18.1448	1	521.35				22141580
	73	5.362	2;3;1	994.365				21863286
	74	5.408	1	565.212				21046324
	75	3.2933	1	584.254				21001560
	76	17.9601	1	537.345				20923980
	77	5.0552	2;1	883.365				20772384
	78	9.8657	2;1	1782.75				20596222
	79	6.2993	2;1	902.318				20536972
	80	5.1319	2;1	1127.52				19997406
	81	5.4541	2;3;1	978.401				19919978
	82	5.8227	1	635.265				19918190
	83	5.224	1	531.265				19915676
	84	8.5425	2;3;1	1804.75				19837242
	85	7.2366	2;1	927.393				19767698
	87	5.8689	2;3;1	1821.82				19375422
	89	6.5909	1	586.211				19291890
	90	7.3134	1	732.33				19288300
	91	5.1165	1	696.318				19079452
	92	7.0829	1	693.272				18630334
	93	9.558	1	565.213				18562910
	95	7.5132	2;1	1732.73				18060676
	96	6.0227	2;3	1844.79				17752978
	97	7.59	1	822.423				17740438
	98	5.3773	2;1	1326.62				17289724
	99	5.7151	1	955.383				17267922
	100	6.7139	2;3;1	1821.78				17219400
	101	5.4847	1	563.244				17091072
	102	18.2679	1	725.601				16425300
	103	7.6668	2;1	1801.79				16142031
	104	18.2679	1	769.627				15724117
	105	10.4196	2;1	1783.74				14673671
	106	17.0376	1	639.447				14552060
	107	5.6537	2;1	738.329				14500006
	108	9.4658	2;1	1712.7				14416520
	109	6.4374	1	563.244				14395083
	111	5.5462	1	750.34				14200156
	112	23.1215	2;3	2233.05				14104252
	113	17.9447	1	505.373				13830968
	114	8.0969	2;1	1800.77				13775988
	115	8.3274	2;1	1873.82				13708510
	116	22.9832	2;1	1071.48				13695202
	117	22.7061	1	653.399				13656131
	118	19.6728	1	579.431				13646632
	119	6.7908	1	692.288				13622080
	120	1.2569	1	681.755				13482279
	121	1.4259	1	741.735				13473373
	122	7.5593	2	731.218				13408967
	123	1.4873	1	621.777				13289632
	124	5.8227	2;3;1	1752.75				13271008
	125	5.5308	2;1	935.408				13164564
	126	17.3447	1	598.51				12877225
	127	16.9609	1	524.459				12785605
	128	5.5769	1	712.375				12658003
	129	4.4055	1	712.313				12548524
	130	18.3602	1	813.653				12381414
	131	5.5922	2;1	1327.6				12379784
	132	17.8217	1	745.57				12290478
	133	5.4234	2;1	1158.51				12282415
	134	17.837	1	789.596				12263035
	135	5.0858	2;1	1087.48				12188559
	136	16.9916	1	611.416				12119945
	137	5.5308	1	641.264				11985104
	139	17.6832	1	791.598				11978041
	140	6.2686	2;1	1398.64				11859407
	141	23.1984	2;3;1	1151.55				11780739
	142	5.5615	2;1	991.366				11723469
	143	5.7612	2;1	1026.3				11662071
	144	17.437	1	680.626				11428827
	146	17.8524	1	523.507				11300073
	147	5.2086	1	714.389				11278477
	148	16.9916	1	510.296				11254152
	149	5.1012	2;1	999.424				11220708
	150	5.1012	1	679.303				11179642
	151	22.7061	1	651.384				11176933
	152	1.2722	1	1101.61				11146379
	153	5.4847	1	569.243				11080328
	154	6.0227	2;3	1860.75				11046939
	155	8.8502	1	549.218				11010566
	156	17.8217	1	701.544				10947341
	157	5.6998	1	712.266				10896588
	158	17.8832	1	833.622				10828424
	159	5.1165	1	718.3				10812010
	160	6.1456	2;3	1890.84				10770562
	161	4.4517	1	682.302				10689449
	162	5.4234	2;1	1033.38				10673064
	163	5.0705	2;1	941.418				10575436
	164	5.5462	2;1	732.329				10552189
	165	5.1933	2	1464.54				10291701
	166	6.6371	1	866.34				10270163
	167	5.6076	1	788.318				10192423
	168	7.7282	2;3	1840.73				10137015
	169	5.1626	2;1	1035.4				10077280
	170	5.1933	1	510.217				9736393
	171	5.4694	2;1	1159.49				9731281
	172	5.3773	2;1	1198.55				9701845
	173	4.129	2;1	928.361				9677911
	174	5.3773	2;1	1128.5				9674663
	175	5.1165	2;1	1255.58				9548410
	176	7.8203	2;1	1168.37				9423833
	177	5.4694	2;1	733.264				9383261
	178	1.2722	1	801.714				9380805
	179	7.7436	2;3	1824.76				9359268
	180	6.0535	2	1619.71				9331429
	181	6.8061	2;1	1108.48				9213750
	182	18.2679	1	681.575				9195738
	183	6.5602	2;1	1107.49				9176482
	184	5.4541	1	843.432				9159726
	185	5.1012	1	661.292				9111927
	186	5.408	1	719.284				9055015
	187	8.6502	2;1	1801.75				8999971
	188	6.5909	2;1	1468.69				8973280
	189	22.7061	2;1	679.415				8970220
	190	6.9599	2;1	1306.59				8952634
	191	5.6537	2;1	1449.61				8923697
	192	22.7524	2;1	504.247				8909762
	193	5.9458	2;1	1749.75				8855664
	194	7.59	1	937.374				8851207
	196	5.5462	1	754.323				8828493
	197	4.4055	2	750.26				8788474
	198	5.2393	2;1	806.366				8785519
	199	6.6986	2;1	1399.62				8742254
	200	5.7459	1	1001.38				8678861
	201	9.8811	2;1	1712.7				8642026
	202	23.1522	2;3	1246.65				8599619
	203	5.2393	1	883.365				8476287
	204	7.805	2;1	603.159				8471914
	205	1.2569	1	910.681				8448841
	206	7.6053	1	586.21				8445790
	207	5.1012	2;1	920.329				8428612
	208	6.4067	2	1845.77				8420550
	209	17.0223	1	556.463				8282293
	210	5.669	2;3	1819.8				8172183
	211	17.8217	1	657.518				8170979
	212	5.8381	2;1	1036.46				8151083
	213	5.8843	2;1	1398.64				8064566
	214	6.4221	2;1	939.392				8038396
	215	5.1779	1	506.222				8012889
	216	1.2569	1	970.66				7914188
	217	6.8061	2	1728.75				7899188
	218	6.5295	1	856.356				7859130
	219	4.2365	2;1	1020.42				7852426
	220	18.3602	1	857.679				7730857
	221	5.669	2;1	1397.65				7718604
	222	10.1118	2;1	1783.74				7679117
	224	22.7524	1	532.278				7659717
	225	18.2679	1	657.502				7639003
	226	5.316	2;1	1036.38				7563906
	227	16.9609	1	615.359				7520177
	228	17.7909	1	613.491				7500896
	229	6.5602	1	693.381				7480454
	230	6.5756	2;3;1	1890.84				7386764
	231	6.883	2;1	1822.76				7266183
	232	5.6844	2;3	1773.75				7256083
	233	6.3913	2;1	979.398				7246968
	234	16.7922	2;1	1071.48				7233661
	235	17.8832	1	877.648				7184044
	236	23.183	2;3;1	1272.59				7145660
	237	1.4259	1	861.693				7087290
	238	6.7139	1	979.399				7028030
	239	8.2352	2;3	1872.83				6971798
	240	23.1369	2;3;1	1110.56				6946769
	241	5.6537	2;1	1199.54				6939912
	242	5.2546	2	935.408				6927198
	243	6.0688	2;1	1620.71				6915407
	244	17.0223	1	700.486				6888053
	245	6.4835	2;1	903.303				6865497
	247	9.5119	1	836.33				6707392
	248	8.1276	2;1	716.237				6645864
	249	8.2659	2;1	1378.61				6627550
	250	5.4847	1	916.376				6615532
	251	5.3006	2	1748.77				6607994
	252	4.6678	1	604.221				6569891
	253	3.2933	2	622.201				6551256
	254	5.1933	2	1336.48				6512524
	255	7.6053	1	693.38				6509001
	256	5.0398	2;1	962.347				6500396
	257	16.9149	1	807.656				6449924
	258	7.3287	2	973.356				6445514
	259	22.9832	2;1	957.438				6439787
	260	5.3773	1	532.249				6399603
	261	6.6371	2	1744.78				6392148
	262	22.7524	1	534.294				6389420
	263	5.8843	2;3	1843.79				6332452
	264	5.0858	2;1	996.424				6311915
	265	2.1501	1	535.199				6295868
	266	3.2933	2;1	906.38				6292404
	267	6.2839	3;1	1892.86				6259111
	268	18.3602	1	701.528				6178667
	269	17.8524	1	677.471				6156039
	270	22.7524	1	518.263				6116274
	271	5.3006	2	1545.69				6087816
	272	1.4719	1	643.758				6086118
	273	4.1444	2;1	606.236				6052742
	274	5.1165	2;1	864.371				6012013
	275	6.5449	1	506.223				6004193
	276	5.4694	1	840.432				5986718
	277	5.7612	2;1	1520.47				5940214
	278	1.2876	1	790.723				5922986
	279	10.1426	2;3	2650.13				5879675
	280	18.2371	1	637.549				5874575
	281	7.0829	2;1	715.254				5838553
	282	17.8832	1	721.497				5780762
	283	5.6229	2	1750.77				5773565
	284	7.3901	2	1307.57				5773557
	285	23.1676	2;3	1284.63				5752340
	286	6.2379	1	775.336				5751375
	288	10.6658	2;1	1784.72				5613901
	289	7.5593	2	1424.49				5568536
	290	5.6537	2;3	1789.72				5516616
	291	5.1319	1	942.4				5509191
	292	6.4528	2;3	1915.82				5492825
	293	6.4067	2;3	1861.74				5479623
	294	17.7909	1	551.476				5469721
	295	7.805	1	1130.42				5461873
	296	21.684	1	611.416				5454890
	297	17.8217	1	633.445				5446344
	298	6.2993	2;1	886.341				5417507
	299	6.9907	2;3	1745.76				5398571
	300	8.2813	2;3	1841.71				5328122
	301	6.7908	1	714.27				5315789
	302	8.2813	2;3	1825.74				5315533
	303	16.7307	2;3;1	1151.55				5302019
	304	6.2071	2	1806.81				5256920
	305	17.7909	1	507.45				5249075
	306	5.1626	1	511.202				5240851
	307	16.3758	2;3;1	1272.59				5240823
	308	7.4978	2;3	1864.81				5236391
	309	17.0836	1	625.432				5217892
	310	17.1911	1	532.278				5198634
	311	6.6986	2;1	1469.67				5196600
	312	18.2063	1	593.523				5177337
	314	5.0245	1	796.345				5085199
	315	5.362	2	1546.67				5081782
	316	6.7139	1	567.228				5041661
	317	7.252	2;1	949.375				5022749
	318	6.2993	2;3	1930.79				5021869
	319	5.0858	2	992.381				5015151
	320	8.4503	1	677.276				5008999
	321	6.2839	2;3	1914.84				5007781
	322	6.0535	1	500.162				4993664
	323	7.252	2;1	965.34				4985120
	324	7.7282	2	1931.93				4975884
	325	5.4847	1	591.225				4967132
	326	5.7612	2;1	532.121				4958801
	327	5.1933	2;1	1378.57				4939545
	328	5.0552	1	665.323				4903040
	329	5.6537	2;3	979.355				4902453
	330	6.8369	3	1894.81				4872785
	331	16.9916	1	524.311				4860754
	332	5.224	2	623.185				4848711
	333	6.8676	2;1	1373.6				4812126
	334	6.0688	2;1	1397.65				4803150
	335	17.8217	1	595.502				4794781
	336	7.8203	2;1	1152.41				4788302
	337	5.0091	1	809.315				4758463
	338	17.0836	1	992.559				4736435
	339	4.2365	2;1	998.439				4680869
	340	6.2071	1	636.25				4675897
	341	7.5439	2	1729.73				4674188
	342	1.3029	1	850.702				4664979
	343	5.4541	1	737.344				4660103
	344	6.0535	1	607.332				4618544
	345	17.0223	1	506.301				4613270
	346	6.3913	2	1235.55				4597325
	347	7.4363	1	928.376				4591699
	348	5.9151	1	515.173				4583436
	349	4.1444	1	703.3				4575648
	350	7.2059	2;3	1753.72				4559623
	351	16.9763	1	553.457				4553161
	352	8.1276	2	732.202				4549107
	353	6.2379	2;1	1309.59				4538071
	354	5.4541	2;3;1	979.38				4536796
	355	5.2546	1	732.329				4533216
	356	5.1626	2	1197.57				4527286
	357	5.7612	2	2014.65				4526017
	358	4.5751	2;1	907.365				4525032
	359	5.3006	1	525.217				4515324
	360	6.4988	1	662.277				4507100
	361	6.9907	2	1731.75				4506846
	362	6.6986	1	935.41				4499466
	363	7.8203	2	1733.58				4495097
	364	6.2379	2	1687.75				4486392
	365	7.7896	2;1	1600.68				4464729
	366	17.8832	1	765.523				4460264
	367	18.3602	1	745.554				4445775
	368	6.9445	1	550.25				4426040
	369	17.1911	1	504.246				4407846
	370	5.8843	2;3	1859.76				4405448
	371	5.0398	1	787.333				4376307
	372	18.2063	1	549.496				4325932
	373	5.224	2;1	1033.38				4302271
	374	5.0245	2;1	1021.41				4301749
	375	5.1165	2;1	1036.38				4289346
	376	17.8217	1	589.419				4252797
	377	5.2393	2;1	1037.37				4244699
	378	8.1276	1	823.407				4241582
	379	18.5296	1	651.565				4226337
	380	4.4363	1	590.241				4216137
	381	4.4363	2;1	680.287				4214027
	382	7.2059	2;3	1769.69				4210478
	383	6.5602	1	988.351				4183470
	384	6.1764	1	926.408				4178798
	385	5.5308	1	550.249				4164392
	386	23.0139	2;1	856.39				4151235
	387	5.6076	1	810.3				4145687
	388	7.6207	2;1	1307.57				4096208
	389	6.3453	2;1	1618.69				4092786
	390	5.5308	2	1256.56				4078513
	391	22.9525	2	1548.8				4052588
	392	5.9612	1	523.202				4034216
	393	8.8656	2;1	1379.6				4029233
	394	6.8215	2;1	1520.65				4004335
	395	7.252	1	724.313				3996728
	396	5.6537	2;1	1549.67				3971132
	397	5.4541	2;1	693.271				3969333
	398	18.5296	1	695.591				3933021
	399	5.0091	2;1	1128.5				3918308
	400	5.7766	2	550.132				3917249
	401	16.9149	1	651.383				3909753
	402	18.3602	1	901.705				3900416
	404	4.5905	1	735.279				3847003
	405	8.8963	2;1	1874.79				3845196
	406	8.0508	2;1	1289.56				3756511
	407	22.8756	2;1	542.354				3739755
	408	4.2519	1	795.361				3739456
	409	22.7524	1	546.294				3737385
	410	6.2071	2	1673.74				3731310
	411	5.7151	2	1902.78				3725608
	412	5.0705	1	738.34				3721303
	413	8.3581	2;1	1601.67				3714348
	414	5.1626	1	791.247				3712343
	415	5.1933	2;1	1000.41				3692867
	416	10.1118	2;1	1713.69				3683948
	417	6.883	2;1	1400.61				3672861
	418	5.1319	2	734.265				3667850
	419	6.8984	1	848.378				3661627
	420	7.6668	2;1	1729.73				3650783
	421	6.6678	2	1235.55				3642557
	422	23.2137	2;3;4	1891.87				3640461
	423	6.4221	2;1	1310.57				3639344
	424	23.183	2;3	1197.59				3638814
	425	5.8535	2	1617.69				3638793
	426	1.8415	1	690.219				3622015
	427	16.8382	1	501.377				3620019
	428	3.975	2;1	1127.52				3619942
	429	5.1626	1	832.322				3607985
	430	6.5756	3	1824.77				3566450
	431	5.6844	2;1	992.35				3563969
	432	5.5922	1	635.265				3562939
	433	17.9909	1	623.534				3562675
	434	6.7293	2;1	1619.68				3546822
	435	23.2137	2	1070.46				3518534
	436	17.2678	1	940.609				3499134
	438	17.8986	1	921.674				3473515
	439	5.9304	1	622.343				3432840
	440	6.6063	2	1807.8				3401807
	441	5.0705	1	794.247				3398538
	442	6.4067	2;3	1790.82				3394211
	443	8.3428	2;3	1862.79				3365245
	444	3.2933	1	681.318				3359633
	445	18.2679	1	569.45				3358818
	446	22.8141	1	664.3				3336481
	447	5.5001	2	749.228				3331680
	448	16.7922	2	1548.8				3302985
	449	5.1165	1	680.286				3295250
	450	2.4592	1	567.336				3286536
	451	5.6998	1	734.248				3268796
	452	17.1757	1	543.356				3258388
	453	4.1444	2	944.326				3258291
	454	5.4541	2;1	1156.5				3240225
	455	3.2933	2;3;1	922.344				3229558
	457	8.0354	1	693.271				3206162
	458	5.0398	2	1056.48				3189535
	459	7.2059	2;1	1470.66				3172612
	460	5.9612	2;1	1328.58				3156842
	461	6.5756	2	602.175				3143903
	462	2.3975	1	536.183				3139886
	463	6.4067	2;3	1931.79				3130429
	464	8.1891	2;1	1598.67				3129681
	465	8.0046	2	1653.71				3127561
	466	5.5308	1	823.392				3125864
	467	5.6844	2;1	936.393				3122950
	468	16.8536	2;1	598.382				3120155
	469	9.558	1	694.365				3113237
	470	4.2519	2;3	1036.39				3105953
	471	5.3313	2;1	1175.49				3097590
	472	17.0836	1	994.574				3087596
	473	7.252	2;1	1529.65				3082688
	474	22.9217	2	1711.86				3074780
	475	5.1319	1	1085.46				3072436
	476	10.2349	1	907.366				3072367
	477	5.8689	2;1	1246.53				3059745
	478	4.6678	1	582.239				3043715
	479	17.0836	1	1020.59				3036984
	480	18.2063	1	809.634				3020197
	481	17.0683	1	554.335				3016648
	482	6.0995	2	1900.76				2999822
	483	22.6906	1	968.642				2995121
	484	5.3006	1	1085.57				2993240
	485	7.4978	1	676.293				2987246
	486	5.8535	1	939.392				2981263
	487	17.0836	1	1006.58				2979313
	488	6.1149	2;3	2025.89				2961070
	489	5.408	1	509.186				2955049
	490	22.5198	1	641.463				2955027
	491	5.9151	1	1004.39				2932096
	492	22.7832	2;1	598.384				2920828
	493	17.437	1	564.559				2916920
	494	4.6214	2;1	923.329				2907079
	495	5.5769	2;1	1198.56				2881192
	496	18.3602	1	623.533				2877021
	498	5.8227	2	1774.73				2867545
	499	17.0376	1	1011.81				2862871
	500	17.0836	1	1025.82				2856606
	501	18.4988	1	607.539				2841859
	502	5.9612	2;1	1110.49				2833916
	503	5.4234	1	830.306				2833549
	504	14.6812	2;3;1	1141.55				2811407
	505	23.0754	2	940.455				2807803
	506	5.6537	2;1	963.392				2792081
	507	23.183	2;3	1183.54				2783951
	508	7.252	2	1306.59				2780737
	509	4.4363	1	568.259				2772014
	510	8.2967	1	1059.39				2771733
	511	5.7151	2;1	877.404				2733217
	512	5.9151	2;1	1547.66				2725421
	513	6.4835	2	1036.46				2722664
	514	16.3295	2	1070.46				2714627
	515	18.0832	1	799.638				2706433
	516	18.3602	1	536.528				2697620
	517	22.891	2	1461.77				2684286
	518	5.6844	1	786.303				2673671
	519	6.8984	1	1009.45				2661985
	520	22.6752	1	693.711				2660540
	521	6.0381	2	1951.96				2644827
	522	7.9278	1	507.207				2644739
	523	9.2812	2;3	1749.66				2617341
	524	6.3453	2;3	1842.77				2614819
	525	5.3466	2;1	807.35				2606438
	526	8.604	2;1	1290.55				2599682
	527	5.2393	1	603.287				2598889
	528	16.9916	2	551.441				2595092
	529	5.1779	2;1	925.422				2587585
	530	5.5462	2;1	975.387				2583786
	531	17.8217	1	545.393				2576181
	532	5.5922	2	621.169				2572584
	533	5.0705	2;1	963.402				2567172
	534	2.9996	2	1056.48				2562505
	535	23.0447	2;3	1585.76				2559724
	536	22.7061	1	667.415				2556571
	537	7.5593	2	655.329				2555711
	538	8.8502	2;1	1711.72				2554184
	539	6.7139	2;1	1358.55				2551849
	541	7.2827	2	1236.54				2543500
	542	2.8913	1	717.28				2540106
	543	1.2569	1	914.674				2528416
	544	5.1319	1	683.286				2527316
	545	5.9766	2;1	1037.44				2525577
	546	18.2679	1	576.511				2522963
	547	22.7215	1	681.432				2511115
	548	7.2059	2	1860.9				2500528
	549	5.1473	1	997.404				2489763
	550	18.0371	1	667.56				2489316
	551	9.758	2;3	2579.09				2485997
	552	6.3913	2	1971.79				2485360
	553	9.558	1	587.195				2463993
	554	7.8817	1	835.345				2462670
	555	6.5295	1	878.338				2462332
	556	17.1911	1	518.262				2458766
	557	22.9371	2;1	800.451				2457886
	558	18.0832	1	795.619				2456094
	559	4.3133	1	907.36				2447125
	560	5.6844	2	1616.71				2437519
	561	5.0858	2	1109.46				2431246
	562	21.684	1	519.42				2430364
	563	6.1456	2;1	1449.61				2427985
	564	6.2686	1	938.408				2425501
	565	5.1933	1	1426.59				2424342
	566	16.3295	2;3	1183.54				2422674
	567	17.6217	1	765.45				2422151
	568	5.3313	2	1949.79				2418670
	569	16.9916	1	650.283				2412530
	570	5.8535	2;1	1024.46				2408516
	571	5.1626	2	1325.63				2404399
	572	18.0832	1	843.664				2400980
	573	17.5755	1	599.476				2396391
	574	7.298	2	1882.75				2391617
	575	2.4284	1	534.167				2390701
	576	18.0371	1	755.612				2388508
	577	5.6076	1	855.371				2386365
	578	18.2679	1	662.458				2382411
	579	6.161	1	948.39				2378897
	580	5.5922	1	1034.37				2378737
	581	5.9766	2	1900.76				2376020
	582	6.0842	2	1903.76				2373227
	583	18.5604	1	739.617				2370080
	584	2.4592	1	672.086				2366182
	585	18.0371	1	711.586				2365845
	586	6.883	1	980.384				2363018
	587	18.3602	1	789.58				2360768
	588	17.053	2;1	542.448				2352837
	589	7.8817	2;3	2005.86				2351887
	590	2.9531	1	739.263				2350221
	591	7.1752	2	1746.74				2349981
	592	5.1933	2	2177.84				2344463
	593	5.1779	2;1	1088.45				2342923
	594	18.2679	1	618.431				2342880
	595	6.76	1	857.339				2331345
	596	5.3927	1	826.453				2323430
	597	17.5909	1	643.502				2318763
	598	6.2379	2;1	1302.56				2315775
	599	8.2659	2	1932.92				2314201
	600	4.1444	1	584.254				2304543
	601	5.7612	2;1	720.19				2303324
	602	17.837	1	660.445				2292894
	603	6.883	2	1235.55				2291580
	604	17.8832	1	603.442				2291434
	605	5.5922	2	1204.39				2287390
	606	5.8227	2;1	1450.59				2281521
	607	6.0535	1	1823.31				2280781
	608	5.9766	2;1	1519.66				2280322
	609	18.9152	1	665.68				2276849
	610	7.3441	2	1108.48				2264831
	611	6.7908	2	730.234				2263670
	612	22.7524	1	686.282				2259342
	613	17.0683	1	794.328				2257631
	614	22.7061	1	665.399				2255323
	615	5.6998	2	993.334				2247358
	616	6.2379	2	1016.36				2243500
	617	22.8756	2	1382.7				2240270
	618	17.0223	1	636.268				2237806
	619	9.2658	2;3	1733.7				2232975
	620	7.0829	2	731.218				2224175
	621	17.8217	1	683.554				2217796
	623	8.4964	2;3	1842.69				2216863
	624	5.6844	2	750.212				2216303
	625	22.8756	2	1004.54				2214532
	626	6.1764	1	937.425				2212382
	627	6.6217	2	1380.62				2205001
	628	22.9525	2;1	697.334				2204522
	629	17.8524	1	682.426				2192017
	630	5.5308	1	531.265				2183682
	631	17.0836	1	789.372				2173895
	632	6.376	1	695.287				2170166
	633	4.4209	1	509.233				2167192
	634	5.0091	2;3	1037.37				2150353
	635	7.7436	1	925.376				2143010
	636	5.1779	2	1448.56				2139921
	637	4.1444	2	1058.27				2137944
	638	23.1215	2;3	2005.96				2136005
	639	7.0983	1	822.424				2132306
	640	2.4592	2;1	574.109				2130057
	641	6.5295	2	1236.54				2126753
	642	17.8832	1	935.653				2113603
	643	17.6063	1	687.528				2112262
	644	7.0522	2	1689.73				2111413
	645	2.8449	2	755.227				2108387
	646	5.4847	1	564.743				2107558
	647	5.1933	2	2049.78				2093750
	648	7.6053	2	1295.45				2085860
	649	6.8369	2;3	2555.13				2085485
	650	18.2679	1	640.476				2084667
	651	23.1062	2;3	2641.21				2084636
	652	17.0683	1	657.46				2079451
	653	5.5308	1	866.387				2076405
	654	5.3927	1	746.307				2073727
	655	8.2813	2;1	1600.69				2073102
	656	5.7766	2;1	1238.55				2071663
	657	22.6906	1	1102.66				2070226
	658	22.891	2	1254.66				2069433
	659	6.1149	2	1974.79				2067180
	660	7.0522	2	1381.61				2065989
	661	7.4978	2	1883.73				2062151
	662	5.1012	1	593.241				2060806
	663	1.2569	1	1034.63				2057312
	664	3.6802	1	604.221				2056808
	665	6.6832	2	1688.73				2042455
	666	17.1297	1	1039.84				2041238
	667	5.9458	2;1	1247.51				2038314
	668	5.9458	2;1	1227.54				2038156
	669	5.5308	1	1157.48				2036415
	670	17.0836	1	552.49				2036119
	671	5.3466	1	833.306				2033252
	672	23.2599	2	692.434				2031863
	673	17.837	1	616.418				2029969
	674	6.3299	2	1750.74				2023552
	675	5.1165	1	833.306				2015798
	676	16.9763	1	664.299				2015496
	677	5.1933	2	1840.8				2002845
	678	5.1626	2	1116.5				1997904
	679	6.5756	2;3	1916.81				1995133
	680	7.0983	2	1236.54				1988385
	681	5.0398	1	759.269				1985434
	682	8.0508	2;3	1825.75				1978900
	683	22.6906	1	675.381				1975109
	684	17.8832	1	726.453				1966525
	685	5.316	2;1	755.345				1965745
	686	4.9937	2	929.346				1961114
	687	6.7908	2;1	1381.61				1959827
	688	5.1012	2;1	904.351				1956754
	689	6.3299	2;3	1858.74				1954865
	690	7.129	2	1107.49				1953245
	691	5.8997	1	661.292				1952742
	692	7.6361	2;1	1429.58				1951826
	693	5.1319	1	739.324				1951784
	694	8.5118	2;3	1826.73				1948628
	695	8.143	2;1	1377.63				1941070
	696	18.2526	1	596.449				1940968
	697	22.6906	1	780.573				1934044
	699	17.8217	1	572.392				1933535
	700	1.2569	1	1608.45				1933235
	701	5.2086	1	710.297				1931522
	702	6.0842	2	994.366				1931473
	703	5.9612	1	651.26				1925883
	705	11.2352	2;3	2559.06				1920086
	706	5.5154	1	938.359				1920053
	707	5.5769	1	907.364				1916859
	708	3.1853	2;1	682.302				1914321
	709	22.6906	1	673.365				1905474
	710	7.5286	1	1006.45				1903336
	711	22.9525	2	1180.68				1898886
	712	22.7215	1	636.269				1898213
	713	5.1012	2	1184.54				1895939
	714	18.3295	1	535.481				1895914
	715	18.3448	1	706.484				1890191
	716	6.6371	2;3	1931.79				1887529
	717	2.8449	1	680.286				1885513
	718	22.8141	1	638.284				1883053
	719	7.7589	1	935.409				1882742
	720	23.1984	2	682.449				1881712
	721	5.8073	2;3	1790.7				1880579
	722	7.9278	2;1	1282.53				1873215
	723	23.1062	2;3	1113.61				1869422
	724	5.6229	2	826.265				1866607
	725	5.9612	2;3	1973.81				1863263
	726	1.4259	1	763.716				1854218
	727	17.1604	1	723.52				1853194
	728	7.59	1	802.492				1848644
	729	6.5295	2	894.303				1847279
	730	18.2526	1	525.424				1846073
	731	7.1752	2	1846.77				1845854
	732	17.437	1	1047.78				1844434
	733	8.7117	2;1	1599.65				1843063
	734	1.6721	1	528.168				1841096
	735	6.2839	2	1648.7				1840046
	736	6.3913	2	2023				1836152
	737	17.6217	1	731.555				1835466
	738	17.0836	1	978.544				1830830
	739	16.6844	2;3	1284.63				1830507
	740	17.8832	1	739.581				1830344
	741	4.1598	2	938.316				1825350
	742	8.8502	1	571.199				1823551
	743	6.2225	2;1	1328.58				1822823
	744	5.8381	2	1735.78				1821659
	745	9.8504	2;3	1820.7				1820679
	746	1.7953	1	566.11				1813982
	747	5.6844	1	841.417				1812019
	748	17.5139	1	915.606				1811779
	749	17.837	1	638.4				1807135
	750	8.2045	2	1654.7				1805753
	751	6.5756	2;3	1862.72				1805238
	752	17.8832	1	704.471				1799712
	753	17.8832	1	732.593				1799614
	754	7.6207	2	602.175				1798777
	755	7.0675	2	1109.46				1797427
	756	16.8229	2	1711.86				1796616
	757	17.0836	1	980.559				1775571
	758	5.2393	2;1	939.403				1773840
	759	23.1369	2;3	1569.78				1772036
	760	17.0376	1	964.528				1765635
	761	23.0908	2	841.387				1761557
	762	7.5746	1	1366.61				1761335
	763	17.007	1	627.448				1761056
	764	6.0995	1	753.34				1756202
	765	7.3287	3	2762.2				1755144
	766	17.8986	1	783.607				1745837
	767	16.8229	2;1	514.347				1735367
	768	7.3134	2	957.378				1724582
	769	6.8215	1	693.272				1724183
	770	4.6524	1	679.303				1717880
	771	17.0223	1	1008.59				1716367
	772	23.1676	2;3	1163.63				1715502
	773	9.0195	1	678.26				1708539
	774	4.4517	2;1	929.345				1706576
	775	16.8229	2	1113.62				1702143
	776	5.6383	2;1	1207.47				1692143
	777	6.3606	2	1445.63				1690201
	778	21.684	1	792.573				1686019
	779	7.0368	2	1819.76				1685862
	780	23.1522	2	905.497				1683034
	781	4.1444	2	950.343				1676714
	782	5.6383	2	1808.79				1672852
	783	6.9907	2;3	2114.89				1668293
	784	1.3951	1	989.637				1665815
	785	3.7423	2;1	907.364				1663478
	786	5.4541	1	533.233				1660401
	787	8.8502	1	678.37				1659957
	788	6.3606	2	1674.72				1656265
	789	1.4259	1	883.675				1654385
	790	6.1456	1	876.334				1646505
	791	7.5286	2	1754.71				1645624
	792	8.7579	2;1	1805.73				1644343
	793	5.0552	2	890.386				1642637
	794	5.1319	1	533.183				1632553
	795	6.4835	2	887.325				1627770
	796	7.2366	1	1056.54				1625676
	797	6.6063	2;1	1396.62				1624952
	798	2.0421	1	583.27				1623757
	799	5.5615	2	1064.42				1623699
	800	6.9753	2	1845.79				1623440
	801	4.6678	2;1	904.367				1621635
	802	17.0376	1	966.544				1621062
	803	6.5449	2	1379.64				1612871
	804	7.0368	1	645.25				1611756
	805	6.5909	2	1164.52				1606678
	806	22.6906	1	526.229				1606026
	807	7.5286	2;3	1770.67				1602012
	808	5.6229	2	1471.59				1599990
	809	17.5139	1	871.58				1598956
	810	6.4835	1	698.975				1597002
	811	5.2853	2	734.346				1591070
	812	5.4234	2	1015.37				1579157
	813	7.805	1	666.332				1578717
	814	23.2599	2;3;4	1310.54				1577587
	815	18.114	1	887.69				1576906
	816	5.7612	1	1117.5				1575694
	817	5.0245	2;1	908.344				1574785
	818	18.3295	1	684.502				1573490
	819	5.5154	2	1048.45				1572653
	820	18.5913	1	783.643				1565619
	821	5.4694	2;1	995.349				1563635
	822	6.6217	2;3	1846.76				1562229
	823	6.8061	1	895.902				1560776
	824	9.7272	1	837.314				1548654
	825	5.1779	1	1034.37				1545533
	826	5.5308	1	770.417				1545085
	827	5.1319	1	666.307				1543661
	828	22.6906	1	701.397				1538241
	829	18.4834	1	563.512				1537476
	830	17.8217	1	594.374				1533856
	831	18.0832	1	687.513				1532966
	832	16.9609	2	660.494				1529646
	833	7.4517	2;1	1218.53				1529320
	834	5.3006	2	979.404				1528312
	835	6.2686	2	1420.62				1525529
	836	22.7215	1	650.284				1524378
	837	22.8295	1	512.312				1523623
	838	7.129	2	1788.76				1519545
	839	5.0091	1	704.284				1516819
	840	17.8063	1	528.366				1514976
	841	7.7436	2	1880.73				1510149
	842	7.6053	1	1237.57				1509952
	843	8.8041	1	912.881				1509915
	844	7.7282	1	1803.28				1508288
	845	8.3889	1	977.42				1507147
	846	4.6988	1	564.228				1504974
	847	17.007	1	612.511				1502505
	848	17.2678	1	507.352				1501797
	849	6.7139	2;3	1859.72				1493807
	850	5.0091	2;1	825.28				1490097
	851	5.0705	2	1125.42				1487706
	852	5.0398	1	662.276				1486227
	853	5.5001	1	1039.45				1484710
	854	7.9585	2	1786.79				1483641
	855	7.3748	2	1178.53				1483386
	856	9.2812	2	1840.87				1483164
	857	7.6053	2;1	1527.63				1482644
	858	5.2546	2	991.366				1478830
	859	6.8369	1	696.271				1478659
	860	1.2876	1	794.716				1478002
	861	8.3274	2	1786.79				1474355
	862	18.0832	1	731.539				1472826
	863	9.6965	2	1713.68				1471033
	864	5.1933	1	1298.53				1464438
	865	23.2137	2;3	624.338				1463628
	866	7.6053	2	974.34				1459688
	867	3.2933	1	632.232				1458274
	868	22.7678	1	520.279				1452469
	869	22.6906	1	806.589				1450325
	870	1.4873	1	509.804				1450032
	871	6.4681	1	1399.62				1450008
	872	6.7754	2	1972.78				1449767
	873	6.7139	2;3	1964.88				1449255
	874	5.362	2	1327.59				1442089
	875	21.684	1	954.625				1429804
	876	4.4825	1	664.242				1427245
	877	6.2379	2	1904.74				1426749
	878	18.3602	1	945.732				1426450
	879	8.6656	2	1724.75				1426136
	880	5.4694	2	1448.63				1425703
	881	17.5139	1	959.632				1421922
	882	2.9686	1	520.188				1419049
	883	17.007	1	656.537				1416927
	884	7.0983	2;1	1374.58				1413814
	885	7.6053	1	695.321				1412156
	886	22.7524	1	660.266				1411159
	887	22.8603	1	510.296				1410932
	888	17.9447	1	965.701				1410668
	889	5.4694	1	956.911				1408400
	890	5.408	1	531.168				1407177
	891	6.3299	2;3	2316.98				1404803
	892	5.1319	2	964.386				1404798
	893	18.4218	1	755.612				1404603
	894	6.2379	3	2687.18				1399900
	895	11.7738	2;3	2630.1				1399782
	896	18.4526	1	569.317				1399002
	897	7.7436	2;1	1218.53				1397569
	898	5.992	2	1719.78				1393734
	899	5.1933	2	1968.87				1390399
	900	22.7678	1	658.25				1386657
	901	7.4055	1	1019.43				1385720
	902	17.6217	1	775.581				1385458
	903	5.9151	2;1	1248.51				1385048
	904	6.1764	2	964.355				1382690
	905	3.2933	2;1	720.178				1381305
	906	9.6195	2;1	1781.76				1375633
	907	16.9763	1	638.284				1371871
	908	5.1165	1	825.47				1371585
	909	5.792	2;1	1374.59				1371024
	910	22.6906	1	554.26				1365920
	911	17.0223	1	1034.61				1365005
	912	8.2813	2	1730.71				1364512
	913	7.5132	2	1599.7				1359617
	914	18.5296	1	583.466				1358810
	915	8.9271	2	1449.65				1357443
	916	6.161	1	723.33				1355893
	917	5.8227	2	1200.52				1349551
	918	5.8535	2	1954.85				1349047
	919	5.4694	2	962.405				1346390
	920	5.0705	2	979.367				1343799
	921	8.7271	1	912.334				1335526
	922	8.3274	2;3	1911.77				1335481
	923	5.7459	2	2245.94				1333204
	924	2.4592	2	914.317				1330200
	925	3.6802	1	882.382				1322581
	926	7.6514	1	938.376				1320601
	927	4.4671	2;1	886.383				1317302
	928	5.2393	2	1828.74				1315849
	929	17.8832	1	770.479				1315531
	930	22.891	2	1454.76				1313960
	931	1.965	3	995.633				1313282
	932	6.5602	2	1166.4				1311828
	933	6.6063	2	1760.77				1306513
	934	6.1918	1	866.357				1306506
	935	23.0908	2;3	2334.09				1303761
	936	22.9217	2	1624.83				1302419
	937	17.0376	1	997.792				1301543
	938	8.3735	1	921.383				1298305
	939	7.4363	2	966.324				1297444
	940	11.4045	2;3	2560.05				1296495
	941	23.1369	2;3	1337.72				1294955
	942	5.4694	1	698.395				1294864
	943	7.0522	2;1	1397.61				1293905
	944	5.1626	2;1	926.403				1291233
	945	5.1626	2;1	1057.38				1289893
	946	7.7436	2	1862.79				1286475
	947	5.8997	2	1577.67				1285834
	948	23.2599	2;3	773.415				1285540
	949	17.437	1	609.518				1284685
	950	2.4746	1	522.137				1283598
	951	23.183	2	977.483				1280406
	952	23.1369	2;3	2054.04				1280024
	953	7.7589	2;1	1207.51				1279429
	954	18.1909	1	553.322				1279154
	955	18.0371	1	643.487				1275727
	956	23.0754	3	2855.34				1273934
	957	5.8843	2	1950.97				1272938
	958	18.3756	1	711.586				1272083
	959	6.6832	2	1860.86				1271156
	960	22.9064	2	1308.74				1269882
	961	8.3735	2;3	2093.88				1262967
	962	23.1369	2;3	1360.7				1259862
	963	7.7436	1	1006.45				1257169
	964	7.4209	1	950.36				1254787
	965	2.4438	1	519.204				1252415
	966	25.387	1	587.278				1250485
	967	2.4438	1	580.126				1250281
	968	8.0046	2;3	2296.96				1248807
	969	7.0368	1	1131.46				1247582
	970	3.6802	1	564.228				1247235
	971	23.1676	2;3;4	1875.9				1245433
	972	6.1149	1	1228.52				1243775
	973	23.0293	2;3	1486.82				1241647
	974	6.6063	2;3	2387.02				1241609
	975	5.4541	2	1396.67				1238454
	976	16.561	2;3	692.433				1236524
	977	6.4221	2	921.381				1235950
	978	2.1656	1	513.217				1235469
	979	3.2471	2	928.361				1230674
	980	17.3447	1	563.439				1228917
	981	5.2546	1	1540.67				1227714
	982	7.0522	2;1	1528.66				1227375
	983	6.7293	2	1825.76				1224400
	984	5.7612	2;1	1504.5				1224284
	985	22.6906	1	1116.68				1223049
	986	5.6076	1	824.376				1222180
	987	6.8676	1	936.392				1221011
	988	7.0522	2;3	1930.76				1217390
	989	17.8217	1	527.403				1216729
	990	22.6906	1	942.626				1214666
	991	17.8832	1	748.497				1210690
	992	18.2679	1	685.533				1206866
	993	17.2064	1	539.418				1203766
	994	7.129	2	1862.84				1203510
	995	6.2686	2;3	1436.58				1202089
	996	23.0754	3	3119.45				1201032
	998	18.2679	1	641.507				1198747
	999	6.9907	2	1380.63				1197785
	1000	5.9458	2;3	1787.7				1197494
	1001	5.4541	2;1	959.417				1196493
	1002	18.5142	1	539.44				1195209
	1003	5.6076	1	937.423				1191117
	1004	22.6906	1	556.276				1189190
	1005	5.6844	2	1866.8				1185961
	1006	6.3606	2;3	2484.09				1184195
	1007	18.3448	1	750.51				1183346
	1008	17.8063	1	550.348				1179164
	1009	5.0398	2	1000.29				1178156
	1010	17.3293	1	683.554				1173564
	1011	16.8075	2	963.477				1171269
	1012	17.914	1	827.633				1169213
	1013	5.6844	2	1730.76				1168448
	1014	10.0811	1	983.372				1166573
	1015	6.4835	2;1	1380.63				1162809
	1016	18.2679	1	697.57				1161692
	1017	9.8657	2;3;1	1804.74				1161642
	1018	1.5334	1	525.843				1161107
	1019	17.7602	1	525.439				1160147
	1020	5.3927	2	1358.58				1158978
	1021	2.5516	2;1	594.158				1157894
	1022	5.4694	2	1463.51				1156692
	1023	6.0535	1	1025.44				1153885
	1024	8.7271	1	906.383				1153815
	1025	8.2967	2;1	1289.56				1152013
	1026	6.376	2	2136.96				1146308
	1027	18.0832	1	791.598				1144703
	1028	17.8832	1	695.555				1144233
	1029	5.4847	2	1865.81				1143924
	1030	17.9909	1	511.409				1136648
	1031	10.1426	3	2688.07				1133875
	1032	7.5286	2	1974.86				1133294
	1033	7.59	3	2757.18				1133155
	1034	9.4658	2;3	1750.65				1130466
	1035	5.0398	2;1	944.338				1129293
	1036	5.8843	2	1879.83				1128664
	1037	17.2986	1	595.502				1126802
	1038	5.4541	1	734.297				1123725
	1039	22.891	2;3	1064.56				1123646
	1040	5.1165	2	1288.58				1123175
	1041	23.0293	2;3	1200.56				1121633
	1042	5.792	1	1079.41				1121042
	1043	6.0074	2;3	2024.9				1120007
	1044	8.9733	2	1725.73				1119568
	1045	6.7754	1	821.439				1117591
	1046	5.1165	1	793.345				1116093
	1047	2.0267	1	536.183				1111829
	1048	17.8524	1	705.503				1108658
	1049	7.129	1	849.362				1107385
	1050	8.0354	1	1187.45				1102545
	1051	18.2526	1	574.405				1101134
	1052	18.0371	1	599.461				1100684
	1053	7.0522	1	854.341				1100001
	1054	4.606	2	751.244				1097237
	1055	18.2679	1	741.596				1096804
	1056	6.1764	3	1857.74				1094969
	1057	8.7887	1	918.382				1093675
	1058	1.5643	1	565.883				1092804
	1059	17.7448	1	533.408				1091944
	1060	1.3644	1	854.694				1091889
	1061	17.2678	1	778.557				1091445
	1062	18.0832	1	753.633				1089026
	1063	17.8524	1	727.581				1088079
	1064	8.604	2	1770.79				1086283
	1065	23.2137	3;4	2271				1083748
	1066	5.8535	2	921.382				1082469
	1067	6.7908	3;1	1891.81				1081103
	1068	18.2526	1	552.423				1075798
	1069	7.0368	2	1823.74				1068939
	1070	8.3735	1	903.032				1068449
	1071	18.4526	1	799.638				1068120
	1072	17.837	1	661.476				1067976
	1073	18.1909	1	709.606				1066603
	1074	7.8203	1	852.407				1066205
	1075	7.7589	2	1974.85				1065402
	1076	5.8227	2	1792.79				1064442
	1077	6.9291	2	1742.76				1056000
	1078	17.5139	1	827.554				1054239
	1079	23.183	2;3	1055.54				1049581
	1080	17.5293	1	1003.66				1048553
	1081	8.5118	2	1654.7				1045843
	1082	17.2678	1	1016.6				1045162
	1083	5.7305	2	1903.78				1044038
	1084	17.6832	1	662.446				1041524
	1085	17.5755	1	575.351				1041327
	1086	22.9371	2;1	528.364				1037554
	1087	8.5425	1	866.339				1036537
	1088	10.435	2;3;1	1821.68				1034946
	1089	6.3146	2	1949.94				1034023
	1090	6.4835	2	1751.72				1031115
	1091	21.684	1	766.556				1030790
	1092	6.0995	2	886.341				1029511
	1093	18.0986	1	775.565				1029448
	1094	25.387	1	585.281				1026599
	1095	7.1444	2;3	2626.17				1025072
	1096	18.9152	1	773.601				1024083
	1097	5.362	1	604.27				1020930
	1098	22.6906	1	1130.69				1018745
	1099	5.6383	2	1487.56				1016184
	1100	17.914	1	853.576				1015678
	1101	5.408	2	1197.47				1011778
	1102	7.1905	2	1914.78				1003955
	1103	23.1984	2;3	1387.75				1003832
	1104	17.4524	1	655.523				1003210
	1105	6.4067	2;3	2026.87				998107
	1106	17.437	1	697.57				997318
	1107	18.5604	1	627.492				994541
	1108	17.8217	1	673.513				991857
	1109	5.992	2;1	878.388				991738
	1110	8.604	2	1865.8				991723
	1111	4.1444	3	877.322				990017
	1112	6.1918	2	2042.87				989993
	1113	17.837	1	571.429				988813
	1114	22.9986	2;3	1839.93				985148
	1115	7.7896	2	2389.97				983379
	1116	6.5142	2	1560.69				982859
	1117	18.0371	1	555.434				982060
	1118	10.0041	2	1844.78				979701
	1119	17.437	1	823.65				978538
	1120	17.5139	1	550.453				977638
	1121	17.007	1	965.786				974462
	1122	7.6514	2;3	1839.74				972802
	1123	6.5909	2;3	2113.91				971641
	1125	6.1303	2	1559.71				968907
	1126	8.0662	2;3	2173.95				967442
	1127	17.8832	1	749.528				965238
	1128	3.3087	1	650.242				960722
	1129	8.3428	2	1895.8				959964
	1130	8.604	2	1787.77				958581
	1131	9.4965	2	874.276				958308
	1132	4.129	1	707.284				957495
	1133	7.7896	2	2405.94				957293
	1134	7.0522	2	1521.63				956008
	1135	6.4835	2	1298.57				952907
	1136	8.8656	2	1787.77				952427
	1138	5.8997	2	1308.61				949502
	1139	8.5733	1	902.701				947018
	1140	3.0615	2;1	986.346				946891
	1141	23.1369	2;3	1250.58				945498
	1142	3.7578	2	923.329				944935
	1143	18.3602	1	728.528				944911
	1144	7.7436	2;3	2173.95				942466
	1145	8.8656	2	1448.64				941679
	1146	3.2933	1	818.154				940908
	1147	6.0381	2	1642.69				940168
	1148	5.316	2	749.228				939004
	1149	7.4055	2;3	2240.97				938830
	1150	8.8809	2	2094.86				938095
	1151	7.4825	2	1934.82				937943
	1152	3.2933	1	726.195				936319
	1153	2.7524	1	620.276				934726
	1154	15.7281	2;1	542.354				934661
	1155	5.6537	2;1	1328.58				934263
	1156	17.3293	1	727.581				933665
	1157	16.8075	2	957.438				933390
	1158	9.4658	2	1734.68				930251
	1159	3.4786	1	663.258				925570
	1160	22.9832	2;3	1917.93				920924
	1161	5.1626	2;1	865.353				919860
	1162	1.6721	1	514.974				919581
	1163	7.0522	2	1428.6				919039
	1164	5.2086	2	1320.5				917183
	1165	7.5746	2	1408.51				915676
	1166	17.3908	1	565.491				915569
	1167	22.6133	1	613.433				914026
	1168	16.9609	1	681.431				913916
	1169	5.6229	2;1	976.372				912058
	1170	5.9766	1	619.768				908710
	1171	4.3287	1	923.325				908367
	1172	5.8381	2	1349.58				907820
	1173	23.4609	2	740.373				907428
	1174	3.6492	1	793.263				906312
	1175	5.5769	1	682.302				904597
	1176	6.7139	3	1873.81				904556
	1177	2.3667	2;1	559.282				903930
	1178	6.4681	2	1520.65				903690
	1179	7.6668	2	1930.95				902517
	1180	16.9916	1	665.399				899016
	1181	22.9064	2	1276.69				896780
	1182	10.2042	1	883.404				895203
	1183	8.9733	2;3	2672.13				893852
	1184	18.3602	1	833.605				893769
	1185	8.5887	2;3	2297.94				890207
	1186	8.4042	1	902.699				889999
	1187	6.7446	1	874.319				889900
	1188	17.5139	1	803.481				889649
	1189	23.2753	2;3	1189.49				886941
	1190	10.4196	2;3	1805.72				886371
	1191	18.5296	1	885.727				886186
	1192	23.183	2;3	1145.62				885769
	1193	17.8524	1	761.565				881993
	1194	8.1891	2;3	2245				880404
	1195	6.7293	2;3	2336.07				877832
	1196	7.59	2;3	1840.72				877696
	1197	14.6196	2;1	770.44				874353
	1198	2.5516	1	627.285				873912
	1199	22.9371	2	1574.79				873811
	1200	4.2979	1	683.304				873031
	1201	6.0842	3	1434.63				868188
	1203	23.1522	3	2119				867923
	1204	6.5295	1	1821.77				863847
	1205	5.792	2	573.148				862606
	1206	5.9612	1	907.414				861141
	1207	18.0832	1	781.604				860663
	1208	12.2966	2;3	2631.09				859602
	1209	4.6678	1	681.271				859561
	1210	1.5488	1	593.831				856851
	1211	23.183	2;3	1293.67				856188
	1212	7.6207	3	2834.23				856147
	1213	16.561	2	740.372				852041
	1214	6.2225	2;3	1846.77				851836
	1215	7.7282	2;3	2667.14				851745
	1216	4.6988	2	620.186				851626
	1217	18.9152	1	778.557				847553
	1218	4.9164	2	1128.5				847482
	1219	17.5293	1	847.507				847340
	1220	15.3586	3;4;5	2582.09				847179
	1221	22.9371	2	960.402				847125
	1222	7.8971	2	1754.71				845448
	1223	18.0371	1	542.448				845442
	1224	17.4831	1	783.528				843997
	1225	4.9937	2	961.274				843851
	1226	18.2679	1	597.481				843057
	1227	8.2199	2	2045.9				842798
	1228	5.1012	2	1018.37				842462
	1229	5.4541	1	756.328				842080
	1230	17.437	1	699.549				841522
	1231	16.9916	1	568.484				839600
	1232	2.9377	1	518.172				839579
	1234	6.0227	2;3	2413.06				835043
	1235	7.0214	2;3	2184.94				833084
	1236	18.3448	1	729.56				830834
	1237	21.684	1	672.62				830763
	1238	2.737	1	715.265				830534
	1239	7.6821	1	694.255				830310
	1240	5.1779	1	628.28				830024
	1241	7.8203	2	1717.6				829757
	1242	18.0832	1	651.565				827698
	1243	6.2071	2;3	2063.83				826295
	1244	5.7766	2	1329.59				826198
	1245	18.3602	1	511.408				824740
	1246	3.8354	2	987.331				824591
	1247	17.3447	1	651.383				824402
	1248	16.6227	2;3	682.449				816321
	1249	6.6524	1	1891.83				814913
	1250	3.5717	2	1057.47				814850
	1251	18.3602	1	555.434				811721
	1252	6.8215	2	1917.79				809605
	1253	9.8504	2	1911.91				809023
	1254	5.6383	2	1245.42				808192
	1255	17.6678	1	562.496				807658
	1256	9.2965	2	1954.84				805502
	1257	18.5913	1	671.518				802788
	1258	4.9937	2;1	732.279				802387
	1259	11.9737	2;3	2631.08				802174
	1260	7.3594	1	927.727				801695
	1261	23.337	2;1	679.329				797982
	1262	10.2349	2	1773.75				797084
	1263	5.7151	1	532.25				796331
	1264	7.7589	2	2241.95				791731
	1265	19.6728	1	546.439				791346
	1266	6.0995	3	2414.05				788664
	1267	7.0061	2	1761.76				787163
	1268	4.9937	1	849.22				786956
	1269	23.2137	2;3	557.39				785659
	1270	23.2753	2	1141.55				785258
	1271	11.4661	2	640.326				785202
	1272	18.3141	1	785.622				784704
	1273	5.7305	1	752.308				782703
	1274	17.8832	1	562.496				782258
	1275	4.9937	1	530.184				781272
	1276	9.3427	3	2317.02				781026
	1277	8.5425	2	1883.81				780794
	1278	18.2371	1	553.455				780626
	1280	4.4517	1	704.284				779717
	1281	22.9678	2	659.34				777933
	1282	8.2352	2	1894.81				774556
	1283	1.965	1	667.241				773870
	1284	5.8535	2;3	1365.55				773725
	1285	14.358	2	505.276				772432
	1286	4.1444	2;1	962.347				772249
	1287	22.9678	2	732.396				770954
	1288	17.6217	1	819.607				767770
	1289	10.1426	2;3	2672.1				763455
	1290	4.1444	1	910.393				762363
	1291	17.9447	1	715.561				760868
	1292	7.9278	3	2464.07				760440
	1293	23.2599	2;3	910.503				759504
	1294	16.2061	2;3	1387.75				759315
	1295	7.6361	2	2225.91				758229
	1296	16.3913	1	587.424				757375
	1297	8.3428	2;1	1208.49				756996
	1298	16.0827	2;3;1	557.391				756689
	1299	8.9117	2;1	1290.55				754364
	1300	17.2064	1	562.369				754044
	1301	22.4579	1	546.439				752561
	1302	7.9893	2	2022.84				750501
	1303	1.9958	1	540.133				748451
	1304	21.684	1	1097.71				747770
	1305	8.8963	1	937.08				747628
	1306	16.6844	2;3;4	1310.54				746718
	1307	9.3427	2	1702.72				746016
	1308	3.6802	1	582.239				745520
	1309	22.9371	2	1026.59				744965
	1310	4.2979	2	1042.4				744168
	1311	7.2366	2;3	2763.2				743839
	1312	3.5406	1	532.199				742928
	1313	9.6811	2	858.42				742068
	1314	17.099	1	520.278				740674
	1315	18.7146	1	637.549				740158
	1316	18.2371	1	508.397				739900
	1317	2.5208	3	977.844				739195
	1318	16.0518	2	679.329				736764
	1319	17.8832	1	805.591				736123
	1320	17.5755	1	855.746				734358
	1321	5.9304	2	1731.74				734180
	1322	17.9601	1	759.586				733596
	1323	17.3293	1	685.534				733568
	1324	4.4363	2	870.219				732763
	1325	5.4387	2	996.353				731960
	1326	15.143	2	679.33				731500
	1327	22.9217	2	1534.82				728404
	1328	4.6214	2	926.347				727566
	1329	4.4517	2	718.234				727428
	1330	8.2506	2	2001.97				727423
	1331	17.314	1	641.508				725856
	1332	4.5133	1	642.26				725832
	1333	20.3381	1	542.448				725570
	1335	21.6376	1	624.536				722513
	1336	15.5895	2	679.33				719696
	1337	3.6492	2;1	815.245				718675
	1338	3.4786	1	510.218				718580
	1339	15.0045	2	679.329				718011
	1340	21.6376	1	956.79				715639
	1341	6.0074	2	1866.77				715563
	1342	4.1598	2	1042.29				715168
	1343	6.5295	1	985.508				713891
	1344	18.6067	1	827.669				713740
	1345	22.9371	1	683.861				713286
	1346	18.3141	1	539.323				711309
	1347	7.3134	2	1788.75				711063
	1348	22.891	2	1367.72				710776
	1349	9.5119	2;3	2743.15				710609
	1350	4.129	2	622.218				710402
	1351	2.181	1	534.167				707508
	1352	8.4042	1	1801.75				705352
	1353	22.5198	1	963.685				705298
	1354	10.4658	1	908.35				703652
	1355	5.992	1	908.349				703611
	1356	17.9601	1	539.341				702082
	1357	8.7117	2;3	2245.99				701474
	1358	18.114	1	797.659				700795
	1359	3.8509	1	734.295				700607
	1360	17.5139	1	759.455				699448
	1361	14.8043	1	543.399				699432
	1362	16.6844	2;3	1163.63				699393
	1363	17.914	1	671.482				699015
	1364	17.9447	1	1009.73				697358
	1365	18.4834	1	843.664				695723
	1366	23.1984	2;3	1182.64				695059
	1367	23.1062	2;3	2220.05				693701
	1368	2.5516	1	581.254				691151
	1369	18.0678	1	587.447				691108
	1370	1.6721	1	621.777				690987
	1371	4.3287	1	887.384				690653
	1372	3.3241	1	713.406				690543
	1373	10.1272	2;3	1821.69				690365
	1374	4.4363	1	848.236				689594
	1375	3.6492	2	920.329				689484
	1376	8.3581	2	2002.98				688987
	1377	17.5601	1	773.602				688417
	1378	7.5439	2	1715.75				687821
	1379	6.7293	2;3	2388.01				685791
	1380	8.9117	3	2743.18				684609
	1381	8.5733	2	1598.67				682648
	1382	23.1984	2	758.454				682602
	1383	8.2813	2	1881.72				682462
	1384	9.4965	1	858.313				681358
	1385	17.5601	1	672.62				681264
	1386	8.3274	2	2006.84				680406
	1387	2.4438	2	568.179				679630
	1388	17.5909	1	531.377				678019
	1389	23.0908	2;3	1368.74				676798
	1390	4.6678	1	711.391				676235
	1391	17.8832	1	793.555				673314
	1392	14.1734	2	679.329				671097
	1393	7.5439	2;1	1468.64				670148
	1394	8.6348	2	1823.73				669623
	1395	17.6832	1	781.604				665800
	1396	4.1444	2	733.233				665368
	1397	5.8227	2	1195.56				663871
	1398	22.9525	1	635.365				663676
	1399	18.9152	1	603.442				663560
	1400	18.9152	1	696.621				663303
	1401	17.3754	1	524.458				662978
	1402	5.6844	1	808.285				662545
	1403	1.6259	1	536.184				662323
	1404	6.7139	2;3	2487.09				661937
	1405	15.4048	2	679.329				660038
	1406	17.1911	1	566.448				659456
	1407	9.8811	2;3	1750.65				658628
	1408	20.8024	1	523.369				658595
	1409	1.7644	2	706.184				656964
	1410	18.5296	1	781.603				656284
	1411	7.4055	1	928.059				656145
	1412	3.0615	3	977.844				655836
	1413	8.0969	2	1929.92				655338
	1414	2.4438	1	656.108				654705
	1415	21.6376	1	626.533				653988
	1416	7.0675	1	1010.43				652372
	1417	8.9271	2;3	2367.99				651851
	1418	8.2352	3	2600.1				650873
	1419	17.0836	1	583.385				650005
	1420	5.7766	2	1809.78				649630
	1421	5.8381	3	2065.94				649293
	1422	5.9458	2	1983.88				647761
	1423	18.3756	1	599.46				646788
	1424	22.9217	2	1311.62				646146
	1425	3.8509	1	712.313				643197
	1426	8.5425	2	1540.66				639642
	1427	25.387	1	589.275				638848
	1428	7.6975	2	1456.63				636863
	1429	2.6908	1	595.272				636828
	1430	14.435	2	679.329				636423
	1431	18.4218	1	645.452				635651
	1432	4.2672	2;1	908.363				634176
	1433	9.6195	2	2153.94				633315
	1434	18.2063	1	509.429				632507
	1435	23.0754	3	2742.26				631417
	1436	18.2063	1	565.491				629470
	1437	18.114	1	562.497				627008
	1438	10.6196	3	2689.05				620633
	1439	4.0983	2	1064.28				620506
	1440	18.114	1	931.716				620482
	1441	3.4941	1	641.276				619838
	1442	2.7062	1	597.27				618923
	1443	4.2058	2	1126.51				618292
	1444	17.2678	1	528.432				618074
	1445	22.891	2	1014.56				617401
	1446	9.758	2	1773.76				615423
	1447	8.7733	2;3	1912.75				615368
	1448	17.7909	1	585.46				615284
	1449	17.9447	1	871.659				614755
	1450	7.5132	2	1861.88				614493
	1451	17.8217	1	594.522				612196
	1452	5.9612	2	1776.8				610587
	1453	16.669	2;3	624.338				609478
	1454	17.5601	1	604.543				608945
	1455	22.5198	1	907.754				607405
	1456	3.0615	2	1002.31				607177
	1457	23.1984	3	1133.54				605986
	1458	2.66	1	501.129				603438
	1459	18.2679	1	713.565				603169
	1460	22.9217	2	592.359				599491
	1461	9.8504	2	1695.72				599470
	1462	22.6906	1	1076.65				599364
	1463	17.7602	1	885.727				599229
	1464	17.8524	1	771.607				599161
	1465	10.2349	2	945.313				597532
	1466	17.7909	1	529.398				596796
	1467	7.9739	2;1	1219.51				596553
	1468	19.1468	1	607.539				596297
	1469	16.6073	2	977.482				595871
	1470	16.6536	2;3	1246.65				592134
	1471	4.3748	1	841.464				590804
	1472	21.684	1	787.617				589210
	1473	1.8415	1	766.214				586424
	1474	3.1079	1	761.284				585154
	1475	22.7832	1	793.452				585019
	1476	7.8817	2;3	1770.68				584771
	1477	17.437	1	696.621				582139
	1478	10.6504	3	1822.67				581232
	1479	7.5132	1	943.896				580307
	1480	15.8976	2;3	1360.7				580217
	1481	9.0965	2	1860.78				579932
	1482	17.2678	1	594.522				577223
	1483	17.2678	1	586.488				577204
	1484	4.9319	1	710.298				576704
	1485	17.2678	1	681.538				576462
	1486	23.0908	3	1644.76				576355
	1487	6.0842	2	1863.83				576016
	1488	5.9304	2	1284.46				571090
	1489	22.9832	2	652.414				570633
	1490	20.4619	1	1061.79				570404
	1491	14.6812	2;3	815.486				568475
	1492	18.3602	1	772.555				568069
	1493	2.9996	2;3	1094.43				567793
	1494	10.1118	2	1805.72				566908
	1495	17.5755	1	778.557				562795
	1496	17.2986	1	576.385				562458
	1497	11.0659	2	1141.55				561337
	1498	20.1989	1	1209.83				561231
	1499	7.8203	2	2022.83				560145
	1500	5.8535	1	953.421				559371
	1501	9.6195	2;3	2318				557627
	1502	9.3427	2	1726.72				557302
	1503	22.6906	1	928.611				556753
	1504	10.7735	2	1774.74				554871
	1505	23.1522	3	1683.82				554556
	1506	8.6502	2;3	1839.7				553106
	1507	8.7425	2	1655.68				552901
	1508	19.2087	1	695.591				551724
	1509	7.1598	2	1802.78				551528
	1510	7.1444	1	988.1				548568
	1511	17.6678	1	763.566				548048
	1512	9.4042	1	913.865				547951
	1513	9.1735	2	1768.74				547861
	1514	23.1984	2;3	1159.62				546643
	1515	8.435	2	715.223				546185
	1516	9.8811	2	1734.68				545140
	1517	17.8986	1	855.746				545036
	1518	20.6786	1	799.611				544758
	1519	8.2352	2;3	1910.78				544019
	1520	7.6821	2	1861.88				543338
	1521	17.3293	1	729.56				542726
	1522	8.7733	2	542.343				541901
	1523	8.7425	3	1873.8				541727
	1524	10.7889	2;1	1842.77				540303
	1525	9.1119	2	1508.64				539684
	1526	17.8524	1	615.455				537444
	1527	23.2291	3;4	1929.82				535389
	1528	15.4663	2;3	1473.7				535224
	1529	2.3667	2;1	514.201				533688
	1530	9.4812	2	1841.85				533233
	1531	17.314	1	562.496				532962
	1532	3.5872	2	1020.44				532731
	1533	13.035	2	774.342				531262
	1534	2.4592	2	808.009				529995
	1535	7.5593	2	1931.93				529503
	1536	17.5601	1	603.442				528095
	1537	9.2504	2	2227.97				528058
	1538	8.02	2;3	2245				527699
	1539	21.1582	1	956.79				526749
	1540	22.8603	1	652.3				523794
	1541	18.5296	1	581.425				523169
	1542	5.6229	1	566.244				520592
	1543	23.183	3	1539.71				520155
	1544	14.712	2;3	1146.6				519725
	1545	17.2678	1	612.525				518490
	1546	10.435	2	1912.89				517274
	1547	2.0421	1	852.272				517216
	1548	21.6376	1	958.787				517020
	1549	3.8354	1	762.268				516424
	1550	7.9585	2	2834.22				516163
	1551	2.8295	2	718.233				516069
	1552	2.6908	1	737.246				515741
	1553	10.0349	3	2720.18				512027
	1554	22.2412	1	1075.81				511463
	1555	3.8974	2	1003.29				510673
	1556	17.5601	1	678.61				510514
	1557	12.6504	2	679.329				510235
	1558	19.1932	1	651.565				509520
	1559	1.5334	1	511.843				509410
	1560	18.9152	1	732.593				509364
	1561	22.891	3	2054.05				508171
	1562	5.992	3	2616.14				506727
	1563	11.8045	2;3	2560.05				506334
	1564	7.4055	2	2102.93				505553
	1565	9.2197	2	1883.8				503922
	1566	0.4108	1	956.791				502859
	1567	17.914	1	507.369				502212
	1568	23.2445	2	875.455				501542
	1569	2.3203	1	533.183				501190
	1570	12.635	2	505.276				501007
	1571	4.9937	1	508.202				500959
	1572	8.6656	2	2149.9				499843
	1573	17.8986	1	792.523				499047
	1574	21.9007	1	949.67				498735
	1575	15.3586	2;3	777.413				498165
	1576	17.6832	1	931.618				497205
	1577	5.9458	1	652.354				494340
	1578	2.9996	2	1078.46				494320
	1579	4.2826	2	1054.47				494085
	1580	6.8676	2	2024.86				493435
	1581	3.9595	2;3	1165.47				493340
	1582	23.2445	2;3	777.414				491367
	1583	28.5884	1	956.79				490689
	1584	4.1444	2	1888.75				490608
	1585	19.5331	1	512.311				489437
	1586	17.314	1	527.338				488999
	1587	9.2812	2	3403.44				488589
	1588	10.5735	2	1844.79				488289
	1589	16.4838	2;3	910.503				488223
	1590	3.9905	2	1149.5				487709
	1591	4.5287	2	945.311				484428
	1592	4.8696	1	680.268				484028
	1593	17.4062	1	566.447				483960
	1594	1.5797	1	701.859				483356
	1595	9.5427	2	2205.9				483224
	1596	22.2257	1	512.312				483085
	1597	1.965	1	645.26				479422
	1598	28.5884	1	624.537				479302
	1599	23.1215	3	2182.04				478476
	1600	3.2162	1	683.286				478449
	1601	18.2679	1	726.647				475983
	1602	17.8063	1	511.409				475936
	1603	9.2197	4	3677.59				475163
	1604	9.4504	3	2814.21				474210
	1605	16.669	2	1064.51				472000
	1606	27.8034	1	956.79				470173
	1607	9.0657	1	1111.14				469817
	1608	8.0969	1	1207.51				468730
	1609	22.6906	1	586.542				467872
	1610	22.8295	2	932.54				467169
	1611	18.2679	1	592.59				467035
	1612	17.437	1	603.48				465769
	1613	18.2063	1	521.465				465526
	1614	0.7562	1	624.537				464814
	1615	8.9271	3	2245.98				464482
	1616	18.4526	1	989.758				463782
	1617	11.1275	2	774.342				462928
	1618	23.2291	2	829.466				461681
	1619	10.1734	2	2154.92				461459
	1620	15.2508	2;3	1284.62				460818
	1621	1.5334	1	577.815				460293
	1622	14.8351	2	828.494				457250
	1623	20.6631	1	550.496				456806
	1624	9.2197	2;3	2744.17				456206
	1625	10.3427	2	1714.67				455827
	1626	28.5884	1	626.533				455656
	1627	4.5596	2	978.415				453607
	1628	17.2678	1	592.591				450615
	1629	22.7061	1	692.41				450151
	1630	11.8814	2	774.342				449806
	1631	12.5274	2	774.342				449638
	1632	3.9285	2;1	1021.41				448485
	1633	17.8832	1	618.316				448000
	1634	3.5406	1	524.233				447769
	1635	20.9726	1	583.385				446446
	1636	21.6685	1	684.548				445318
	1637	29.9533	1	956.791				442342
	1638	23.3215	2;3	686.444				442215
	1639	9.7118	3	1820.7				441761
	1640	17.314	1	571.429				441328
	1641	22.5198	1	775.617				441009
	1642	18.4988	1	544.395				438519
	1643	17.1297	1	519.325				436531
	1644	13.8656	1	792.34				434462
	1645	13.4041	2;3	594.361				433490
	1646	20.0751	1	552.432				432719
	1647	0.8974	1	956.79				432628
	1648	9.0349	2;4	3676.6				432027
	1649	17.4524	1	543.398				431004
	1650	17.8832	1	637.549				430275
	1651	16.6844	3	1145.62				429514
	1652	8.7117	2	2292.97				429403
	1653	0.4108	1	626.534				428975
	1654	2.4129	1	553.321				427542
	1655	2.4438	2;1	898.351				426703
	1656	10.4811	2;3	3589.53				425975
	1657	3.8354	2	750.26				425158
	1658	20.2762	1	546.293				424572
	1659	14.2195	3	1282.65				424281
	1660	22.2412	1	801.633				424104
	1661	18.3602	1	713.565				423579
	1662	3.3241	2	944.326				423474
	1663	12.4505	3	2632.07				423015
	1664	20.2762	1	806.588				422701
	1665	20.2762	1	528.433				421893
	1666	9.8196	2	2154.92				421126
	1667	8.8656	2	2156.94				420442
	1668	15.0968	2;1	584.367				420393
	1669	3.2933	2	1206.45				419370
	1670	19.7811	1	604.543				419132
	1671	9.4196	1	1111.43				418956
	1672	4.9164	2	921.324				418681
	1673	13.4964	1	649.311				418454
	1674	2.4592	2	592.119				417998
	1675	17.437	1	548.48				417864
	1676	17.2678	1	593.486				417842
	1677	9.9272	1	1759.76				416921
	1678	23.2445	3	1351.63				414553
	1679	17.3754	1	546.293				413854
	1680	18.0832	1	714.513				413661
	1681	22.9986	2	958.507				412795
	1682	4.6214	2	942.312				412720
	1683	2.073	1	553.321				412321
	1684	23.2137	2;3	803.418				411091
	1685	23.3524	3;4;5	2582.09				409895
	1686	17.4678	1	587.424				409538
	1687	3.6802	4	1662.42				408435
	1688	10.3273	1	891.032				408368
	1689	5.9458	2	1878.9				407988
	1690	9.7888	2	2002.81				407485
	1691	3.8819	2	1164.48				407280
	1692	17.3601	1	651.528				405821
	1693	21.6376	1	954.793				405129
	1694	17.4216	1	521.35				404519
	1695	4.1444	2;1	999.419				403798
	1696	15.5279	3;4;5	2653.13				403775
	1697	16.237	2	829.466				403598
	1698	4.9629	2	748.245				403513
	1699	2.4746	2;1	558.131				401639
	1700	1.6567	1	523.801				400228
	1701	4.6214	2	1018.41				399809
	1702	2.6908	1	593.275				399018
	1703	27.5521	1	956.79				398001
	1704	1.8415	1	810.178				397292
	1705	16.2832	2	556.326				396555
	1706	4.9937	1	584.254				395857
	1707	4.1444	1	882.381				394777
	1708	3.6492	1	518.172				390192
	1709	20.6631	1	780.573				388777
	1710	3.975	2	1037.37				386967
	1711	23.3679	2;3	908.473				386730
	1712	23.1522	3	1760.84				384674
	1713	21.684	1	797.601				383975
	1714	17.2678	1	529.409				383955
	1715	16.7307	3	1853.93				383942
	1716	23.2753	3	1348.48				383514
	1717	23.3834	2	505.277				382250
	1718	17.9755	1	670.605				382241
	1719	28.1174	1	956.79				380399
	1720	23.1522	3	1567.74				380270
	1721	9.758	3	2617.03				380267
	1722	2.8758	1	846.432				379852
	1723	10.6043	2	2277.91				379680
	1724	17.5601	1	511.424				379325
	1725	15.0353	3	1282.65				379108
	1726	17.9909	1	595.503				378586
	1727	3.2933	2	856.101				378477
	1728	17.7602	1	592.591				378085
	1729	4.5287	1	996.425				376776
	1730	1.749	3	977.845				376592
	1731	1.5488	1	503.861				376083
	1732	2.3821	1	658.07				375709
	1733	10.5581	3	2759.11				374414
	1734	17.4831	1	698.637				373389
	1735	18.8997	1	720.686				370213
	1736	2.8141	2	658.223				369930
	1737	4.5905	2	1034.37				369344
	1738	4.006	1	679.303				366609
	1739	0.5364	1	958.788				365763
	1740	10.5119	4	4249.82				365486
	1741	17.6217	1	557.414				364994
	1742	4.3748	1	1021.3				364841
	1743	4.4363	1	665.323				364612
	1744	3.8665	2;1	965.348				364316
	1745	3.2471	1	530.183				360956
	1746	18.5296	1	523.445				360617
	1747	4.006	1	680.286				359897
	1748	3.4476	1	683.286				359607
	1749	17.6678	1	548.48				357798
	1750	10.9736	2;3	2559.07				357796
	1751	29.7808	1	956.79				357375
	1752	16.6227	2;3	1197.59				356821
	1753	1.8107	1	668.238				356528
	1754	11.8353	3	3497.45				355311
	1755	4.4671	2	951.327				354990
	1756	17.3293	1	726.648				354453
	1757	3.6958	1	661.292				353943
	1758	2.7832	2	753.212				353467
	1759	17.5601	1	797.6				352818
	1760	19.0078	1	590.527				352569
	1761	14.6196	2	939.417				351929
	1762	17.4678	1	695.476				351522
	1763	23.4143	3;4	2415.02				349501
	1764	11.2198	3	2597.01				348566
	1765	4.2519	2	1807.72				348311
	1766	20.4619	1	590.528				346974
	1767	17.6217	1	558.377				346618
	1768	22.6906	1	1125.74				346124
	1769	13.9579	2;3	594.361				345762
	1770	11.1429	1	1531.66				343729
	1771	8.7271	2;1	1803.28				343129
	1772	23.1676	2	908.472				341684
	1773	1.6721	1	648.126				340584
	1774	18.0371	1	521.465				338840
	1775	14.8197	3	1282.65				338128
	1776	22.5198	1	558.51				337822
	1777	18.0986	1	688.616				337564
	1778	17.6217	1	602.403				336942
	1779	22.8141	2	1898.88				336659
	1780	3.4476	2	679.222				335707
	1781	14.8351	2	1052.5				334836
	1782	18.9152	1	963.685				334032
	1783	2.7062	4	1207.85				333989
	1784	16.7153	2	773.415				333701
	1785	15.0968	2;3	1284.63				333478
	1786	2.5516	2	754.243				332566
	1787	19.1468	1	1138.82				331886
	1788	9.0965	2	2164.91				330933
	1789	9.8196	1	1758.75				330222
	1790	14.4503	3	1282.65				329090
	1791	28.5884	1	958.787				329066
	1792	15.9284	2;3	1282.65				327961
	1793	2.7062	1	599.267				326554
	1794	3.7268	2	620.185				326019
	1795	2.4438	7	1084.93				325693
	1796	3.2471	2	950.342				325265
	1797	20.1989	1	752.541				325060
	1798	21.4212	1	959.654				324537
	1799	20.8798	1	684.549				323865
	1800	16.1135	2	514.323				322500
	1801	14.3273	1	863.377				320193
	1802	16.6536	1	794.381				319347
	1803	19.2396	1	590.528				318815
	1804	11.5276	1	2106.9				318781
	1805	23.2907	2	842.44				318468
	1806	4.9937	2	951.328				317926
	1807	3.6958	1	711.391				317906
	1808	18.0525	1	604.417				317435
	1809	3.2933	1	703.3				316236
	1810	21.6376	1	899.741				315991
	1811	3.0615	2;1	964.364				315304
	1812	17.9755	1	581.426				314395
	1813	9.8657	2	2206.46				313885
	1814	18.9152	1	721.742				313735
	1815	3.077	2	1008.33				313302
	1816	23.2753	3	1473.7				312731
	1817	0.4108	1	954.793				311540
	1818	19.2859	1	1209.83				308986
	1819	10.4965	3	2653.1				308719
	1820	3.7733	2	929.346				307897
	1821	1.6567	1	645.802				307599
	1822	4.9784	1	777.268				307323
	1823	18.9461	1	672.621				307321
	1824	8.9579	2;3	2469.05				306904
	1825	16.7307	2	847.496				306822
	1826	4.9319	1	681.271				306171
	1827	22.5979	1	937.669				306003
	1828	18.2833	1	524.458				305580
	1829	4.3748	2	1059.25				304581
	1830	10.5889	1	2043.87				303787
	1831	18.0986	1	604.543				303244
	1832	21.4984	1	686.545				303227
	1833	22.1792	1	526.228				302180
	1834	4.6678	2	1056.25				301759
	1835	4.4055	1	531.215				300851
	1836	20.1989	1	801.633				300424
	1837	22.6906	1	1111.72				300134
	1838	27.8034	1	954.793				298899
	1839	26.5636	1	956.79				297259
	1840	21.684	1	650.523				296630
	1841	3.2471	1	815.245				296372
	1842	16.2987	2	1052.5				295891
	1843	17.6832	1	593.487				295394
	1844	13.8041	3	557.39				295321
	1845	4.4209	2	890.385				295315
	1846	3.7423	2;1	904.365				294546
	1847	28.5884	1	954.793				293531
	1848	2.7062	1	522.204				293066
	1849	16.3295	2	575.354				292859
	1850	16.669	2	1110.56				292258
	1851	18.7146	1	524.459				291968
	1852	16.6999	2;3	686.444				291784
	1853	21.1582	1	954.794				291146
	1854	4.6988	1	683.275				290515
	1855	23.1984	2	739.496				290404
	1856	15.3432	3	1128.59				290103
	1857	12.8811	1	2067.89				289964
	1858	11.2352	1	1599.68				289833
	1859	2.3975	2;1	560.093				289233
	1860	18.0832	1	624.481				288552
	1861	4.0983	1	685.303				286523
	1862	20.6941	1	956.79				285080
	1863	17.5909	1	580.359				284007
	1864	19.255	1	672.62				282842
	1865	3.2162	1	793.263				281794
	1866	3.2933	1	704.2				281476
	1867	11.2044	1	1888.8				280037
	1868	3.4012	1	526.248				279943
	1869	18.8997	1	562.496				279754
	1870	11.2814	1	1971.83				278181
	1871	11.2814	1	2139.92				276484
	1872	11.9429	1	2185.93				276476
	1873	3.9285	1	883.364				276373
	1874	12.0198	1	1945.82				276354
	1875	2.1501	1	561.195				275916
	1876	11.2198	1	2074.88				274889
	1877	16.5764	3	1189.49				274697
	1878	16.2215	2	739.496				274432
	1879	4.6524	1	701.285				274017
	1880	16.2832	3	1159.62				273593
	1881	17.714	1	537.328				272780
	1882	14.2503	2	542.329				270669
	1883	2.8449	1	681.318				270248
	1884	15.5279	3	1282.65				270079
	1885	17.6063	1	615.47				270073
	1886	29.9533	1	954.793				269096
	1887	19.2241	1	562.496				269069
	1888	19.2859	1	783.643				269027
	1889	21.684	1	781.604				268346
	1890	16.4529	3	1133.54				267996
	1891	22.2412	1	1125.74				267829
	1892	11.4969	1	1960.81				267240
	1893	2.4592	2	900.302				266822
	1894	16.2987	3	1133.54				266506
	1895	13.7425	3	1473.7				265483
	1896	20.0442	1	913.759				264890
	1897	23.3834	2	575.355				264451
	1898	11.4353	1	1990.84				264215
	1899	22.5979	1	787.617				264029
	1900	21.9007	1	781.604				263988
	1901	19.3786	1	581.426				263000
	1902	23.2291	2;3	890.45				261177
	1903	11.1275	1	2143.91				260603
	1904	2.1038	1	580.125				260298
	1905	3.944	1	796.345				260038
	1906	19.3786	1	726.648				259849
	1907	2.5676	2	668.159				259790
	1908	18.9152	1	1021.76				259398
	1909	20.3227	1	672.62				259207
	1910	15.1892	2	829.466				258587
	1911	15.0661	2	739.496				258557
	1912	4.3901	2	1064.29				258073
	1913	16.5764	2	842.44				254455
	1914	4.2979	2	930.371				253747
	1915	19.58	1	726.648				253702
	1916	20.6631	1	797.602				251953
	1917	26.8304	1	956.79				251905
	1918	1.8261	1	797.389				251167
	1919	20.1989	1	797.602				250997
	1920	22.5198	1	597.401				250946
	1921	16.6381	2	875.454				250826
	1922	18.8997	1	688.616				250482
	1923	16.237	3	1128.59				249894
	1924	12.4812	1	1981.85				249311
	1925	14.5734	2	542.329				249176
	1926	3.8509	2	1009.31				248591
	1927	11.8045	1	1943.82				248000
	1928	16.2215	2	842.44				247925
	1929	18.5604	1	610.465				246990
	1930	21.1427	1	781.604				245292
	1931	20.2762	1	580.463				244682
	1932	0.8974	1	954.793				244411
	1933	21.1582	2	2633.66				243862
	1934	3.2008	4	1662.46				243368
	1935	11.9429	3	2561.03				241504
	1936	18.5913	1	543.356				241139
	1937	4.606	1	842.449				241108
	1938	11.4507	1	2039.86				240494
	1939	20.0442	2	1808.07				239070
	1940	1.5181	2	943.701				238411
	1941	29.7808	1	954.793				238317
	1942	4.0214	2	1045.47				237347
	1943	14.5119	2	682.45				237188
	1944	3.8199	1	530.184				236492
	1945	2.3048	1	1014.33				236459
	1946	27.3324	1	954.793				236288
	1947	22.5979	1	823.65				235660
	1948	28.3058	1	954.793				235283
	1949	2.6138	4	1118.56				234696
	1950	20.3381	1	538.417				233307
	1951	14.0964	2	1052.5				231547
	1952	19.6419	1	581.426				231063
	1953	20.8489	1	672.621				230848
	1954	12.6658	1	2074.88				230465
	1955	2.4592	1	570.275				229866
	1956	11.2198	1	1752.75				229112
	1957	19.1468	2	1628.96				228903
	1958	19.2859	1	1061.79				228656
	1959	4.4825	2	1034.37				228424
	1960	21.6376	1	1049.79				228290
	1961	4.7763	4	935.603				228157
	1962	16.1907	2	875.453				227661
	1963	18.6067	1	602.543				226078
	1964	12.0506	1	2089.9				225889
	1965	3.1853	2	1102.61				225212
	1966	2.3667	1	737.247				224882
	1967	16.5147	3	1182.64				224677
	1968	12.2351	1	2047.87				224397
	1969	4.6678	1	1018.31				223633
	1970	2.1347	2	551.163				220000
	1971	12.5427	1	2084.9				219788
	1972	15.7589	2	543.358				219713
	1973	16.237	2;3	1182.63				219269
	1974	20.8953	1	797.602				218482
	1975	18.8997	1	604.543				218051
	1976	21.1582	1	1049.79				217615
	1977	22.5979	1	585.401				217100
	1978	16.0364	2	747.439				216906
	1979	16.129	3	1159.62				216157
	1980	16.1598	3	1189.49				216131
	1981	21.0499	1	963.684				215804
	1982	19.6883	1	528.432				214732
	1983	18.9769	1	695.591				214136
	1984	12.312	1	2152.9				213878
	1985	4.7763	1	719.284				213750
	1986	3.3087	2;1	721.252				213524
	1987	2.1038	1	567.336				213468
	1988	3.7423	2	864.371				212925
	1989	11.9122	1	2124.9				212905
	1990	20.9726	2	2314.5				212719
	1991	18.7763	1	587.447				212670
	1992	15.7897	2	758.455				212585
	1993	20.6941	1	954.794				212403
	1994	12.6504	1	1955.83				211316
	1995	0.5364	1	791.662				209675
	1996	2.7062	1	745.275				208274
	1997	14.6042	2;3	910.503				207291
[truncated: 385 more rows]

## Sheet: WT 18h + GlcNAc
Monomer search data for WT 18 h + GlcNAc
Metadata	ID	RT (min)	Charge	Obs (Da)	Theo (Da)	Delta (ppm)	Inferred structure	Intensity	Inferred structure (best match)	Intensity (best match)	Total Intensity	Structure	Intensity2	Abundance (%)	Consolidated RT (min)	Consolidated Theo (Da)	Consolidated Delta (ppm)	Abs ppm
file : LF2.ftrs	1	4.4799	2;1	869.385	869.387	-1.704	gm-AEZ|1	698197952	gm-AEZ|1	698197952	2446284275	gm-AEZ|1	6.98899e+08	28.5698	4.48	869.387	-1.7	1.7
masses_file : DB_2.csv	2	4.7869	2;1	955.433	955.435	-1.8337	gm*-AQZA|1	455815968	gm*-AQZA|1	455815968		gm(Glyc)-AQZA|1	4.82671e+08	19.7308	4.79	955.435	-1.8	1.8
rt_window : 0.5	7	4.7256	2;1	956.417	956.419	-1.695	gm*-AEZA|1	226010832	gm*-AEZA|1	226010832		gm(Glyc)-AEZA|1	4.41116e+08	18.0321	4.73	956.419	-1.7	1.7
modifications : Deacetylation (-Ac)	8	4.3419	2;1	827.376	827.376	-0.6239	gm-AEZ (-Ac)|1	216019280	gm-AEZ (-Ac)|1	216019280		gm(DeAc)-AEZ|1	2.16019e+08	8.8305	4.34	827.376	-0.6	0.6
ppm : 10	9	4.9711	2;1	956.418	956.419	-1.0568	gm*-AEZA|1	211328432	gm*-AEZA|1	211328432		gm(DeAc)-AE|1	1.92393e+08	7.8647	4.94	656.275	-0.2	0.2
consolidation_ppm : 1	13	4.9404	1	656.275	656.275	-0.1612	gm-AE (-Ac)|1	192393376	gm-AE (-Ac)|1	192393376		gm(Glyc)-AQ|1	1.15545e+08	4.7233	4.48	713.297	-0.1	0.1
version : 1.2.1	23	4.4799	1	713.297	713.297	-0.1156	gm*-AQ|1	112365024	gm*-AQ|1	112365024		gm(DeAc)-AEJ|1	8.98422e+07	3.6726	4.08	828.36	-0.1	0.1
	38	4.0801	2;1	828.36	828.36	-0.0968	gm-AEJ (-Ac)|1	84737352	gm-AEJ (-Ac)|1	84737352		gm(Glyc)-AQZ|1	4.93464e+07	2.0172	3.42	884.398	-1.2	1.2
	56	3.4174	2;1	884.396	884.398	-1.2324	gm*-AQZ|1	47135372	gm*-AQZ|1	47135372		gm-AEZA|1	3.35092e+07	1.3698	5.28	940.424	-0.1	0.1
	94	5.2782	2;1	940.424	940.424	-0.1375	gm-AEZA|1	27599056	gm-AEZA|1	27599056		gm-AE|1	2.30049e+07	0.9404	5.09	698.286	0.9	0.9
	96	4.6642	2;1	955.435	955.435	-0.045	gm*-AQZA|1	26855672	gm*-AQZA|1	26855672		gm(Glyc)-AEZ|1	1.68109e+07	0.6872	3.6	885.381	-1.8	1.8
	106	5.0939	1	698.286	698.286	0.8946	gm-AE|1	23004806	gm-AE|1	23004806		gm(DeAc)-AEJA|1	1.66201e+07	0.6794	4.99	899.397	0.7	0.7
	155	4.9864	2;1	899.398	899.397	0.6678	gm-AEJA (-Ac)|1	16618843	gm-AEJA (-Ac)|1	16618843		gm-AQ|1	1.3117e+07	0.5362	4.71	697.302	0.4	0.4
	202	4.7103	1	697.302	697.302	0.4456	gm-AQ|1	13115934	gm-AQ|1	13115934		gm-AQZA|1	7.78897e+06	0.3184	5.05	939.44	0.6	0.6
	205	3.602	2;1	885.38	885.381	-1.7726	gm*-AEZ|1	12913660	gm*-AEZ|1	12913660		gm(DeAc)-AEZA|1	7.65932e+06	0.3131	5	898.413	0.7	0.7
	316	5.0478	2;1	939.44	939.44	0.6326	gm-AQZA|1	7789487	gm-AQZA|1	7789487		gm(Glyc)-AQZAA|1	6.81535e+06	0.2786	5.16	1026.47	-0.1	0.1
	354	5.1553	2;1	1026.47	1026.47	-0.0922	gm*-AQZAA|1	6815750	gm*-AQZAA|1	6815750		gm(DeAc)-AQ|1	6.70037e+06	0.2739	4.56	655.291	-0.1	0.1
	365	4.5566	1	655.291	655.291	-0.0817	gm-AQ (-Ac)|1	6700822	gm-AQ (-Ac)|1	6700822		gm-AEJA|1	6.24292e+06	0.2552	5.12	941.408	-0.6	0.6
	395	5.678	2;1	1011.46	1011.46	1.2693	gm-AEZAA|1	6179890	gm-AEZAA|1	6179890		gm-AEZAA|1	6.17931e+06	0.2526	5.68	1011.46	1.3	1.3
	414	4.8329	2;1	940.423	940.424	-0.7865	gm-AEZA|1	5909128	gm-AEZA|1	5909128		gm-AEJ|1	4.16358e+06	0.1702	5.65	870.371	1.3	1.3
	451	5.1247	2;1	941.407	941.408	-0.6467	gm-AEJA|1	5180099	gm-AEJA|1	5180099		gm-AQZ|1	3.27068e+06	0.1337	4.36	868.403	0	0
	457	5.0018	2	898.414	898.413	0.7266	gm-AEZA (-Ac)|1	5059641	gm-AEZA (-Ac)|1	5059641		gm(Glyc)-AEZAA|1	3.20952e+06	0.1312	5.37	1027.46	0.3	0.3
	540	5.6473	1	870.372	870.371	1.2533	gm-AEJ|1	4162499	gm-AEJ|1	4162499		gm(DeAc)-AQZA|1	2.37779e+06	0.0972	4.71	897.429	0.4	0.4
	583	5.8318	1	956.419	956.419	0.9215	gm*-AEZA|1	3776588	gm*-AEZA|1	3776588		gm(Glyc)-AEJA|1	1.49468e+06	0.0611	5.11	957.403	-4.4	4.4
	640	3.0471	2;1	885.381	885.381	-0.0492	gm*-AEZ|1	3277004	gm*-AEZ|1	3277004		gm-AEJAA|1	1.09838e+06	0.0449	5.68	1012.44	-1.3	1.3
	642	4.3572	2;1	868.403	868.403	-0.0292	gm-AQZ|1	3270987	gm-AQZ|1	3270987		gm(DeAc)-AQZ|1	259306	0.0106	3.57	826.392	0.4	0.4
	656	5.3703	2;1	1027.46	1027.46	0.2729	gm*-AEZAA|1	3210577	gm*-AEZAA|1	3210577
	662	3.8335	1	713.297	713.297	0.9968	gm*-AQ|1	3180072	gm*-AQ|1	3180072
	783	4.6334	2	898.413	898.413	0.2511	gm-AEZA (-Ac)|1	2599782	gm-AEZA (-Ac)|1	2599782
	802	4.4953	2;1	828.358	828.36	-2.9544	gm-AEJ (-Ac)|1	2527242	gm-AEJ (-Ac)|1	2527242
	822	5.4778	1	828.361	828.36	1.1718	gm-AEJ (-Ac)|1	2457417	gm-AEJ (-Ac)|1	2457417
	844	4.7103	2;1	897.43	897.429	0.4456	gm-AQZA (-Ac)|1	2377747	gm-AQZA (-Ac)|1	2377747
	896	2.677	2;1	884.397	884.398	-0.3352	gm*-AQZ|1	2210822	gm*-AQZ|1	2210822
	1177	5.1093	1	957.398	957.403	-4.4253	gm*-AEJA|1	1494781	gm*-AEJA|1	1494781
	1423	5.678	2;1	1012.44	1012.44	-1.3155	gm-AEJAA|1	1098923	gm-AEJAA|1	1098923
	1449	5.3856	2;1	941.403	941.408	-5.3796	gm-AEJA|1	1063523	gm-AEJA|1	1063523
	1805	4.2958	2;1	869.386	869.387	-0.7914	gm-AEZ|1	699729	gm-AEZ|1	699729
	1887	2.538	1	885.381	885.381	-0.8764	gm*-AEZ|1	620785	gm*-AEZ|1	620785
	2370	3.5712	2	826.392	826.392	0.3987	gm-AQZ (-Ac)|1	259842	gm-AQZ (-Ac)|1	259842
	2592	2.9546	2	843.371	828.36	0.1243	gm-AEJ (-Ac)|1	128923	gm-AEJ (-Ac)|1	120656
	2609	2.4298	2	828.36				120656
	3	6.5228	2;3;1	1792.78				413094752
	4	6.2926	2;3;1	1750.77				353814496	gm*=gm(Glyc)
	5	6.0624	2;1	864.37				338490688
	6	5.3549	2;1	867.37				248793216
	10	7.3365	2;3;1	1790.77				200545136
	11	7.5978	1	565.212				196149760
	12	17.0816	1	515.324				195092176
	14	23.0435	2;3	1917.93				180007536
	15	6.8912	2;3	1792.77				179033728
	16	6.4614	2;3;1	1791.79				174160944
	17	4.4799	2;1	666.307				164883408
	18	4.4339	2;1	735.278				149689488
	19	5.3396	2;1	868.351				117410928
	20	23.0282	2;3	2233.05				115859200
	21	7.0755	2;3;1	1748.76				115161992
	22	4.8023	2;1	752.355				113392312
	24	6.2466	2;1	865.355				110256144
	25	5.2782	2;3;1	1312.59				107804352
	26	7.4135	1	693.271				103214200
	27	4.8023	2;3;1	977.416				103196992
	28	4.8943	2;1	1112.51				103070344
	29	5.1553	2;1	953.418				102788088
	30	6.2312	2;3;1	1749.79				99791200
	31	7.6899	2;1	1802.78				99515312
	32	16.9743	2;1	678.504				98683736
	33	4.7869	2;1	957.417				94549080
	34	7.1522	2;1	935.408				90584248
	35	4.7563	2;1	867.37				89686392
	36	6.6302	2;3	1750.76				86586176
	37	5.878	2;3;1	1822.8				86060024
	39	4.7256	2;3;1	978.4				84354480
	40	6.8145	2;1	1790.77				82256704
	41	3.402	2;1	906.379				80883736
	42	4.7256	2;1	753.339				79238504
	43	7.3365	2;1	673.34				69690792
	44	5.2628	1	516.157				67324296
	45	8.2122	2;3;1	1803.77				60047264
	46	7.1522	1	936.388				59133316
	47	4.4799	1	882.381				58761332
	48	4.4953	2;3;1	891.369				58753752
	49	4.9864	2;1	753.34				58354676
	50	2.97	2;1	606.236				58208308
	51	22.8593	2;1	531.317				58157856
	52	6.1852	2;3	1708.76				52545476
	53	6.5688	1	696.27				50663260
	54	6.3386	1	564.228				48927800
	55	6.0163	2;3;1	1823.79				48147284
	57	8.9043	2;3;1	1772.76				44539900
	58	6.2312	2;3;1	1893.84				44214216
	59	6.0624	1	661.292				44040100
	60	7.6745	2;3	1790.76				42427460
	61	5.2628	1	623.327				42292208
	62	7.0294	2;1	850.345				41433320
	63	16.9589	1	581.488				40851176
	64	4.4186	2;1	1112.51				40398020
	65	7.1522	2;3	1789.78				39260544
	66	4.7716	2;1	953.418				39165696
	67	7.6131	1	694.364				38519404
	68	8.0739	2;3;1	1788.76				37161236
	69	4.5259	2;3;1	907.333				36692016
	70	23.0282	2;3	1853.93				36451904
	71	7.5978	2;1	587.194				36253696
	72	7.4442	1	564.229				36133192
	73	6.1391	2;1	1310.57				34312548
	74	4.8176	2;3;1	993.381				34243064
	75	6.9373	1	849.361				33265346
	76	4.7256	2;3;1	994.365				32150508
	77	6.707	2;3;1	1751.76				30784360
	78	5.2168	2;1	954.399				30719628
	79	8.9043	1	678.26				30421166
	80	23.0128	2;3	2054.04				29951630
	81	6.1698	2;3	1892.85				29644528
	82	4.7409	2;1	1070.5				29281312
	83	3.6328	2;1	907.363				28854402
	84	9.2119	2;1	1711.72				28639244
	85	6.5228	2;3	1814.76				28623862
	86	6.3693	1	654.26				28488064
	87	1.8134	1	701.857				28291770
	88	4.8329	1	591.225				28264946
	89	4.8329	1	569.243				28261122
	90	16.9129	1	524.459				28149756
	91	5.2935	1	507.206				27766698
	92	7.9663	1	694.255				27742908
	93	18.1431	1	521.35				27706204
	95	17.0969	1	794.327				27501110
	97	7.5517	2;1	1788.75				26174992
	98	23.0282	2;3	2018.98				25988192
	99	5.3549	1	664.292				25531484
	100	4.1109	2;1	667.291				25208358
	101	9.7822	2;1	1782.76				24544344
	102	7.1215	2;3;1	1731.74				24359508
	103	3.402	1	681.318				24064656
	104	5.4625	2;1	1751.77				24064652
	105	1.8134	1	769.844				23928380
	107	17.2044	1	584.495				22887310
	108	5.9394	2;1	1310.57				22775878
	109	6.968	2;3	1747.77				22337462
	110	3.3866	2;3;1	922.344				21942274
	111	1.798	1	565.881				21837842
	112	5.878	2;3	1844.79				21655928
	113	23.0742	2;3;1	1197.59				21531718
	114	1.8134	1	837.831				21478290
	115	6.3693	2;3;1	1589.7				21415636
	116	23.1509	2;3;1	1021.56				21286360
	117	6.9219	1	693.271				20922624
	118	6.0624	2;1	902.319				20864324
	119	5.1247	2;3;1	1270.58				20730540
	120	7.9203	2;3	2715.19				20575472
	121	23.0895	2;3	1759.86				20448154
	122	4.9557	1	711.282				20054694
	123	1.8134	1	633.869				19967212
	124	5.2782	2	1806.76				19908392
	125	8.4587	2;3;1	1804.75				19821776
	126	5.6934	1	696.271				19664138
	127	9.413	1	565.212				19595338
	128	5.3703	2	849.361				19566826
	129	5.7549	2;1	1110.49				19053084
	130	17.9584	1	537.345				18911026
	131	5.0478	2;1	1368.53				18883918
	132	4.7563	2;1	1111.52				18648368
	133	17.0203	1	570.48				18439934
	134	7.4135	2;1	715.254				18391694
	135	5.2782	2;1	1010.33				18204780
	136	6.2005	2;1	1820.79				18149976
	137	6.4614	2;3	1709.75				17984384
	138	3.4174	2;1	928.361				17862494
	139	18.0815	1	791.598				17557312
	140	8.6431	2;3;1	1730.75				17485834
	141	6.5075	2;3	1830.73				17380040
	142	5.0478	1	563.244				17251928
	143	19.5781	1	579.431				17065790
	144	4.4339	2;1	751.244				17008336
	145	6.354	1	586.21				16986800
	146	4.3265	2;1	865.322				16983118
	147	23.0282	2;3	2497.16				16960940
	148	6.5228	2	1921.94				16928346
	149	5.2168	2;1	825.361				16917684
	150	6.5535	2;1	1384.61				16863668
	151	6.5535	3	3585.57				16815100
	152	7.1676	1	732.33				16806202
	153	5.3703	2;1	905.319				16793686
	154	2.97	1	584.254				16620996
	156	5.6011	2;1	1310.57				16462588
	157	1.7213	1	526.152				16394363
	158	1.9056	1	688.204				16215860
	159	7.7513	2;1	1292.56				16152944
	160	8.243	2;3;1	1873.82				16132340
	161	4.4799	1	842.448				16020114
	162	8.5817	2;3	2713.18				15955668
	163	4.9557	2;1	733.264				15953212
	164	5.7088	2;3	1821.81				15814562
	165	6.4614	2;3	1813.78				15615873
	166	7.4442	1	822.423				15546436
	167	18.6204	1	680.626				15425426
	168	5.4163	1	635.265				15293906
	169	17.0816	1	789.372				15048166
	170	10.3362	2;1	1783.74				14757177
	171	23.0895	2;3;1	1023.53				14738000
	172	6.2926	2;3	1547.69				14732144
	173	22.6738	1	849.645				14675400
	174	2.1368	1	535.199				14631527
	175	5.0939	2;1	720.269				14623215
	176	17.943	1	505.373				14606089
	177	18.2971	1	769.627				14594484
	178	4.6642	2;1	977.418				14486849
	179	6.8145	2;1	1748.76				14463027
	180	5.3703	1	646.282				14416523
	181	7.0141	1	927.393				14332687
	182	23.1509	2;1	851.462				14231422
	183	6.8145	2;1	1587.69				14176686
	184	23.1509	2;3;1	1110.56				14110590
	185	1.798	1	661.817				14055769
	186	23.0435	2;3	2005.96				14034108
	187	5.2935	1	665.276				14033173
	188	5.6011	2;3;1	1752.76				13990601
	189	7.6899	2;3	2673.18				13724763
	190	23.0435	2;3	2641.21				13710064
	191	4.6027	1	531.265				13662340
	192	7.521	2	1802.78				13631688
	193	6.308	2;3;4	1788.72				13617575
	194	4.7103	2;1	719.284				13546055
	195	23.0895	2;3	1232.67				13529461
	196	4.5566	2;1	1127.52				13412119
	197	6.3693	1	567.228				13403494
	198	7.4289	1	937.373				13328223
	199	23.0282	2;3	2119				13277070
	200	3.9261	2;1	734.295				13266554
	201	4.925	1	605.205				13219012
	203	1.798	1	729.804				13042412
	204	6.0163	2;1	978.414				13037100
	206	18.2971	1	725.601				12884889
	207	8.5509	2;3;1	1788.75				12569634
	208	9.3976	2;1	1712.7				12501939
	209	6.1391	1	563.244				12459526
	210	1.2598	1	681.755				12379451
	211	1.7673	1	593.83				12111169
	212	5.2782	1	988.35				12089733
	213	5.6626	1	500.163				11966829
	214	7.4442	2;1	1732.73				11854814
	215	4.2804	1	604.221				11814569
	216	5.1553	2;1	991.366				11685896
	217	9.4437	2;3;1	1773.74				11662046
	218	9.6283	2;3;1	1770.74				11632617
	219	1.798	1	525.842				11497081
	220	17.1891	1	543.356				11483625
	221	7.9203	2;3	1746.74				11482283
	222	7.4442	1	586.211				11431189
	223	7.3211	2;3	1812.75				11426288
	224	5.8318	2;1	1309.59				11394660
	225	4.6642	2;1	1128.5				11383261
	226	23.1202	2;3	952.492				11288328
	227	6.8759	2;3	1814.76				11238643
	228	6.0163	2;3	1845.77				11171891
	229	1.8134	1	797.792				11147972
	230	4.9557	1	583.223				11118183
	231	4.7563	2	849.36				11066310
	232	17.8815	1	833.622				11047929
	233	8.8122	2;1	1771.78				10973140
	234	22.9208	2;3	1585.76				10888045
	235	17.0969	1	554.335				10838771
	236	1.8134	1	905.819				10777013
	237	6.3233	2	2315				10768087
	238	4.1109	2;1	866.307				10725833
	239	9.3502	2;3;1	1772.76				10685046
	240	6.4461	2;3	1829.75				10602162
	241	22.9975	2;3	3119.45				10584213
	242	6.0009	2;3	1891.83				10582367
	243	6.6148	2;1	1821.77				10544392
	244	17.8661	1	523.507				10540672
	245	7.6438	2;3;1	1749.74				10483574
	246	4.3111	2;3;1	1070.5				10409337
	247	7.3365	2;3	1828.72				10316964
	248	6.354	2;1	1107.49				10297323
	249	5.14	1	750.34				10267013
	250	17.8815	1	789.596				10261372
	251	6.047	2;1	1309.59				10195102
	252	5.2014	2;1	1327.6				10191306
	253	4.9557	2;1	1326.62				10183102
	254	5.5857	1	515.173				10167413
	255	1.2598	1	801.714				10037948
	256	7.4442	2;1	731.218				10011921
	257	6.4461	2	1747.76				9983916
	258	6.6455	2;1;4	1789.79				9855700
	259	23.1049	2;3	1126.56				9766474
	260	18.2971	1	813.653				9658010
	261	6.3233	2;1	1342.6				9640240
	262	6.2159	2;3	1915.83				9615047
	263	7.5978	2	1801.79				9534605
	264	5.8626	2;3	1860.75				9470292
	265	18.2971	1	657.502				9457919
	266	5.0939	2;1	1109.51				9434941
	267	23.0282	2;3	2334.09				9357514
	268	5.0632	2;1	1312.55				9331343
	269	23.2123	2;3;1	723.407				9267450
	270	7.229	2;1	1587.69				9224183
	271	4.9711	2;1	1198.56				9212843
	272	7.3211	2	1919.92				9212365
	273	6.1238	2;1	1398.64				9114498
	274	17.2659	1	598.511				9107058
	275	6.6609	1	864.372				9028065
	276	5.0171	2;1	1033.39				8970779
	277	7.0294	2;3	1863.82				8959929
	278	1.7059	1	742.251				8945961
	279	7.0755	2;3	1706.75				8932881
	280	3.6328	1	682.302				8917147
	281	6.7837	2	1306.59				8888352
	282	6.4461	2	1920.95				8829956
	283	5.4471	2;3	1773.75				8792815
	284	5.14	2;1	935.409				8781307
	285	5.8626	2;1	1620.71				8780789
	286	22.7204	1	681.432				8744027
	287	3.6328	2;1	923.329				8593089
	288	6.308	3	3501.55				8543289
	289	5.8933	2;3	1890.84				8508767
	290	17.8507	1	745.571				8450851
	291	6.3386	1	693.38				8449644
	292	6.5995	2;1	1108.48				8438343
	293	6.8298	3	1772.76				8425912
	294	7.3982	2;3	1863.81				8422113
	295	23.1509	2	853.423				8413056
	296	5.0478	2;1	1158.52				8373684
	297	5.5241	2;1	1398.64				8340446
	298	17.8199	1	701.544				8289338
	299	7.4596	2;1	1787.77				8250051
	300	5.1553	2;1	1241.55				8173997
	301	3.0316	2;1	907.364				8138238
	302	5.1707	1	641.264				8127509
	303	7.521	2;1	956.361				8126681
	304	7.4442	1	693.38				8107269
	305	16.9896	1	653.399				8088240
	306	1.8594	1	607.221				8070346
	307	6.308	2	1879.93				8068132
	308	1.8134	1	973.806				8063772
	309	7.3211	3	3581.54				8021627
	310	23.0742	2;3	1830.9				7948256
	311	1.2598	1	790.723				7943198
	312	4.4799	2	2452.07				7882272
	313	4.7256	1	565.212				7866572
	314	5.3549	1	654.26				7832441
	315	17.8815	1	721.497				7805677
	317	18.2663	1	681.575				7788559
	318	23.1662	2;1	908.472				7774727
	319	7.1829	2;3	2270.97				7766875
	320	1.7059	1	764.233				7732920
	321	7.5978	2;1	1168.37				7714084
	322	5.5395	2;1	1036.46				7637842
	323	7.6899	2;3	1824.76				7626727
	324	8.1662	2;3	2713.18				7613960
	325	8.6585	2;3;1	1789.74				7598955
	326	8.1815	2	1872.84				7458062
	327	22.6893	1	742.477				7452535
	328	5.3242	2;1	1397.65				7447797
	329	5.2782	2;1	737.345				7415641
	330	6.0624	2;1	1111.48				7343914
	331	7.5978	2;1	603.159				7302949
	332	9.1657	3	2711.16				7253237
	333	1.2598	1	850.702				7217842
	334	1.7059	1	720.269				7195782
	335	9.813	2;1	1712.7				7182984
	336	1.2598	1	970.66				7175453
	337	6.0777	2;3	2236.9				7133666
	338	4.9557	2;1	1071.48				7092053
	339	23.0895	2;3	1039.52				7090373
	340	6.4768	2	1890.84				7071534
	341	4.9864	2;1	1070.5				7056448
	342	7.0294	2;3	2228.96				7011977
	343	16.9743	1	615.359				6999301
	344	6.2619	1	506.223				6959762
	345	6.6455	1	692.287				6912190
	346	18.2971	1	701.528				6902941
	347	23.1969	2;3;4	1955.88				6889959
	348	7.6899	2;3	1840.73				6889738
	349	6.4461	2	1744.78				6880837
	350	6.8759	2;3	1830.73				6870113
	351	1.8134	1	865.779				6848375
	352	4.6642	2;3	993.382				6824289
	353	5.4625	2	1820.79				6821042
	355	23.0128	2;3	2905.32				6788062
	356	17.8507	1	677.471				6773454
	357	6.4768	2;1	1383.63				6755410
	358	18.2971	1	613.476				6752288
	359	6.4154	2;1	1468.69				6750875
	360	4.925	2;1	694.223				6748501
	361	8.1047	2;1	1293.55				6719866
	362	17.8199	1	657.518				6710982
	363	7.3211	3	1772.76				6705268
	364	6.5688	1	825.422				6703142
	366	8.2122	2;1	1378.61				6678970
	367	4.5106	2;1	1035.4				6664727
	368	5.3242	2;1	826.344				6651491
	369	6.9219	2;1	1384.61				6643624
	370	5.14	1	732.33				6637177
	371	5.7703	2	1749.76				6631850
	372	6.5535	1	718.253				6603746
	373	3.5558	2;1	1020.42				6600040
	374	5.1861	2;1	1199.54				6579283
	375	4.8943	2;1	909.429				6566110
	376	4.6027	1	506.222				6565896
	377	4.9097	2;3	1150.46				6559605
	378	15.1068	2;3;1	1110.56				6477238
	379	4.4646	1	1582.68				6465787
	380	6.1698	2;3	1914.83				6460137
	381	17.8815	1	877.648				6458672
	382	7.7666	2;1	1600.69				6394417
	383	5.2628	2;1	1026.3				6390015
	384	4.7563	1	646.281				6358854
	385	3.8181	2;1	735.279				6338083
	386	5.2935	1	647.265				6315769
	387	7.8742	2;1	1732.73				6314368
	388	4.7103	2;1	1241.55				6271508
	389	16.8208	1	807.657				6270776
	390	5.0632	2;1	1159.49				6253281
	391	3.6328	2;1	929.346				6250607
	392	6.6302	1	693.271				6248199
	393	4.6027	1	664.292				6237422
	394	8.5817	2;1	1801.75				6220664
	396	5.2782	2;1	1449.61				6175402
	397	23.1355	2	782.386				6155633
	398	9.413	1	836.33				6132993
	399	17.7892	1	507.45				6086795
	400	5.1707	2;1	1311.49				6072857
	401	5.0939	1	788.318				6049611
	402	18.3586	1	857.68				6040469
	403	17.8045	1	551.476				6033054
	404	5.7703	2;3	1754.81				6027300
	405	8.4126	2;3	1747.73				6018038
	406	3.8644	2;1	882.382				5986487
	407	4.3879	2;1	809.315				5980530
	408	14.7836	2;1	740.373				5972025
	409	5.3703	2;1	1305.56				5965571
	410	5.4778	1	549.218				5933912
	411	22.9975	2;3	2031.97				5922647
	412	17.0356	1	512.311				5914548
	413	8.2122	2;3	1825.75				5914299
	415	2.9546	2	622.201				5873359
	416	6.2926	2	1588.72				5858998
	417	10.568	2;1	1784.72				5853270
	418	5.4932	1	567.228				5826633
	419	16.9743	1	679.415				5810865
	420	6.5688	1	799.333				5795809
	421	3.9261	1	712.313				5778705
	422	4.6642	2;1	806.366				5777301
	423	4.0032	2;1	590.242				5774224
	424	6.2005	2	1690.77				5767763
	425	14.522	2;1	740.373				5716149
	426	17.0203	1	641.464				5662127
	427	16.9896	1	556.464				5604442
	428	17.0203	1	700.487				5597881
	429	4.4339	1	932.359				5560775
	430	4.572	2	1255.58				5468094
	431	6.5228	2;1	1469.67				5466797
	432	17.8199	1	595.502				5457330
	433	6.7377	2;1	1822.76				5441130
	434	6.4154	1	866.339				5422581
	435	5.3089	2	1109.51				5410530
	436	5.7088	2;3	1843.8				5409225
	437	9.135	2	1731.73				5347722
	438	6.2926	2;3	2034.92				5343366
	439	2.183	1	519.204				5324950
	440	10.0592	2;3	2650.13				5324631
	441	1.6292	1	518.174				5291630
	442	4.8483	2	1545.69				5287300
	443	6.2159	2;3	1931.79				5280717
	444	17.8815	1	765.523				5253970
	445	6.5228	4	5377.36				5242015
	446	18.2201	1	593.523				5241944
	447	4.879	2	1748.77				5217999
	448	6.2312	2;3;4	1787.74				5206891
	449	18.2201	1	637.549				5190152
	450	5.3089	2;3;4	1350.54				5186664
	452	4.8943	2	1305.56				5156333
	453	6.9526	2;3	1862.83				5153660
	454	5.2935	2;1	906.302				5145092
	455	17.143	1	818.435				5074213
	456	2.677	2;1	906.38				5063211
	458	5.7396	2;3	1846.71				5050229
	459	8.6739	1	549.218				5048385
	460	4.4646	2;1	1087.48				5022295
	461	17.8507	1	633.445				4990787
	462	4.9097	2;3;1	1134.49				4989575
	463	5.7549	2	1619.73				4986145
	464	5.3856	2;1	1347.57				4957018
	465	5.2782	1	1001.38				4953988
	466	6.7991	3	1708.76				4930661
	467	6.1698	1	979.398				4918386
	468	8.3044	2;3	1746.74				4902902
	469	6.9219	2;3	2235				4899863
	470	6.5842	2;3	3686.62				4899050
	471	1.8134	1	1001.75				4894921
	472	5.6011	2;3	1774.74				4880489
	473	7.229	2	1307.57				4867935
	474	6.9219	1	715.253				4862251
	475	6.8912	2	1921.93				4855851
	476	6.0624	2;3	1861.74				4851238
	477	6.9219	2;3	1707.78				4827271
	478	5.8165	1	636.25				4821579
	479	7.3365	2;1	1092.48				4817029
	480	8.243	2;3	1861.8				4810621
	481	7.1369	2	973.356				4805499
	482	5.6626	1	607.333				4793470
	483	5.2782	2	2300.94				4770487
	484	5.6626	2;1	718.254				4767161
	485	6.0777	2;1	886.341				4760517
	486	17.0816	1	851.458				4732854
	487	22.844	2;1	800.451				4712663
	488	5.5857	2;1	1246.53				4690128
	489	5.3703	2	1819.8				4684104
	490	18.3586	1	745.555				4676923
	491	1.4601	1	763.717				4659367
	492	3.3712	2	950.343				4645604
	493	6.5228	2;1	1399.62				4637376
	494	7.9663	1	716.237				4635701
	495	16.9129	1	639.448				4634841
	496	4.8023	2	935.408				4625002
	497	23.1662	2	754.355				4615074
	498	7.0141	2	1892.81				4614804
	499	1.798	1	1041.79				4606624
	500	1.2752	1	910.681				4606445
	501	6.6916	1	550.249				4605697
	502	1.7213	1	832.22				4575877
	503	6.1698	2;1	1618.69				4569726
	504	5.5087	2	1617.71				4563375
	505	8.2276	2;3	1841.71				4550027
	506	7.3211	1	1791.27				4548693
	507	5.2014	2	992.35				4502956
	508	6.2926	2;3;4	1772.75				4496073
	509	6.8145	2	1745.76				4478352
	510	5.0171	1	916.376				4470084
	511	1.6138	2	958.301				4469054
	512	1.8134	1	933.767				4444093
	513	5.2014	2	1092.48				4433594
	514	23.1969	2;3	779.43				4430686
	515	6.5842	2	1545.68				4426138
	516	5.2782	2	850.345				4420586
	517	23.0282	2;3	2220.05				4418215
	518	16.9743	1	651.383				4412228
	519	7.5671	2;3	2632.16				4406759
	520	18.2047	1	549.497				4406701
	521	5.8318	2	902.319				4401295
	522	6.5842	2;3	1730.75				4390802
	523	6.2466	2;3	1861.74				4387148
	524	22.8747	2;1	504.317				4379877
	525	5.5857	1	622.343				4365758
	526	18.2971	1	662.458				4324842
	527	1.798	1	629.202				4316114
	528	5.0939	1	810.3				4307090
	529	8.7507	2;1	1874.8				4289024
	530	4.9404	1	712.375				4270669
	531	7.0908	2;3;4	1786.7				4269607
	532	6.2466	2	903.302				4263562
	533	7.6899	2	1931.93				4256498
	534	3.7563	1	606.236				4229622
	535	1.8134	1	607.87				4213090
	536	6.2312	1	662.276				4204006
	537	3.3405	1	604.22				4196723
	538	7.5978	2;1	1152.41				4189046
	539	3.402	1	703.3				4170728
	541	8.9043	1	700.242				4140255
	542	7.7666	2	1919.91				4126977
	543	9.1196	2;1	1770.75				4122218
	544	4.6642	2;1	1256.56				4112170
	545	5.9241	1	926.409				4107817
	546	7.8281	2;3	1861.81				4090383
	547	2.677	2;3;1	922.345				4085116
	548	4.4953	1	688.289				4053353
	549	23.1049	2;3	1248.68				4016445
	550	6.7223	1	848.377				4006438
	551	4.4799	1	679.303				4004060
	552	5.2014	2;1	1110.49				3988826
	553	5.4471	1	665.276				3986156
	554	4.9557	1	840.433				3984750
	555	6.1852	1	856.355				3973661
	556	5.7549	2	1092.48				3963260
	557	4.9557	2	749.228				3949898
	558	6.4154	2;3	1916.81				3948745
	559	5.4625	2;3	1789.72				3947985
	560	7.0755	2	1545.68				3937538
	561	4.265	1	582.239				3932808
	562	18.0046	1	623.534				3923507
	563	17.8199	1	589.419				3921567
	564	7.0908	3	1730.75				3910479
	565	6.1391	2;3	1930.81				3909895
	566	5.2628	2	532.121				3902713
	567	1.798	1	697.19				3897593
	568	23.1355	2;3;4;5	2270.99				3887957
	569	5.0939	2;1	736.233				3875891
	570	23.1202	2	773.415				3869188
	571	5.9856	2;1	974.371				3863244
	572	5.1553	2;1	975.401				3861204
	573	8.3044	2;1	1601.67				3860401
	574	4.879	2;1	1197.57				3834175
	575	10.1515	1	907.367				3814697
	576	3.402	2	944.326				3810901
	577	1.5216	1	509.827				3806847
	578	5.3396	1	939.392				3801420
	579	4.4186	2;1	941.418				3792002
	580	5.6473	2;1	1109.51				3788505
	581	5.3549	2;1	889.353				3783352
	582	18.2663	1	569.45				3776726
	584	8.9043	1	807.412				3769908
	585	6.0931	2	1688.75				3753421
	586	23.3508	2;1	740.374				3749971
	587	2.2138	1	580.126				3746586
	588	19.1918	1	611.416				3738720
	589	17.0356	1	510.296				3735046
	590	16.9589	1	553.457				3731796
	591	4.9711	2	1546.67				3731138
	592	5.4317	2;1	878.388				3724713
	593	7.9663	1	823.407				3722717
	594	4.3111	2	909.429				3721535
	595	1.6138	2	980.283				3720045
	596	1.6292	2;1	936.319				3705361
	597	7.5056	2;3	1707.73				3698718
	598	6.9987	1	949.376				3675783
	599	5.6011	2;1	1327.6				3668908
	600	4.3726	1	787.333				3665556
	601	22.9822	3	2742.26				3662023
	602	6.7837	2;3	1821.82				3643504
	603	22.9975	2;3	1644.76				3642414
	604	3.9107	2	750.26				3629670
	605	7.8127	2	1745.75				3612376
	606	23.0435	2;3	2168.06				3601531
	607	1.2752	1	1030.64				3573072
	608	4.5259	2;1	825.36				3572116
	609	8.4434	2	1763.76				3556490
	610	6.9987	2	965.34				3553628
	611	6.5688	2	1691.75				3546810
	612	6.4614	2	1235.55				3526790
	613	18.5125	1	651.565				3523251
	614	5.5395	2	1902.78				3518849
	615	7.1369	2;3	2269.97				3516106
	616	7.7513	2;3	1828.71				3511218
	617	6.9834	2;1	1470.66				3504070
	618	5.0632	2	1256.56				3497675
	619	4.8483	1	698.395				3496272
	620	4.6334	2	1378.57				3490752
	621	7.5978	1	1130.42				3485807
	622	1.6445	1	540.156				3482081
	623	6.0163	1	775.335				3476153
	624	6.1852	2	1235.55				3450833
	625	6.707	2;3	2228.96				3445046
	626	6.8605	2;1	1469.67				3414927
	627	18.5588	1	695.591				3413093
	628	5.0325	1	938.358				3382011
	629	7.5978	2	1733.58				3361703
	630	7.3518	2	655.329				3355666
	631	5.9241	1	948.39				3343676
	632	18.2971	1	618.431				3342538
	633	5.0325	2	1180.5				3338962
	634	4.4799	2	1464.54				3306076
	635	22.9975	2;3	2598.2				3301247
	636	8.3352	2;3	2630.15				3290542
	637	4.0032	1	568.26				3288781
	638	6.6148	1	714.269				3281180
	639	4.7409	1	712.374				3279651
	641	4.4493	2;1	999.424				3274817
	643	8.0278	2	1872.83				3266503
	644	1.4448	1	883.675				3265023
	645	5.4163	2	1549.67				3254229
	646	8.7814	2;1	1379.6				3249078
	647	7.8895	3;1	1791.75				3248125
	648	5.6934	2	734.218				3242148
	649	8.2122	2	1721.75				3240265
	650	7.1676	2	1811.75				3233903
	651	5.1553	1	635.265				3223499
	652	23.1202	2;3	890.449				3219922
	653	4.4799	1	996.423				3217429
	654	5.5087	1	589.21				3212620
	655	17.8815	1	726.453				3212262
	657	1.2905	1	730.744				3202270
	658	1.8134	1	539.882				3196762
	659	22.6738	1	693.711				3195331
	660	4.4186	1	849.22				3191028
	661	8.7968	2;1	1711.72				3180120
	663	8.1508	2;1	1598.67				3174323
	664	17.0816	1	804.419				3162976
	665	6.707	2	1548.68				3156675
	666	1.7213	2	944.171				3149324
	667	4.4953	2	1020.43				3141664
	668	6.5228	1	979.397				3132825
	669	5.3549	1	870.359				3128865
	670	6.6455	2;3;4	1788.72				3117816
	671	22.6738	1	875.661				3114551
	672	4.3879	2;1	963.401				3113913
	673	5.4471	2;1	1247.51				3110619
	674	4.8023	2;1	732.329				3105708
	675	6.3847	1	589.21				3100658
	676	6.9834	2;3	2032.91				3091092
	677	4.4339	2	1825.81				3089417
	678	6.0163	2	1673.74				3086544
	679	4.7103	2;1	1033.39				3081023
	680	5.6934	1	678.26				3079754
	681	9.413	1	694.364				3079591
	682	4.0801	2;1	850.342				3071653
	683	6.753	2;1	1373.59				3061658
	684	2.9854	2;1	923.329				3061468
	685	18.4971	1	607.539				3061445
	686	6.5075	1	935.408				3058708
	687	5.0939	1	550.249				3053901
	688	9.9515	2;3	2695.17				3048786
	689	7.3982	2;3	2673.19				3047877
	690	7.4289	2	1424.49				3047684
	691	15.2147	2;1	542.355				3047313
	692	5.3396	2	1399.49				3043848
	693	6.047	2	1790.77				3036785
	694	18.1431	1	809.635				3026154
	695	6.5842	1	678.26				3018694
	696	6.1545	2;3	1993.9				3017538
	697	6.5842	2	1342.6				3014824
	698	4.8176	2	1240.57				3013536
	699	4.7563	1	1085.57				3010257
	700	5.9241	2;3	2194.89				3009828
	701	4.7869	2	1949.8				3008031
	702	5.2628	2	1306.54				3000885
	703	18.3586	1	706.484				2999443
	704	6.6609	3;1	1894.83				2991291
	705	9.0273	2	1730.75				2989141
	706	10.0285	2;1	1713.69				2985184
	707	4.879	2	1255.58				2983579
	708	5.401	2	1750.79				2960561
	709	4.6027	2	1197.57				2959707
	710	4.4799	1	661.293				2956964
	711	6.6148	2	1520.65				2955475
	712	5.4471	1	523.202				2945680
	713	8.0125	2;1	1289.56				2940198
	714	7.5978	2;3	2715.2				2935003
	715	6.2005	2	1341.62				2933664
	716	6.2312	2	1878.94				2933473
	717	22.6738	1	665.68				2924779
	718	6.047	2;3	1268.56				2909375
	719	4.4953	2	920.328				2906842
	720	7.0755	2	1306.59				2903260
	721	4.4799	2	2608.16				2900718
	722	7.1062	2;3	1821.8				2890611
	723	6.7684	2;3	2193.98				2888431
	724	6.9219	1	822.423				2883543
	725	7.5056	2	1729.73				2875594
	726	5.2782	2	978.371				2875381
	727	6.0163	2;3	2235.91				2869504
	728	5.0939	1	827.438				2865124
	729	5.8318	2;3	1268.56				2848195
	730	4.8176	2	999.399				2844952
	731	5.5087	1	938.409				2840561
	732	1.7059	2	876.184				2833402
	733	17.8507	1	682.427				2829836
	734	17.4043	1	564.559				2825163
	735	6.1852	2	1842.77				2824534
	736	16.6979	2;3	1197.59				2817193
	737	18.3586	1	901.706				2804870
	738	7.6899	2	1812.73				2803768
	739	6.9987	1	724.314				2801673
	740	7.5517	2;3	2714.22				2792708
	741	1.7059	2	922.189				2787846
	742	16.8208	1	501.378				2786141
	743	1.7213	2	808.196				2782798
	744	7.4749	2;1	1382.6				2781602
	745	18.0046	1	667.56				2779026
	746	4.8023	1	750.339				2778926
	747	1.798	1	675.857				2771211
	748	7.1829	2;3	1827.72				2767341
	749	4.4186	2	1134.49				2757327
	750	7.1983	1	733.314				2753834
	751	4.7716	2	979.402				2744956
	752	8.9043	2;3	1794.74				2732388
	753	22.7204	1	667.417				2713488
	754	23.0282	2;3	2182.03				2712923
	755	1.2752	1	1090.62				2706704
	756	4.6642	2	1311.49				2702217
	757	7.951	2	1653.71				2702179
	758	6.5535	2	1728.74				2696089
	759	6.8145	1	645.25				2688474
	760	5.2168	1	664.272				2682222
	761	8.9043	2;3	1810.71				2681139
	762	5.7088	1	840.361				2681028
	763	17.0356	1	524.311				2677684
	764	5.678	1	825.423				2676163
	765	6.4	3	1932.78				2675455
	766	5.9702	2	1687.76				2674226
	767	5.2628	2	1520.47				2671545
	768	16.9283	1	919.765				2664462
	769	16.9896	1	965.786				2659408
	770	3.8335	2	920.33				2658051
	771	9.413	2	1728.73				2654290
	772	9.413	1	587.195				2645953
	773	4.3265	2;1	849.358				2644134
	774	1.798	1	765.177				2643213
	775	1.9364	1	764.199				2641938
	776	10.1361	2;1	1770.74				2641743
	777	5.3396	2;1	877.403				2641063
	778	4.4799	2	1620.63				2621099
	779	17.589	1	599.476				2617948
	780	17.589	1	643.502				2611293
	781	17.9122	1	921.674				2608546
	782	22.6738	1	821.615				2603998
	784	6.308	1	1751.28				2592055
	785	8.6431	2	1805.74				2589370
	786	6.2926	1	1134.46				2578307
	787	2.1214	1	850.256				2562054
	788	8.0893	2;3	1826.7				2559674
	789	17.0663	1	790.403				2558208
	790	23.1355	2	682.315				2557579
	791	10.2439	2;3;1	1771.73				2557246
	792	23.1816	2	728.43				2554092
	793	3.8953	2;1	1021.41				2548484
	794	22.6738	1	978.798				2547109
	795	18.5588	1	739.617				2545430
	796	7.8434	2;1	1392.53				2542799
	797	5.7088	2;3	1859.77				2538201
	798	4.7563	2	905.317				2533794
	799	1.8902	1	808.164				2532929
	800	18.1431	1	536.528				2532836
	801	6.1545	2	2022.01				2529759
	803	8.5202	2;3	2629.16				2525189
	804	7.9817	2	732.202				2524303
	805	4.6795	1	607.221				2518896
	806	17.8199	1	545.393				2513565
	807	4.8483	2	1368.53				2512367
	808	22.7515	2;1	542.355				2510516
	809	5.5395	2;1	1238.55				2492231
	810	4.6488	1	693.271				2490351
	811	7.4596	2	602.175				2481925
	812	5.0018	2	1749.75				2481874
	813	7.0755	2	1108.48				2480713
	814	7.1983	2;1	1529.65				2478547
	815	18.0507	1	755.612				2473153
	816	3.0471	1	682.303				2471778
	817	18.1431	1	795.619				2470844
	818	4.8636	1	737.345				2464840
	819	7.5671	2;3	2232.99				2464430
	820	7.5517	2;3	2270.96				2459650
	821	2.2138	1	567.337				2457691
	823	3.8335	2;1	1313.5				2452533
	824	1.5369	1	645.802				2448784
	825	5.6011	2;3	1790.7				2445996
	826	18.3586	1	789.58				2443236
	827	4.4953	1	942.4				2430080
	828	5.7549	2	1519.66				2425748
	829	7.3211	2;3	3522.51				2421862
	830	5.2475	1	659.254				2417998
	831	5.6319	2;1	1227.54				2416641
	832	7.5671	2;3	1770.74				2414621
	833	6.6455	2	1235.55				2412020
	834	7.6131	2	2314.96				2411923
	835	6.2466	2	2022.99				2409266
	836	5.1247	2	1396.67				2401794
	837	4.6181	2	1031.44				2400143
	838	7.9663	2;3	1841.71				2397421
	839	4.6181	2;1	909.429				2395085
	840	4.8483	2;1	1175.49				2393188
	841	7.2597	2	1882.75				2392463
	842	17.0969	1	814.513				2386569
	843	5.6934	2	1547.66				2381143
	845	7.1215	2;3	1769.69				2367941
	846	4.9404	2	1823.79				2361915
	847	1.7673	1	743.845				2355157
	848	7.521	2;1	1307.57				2355026
	849	5.0325	1	830.306				2350836
	850	9.5668	3	2712.15				2339102
	851	17.8815	1	770.479				2328419
	852	9.5514	2;1	1769.75				2325858
	853	4.6334	2	1400.56				2324800
	854	3.2326	2;1	1127.52				2323360
	855	4.6027	1	518.172				2319308
	856	4.4186	2;3	1150.45				2318743
	857	16.8976	2	1020.59				2317248
	858	18.2971	1	640.476				2315857
	859	10.568	2;3	2693.15				2315030
	860	23.0895	2;3	1454.75				2311673
	861	23.1202	2;3;4	1939.9				2311170
	862	23.1355	2;3	1187.6				2306629
	863	18.6204	1	872.481				2303555
	864	3.0316	2	929.346				2301593
	865	5.9548	2	1383.63				2300575
	866	6.9219	2;3	2227.96				2298306
	867	1.5677	1	905.821				2296503
	868	8.5202	2;1	1290.55				2295208
	869	8.9043	2	716.207				2289369
	870	7.9049	2;3	2753.14				2283036
	871	23.0895	2;3	1346.72				2277108
	872	7.1369	2	1753.72				2274439
	873	7.0755	2	1236.54				2268031
	874	17.8507	1	638.401				2261007
	875	21.838	1	519.42				2260031
	876	6.6148	2;3	2186.95				2258453
	877	17.1583	1	532.278				2256866
	878	5.7088	2	1037.44				2251225
	879	6.1545	1	988.349				2250442
	880	17.6044	1	687.529				2247335
	881	8.2122	2	1932.92				2247273
	882	17.1891	1	534.293				2244484
	883	5.1247	1	738.329				2243348
	884	7.9817	2;3	2268.95				2238129
	885	7.1062	2	1877.91				2237393
	886	6.1545	2	1872.75				2229568
	887	6.9219	1	646.282				2226912
	888	7.0294	2;3	2234.89				2226250
	889	2.0751	1	583.27				2224583
	890	4.7103	2	1000.38				2220857
	891	8.2276	3	2717.18				2220017
	892	17.6352	1	765.45				2218576
	893	6.3233	1	867.339				2214899
	894	7.782	3	1772.74				2214891
	895	5.0325	2;3	1196.46				2212523
	897	8.1815	1	839.329				2201870
	898	6.0009	2	1971.8				2200165
	899	7.8127	1	835.346				2198270
	900	4.4646	2;1	864.371				2197470
	901	3.6328	1	681.318				2195275
	902	1.6292	2	1040.32				2181945
	903	6.3693	2	1236.54				2178279
	904	18.0507	1	711.586				2176927
	905	1.6138	2	1048.27				2176162
	906	7.229	1	938.398				2175174
	907	4.9557	1	693.271				2173499
	908	5.8011	2	1790.77				2172684
	909	6.308	2;3	3573.56				2172511
	910	6.2466	2	1036.46				2166805
	911	18.0815	1	799.639				2166420
	912	4.5259	1	593.241				2161469
	913	5.8933	2	1951.95				2160064
	914	1.6292	1	608.144				2144930
	915	4.4339	2	1071.48				2141365
	916	1.8594	1	690.222				2138852
	917	5.8165	2	1973.81				2137803
	918	6.4	1	696.38				2123732
	919	7.9203	1	913.057				2122662
	920	8.0739	2	1917.91				2119919
	921	8.5509	2;3	2751.12				2117692
	922	6.047	2	1974.79				2109572
	923	6.9219	2;3	766.409				2107700
	924	7.7513	2;1	1307.57				2105840
	925	1.7213	1	594.139				2101863
	926	6.4307	2;3	1953.85				2101242
	927	7.1676	3;1	1792.77				2099350
	928	5.8318	3	1748.76				2091308
	929	3.4174	1	734.295				2087477
	930	7.3518	1	802.492				2087325
	931	8.9197	2	1901.91				2086097
	932	7.2597	2	1745.74				2084303
	933	5.8318	2	1642.69				2083604
	934	5.0478	2;1	961.423				2077298
	935	8.0893	3	1770.74				2076948
	936	6.0777	2;3	2687.17				2062136
	937	7.2904	2	773.415				2060620
	938	17.7276	1	603.442				2059305
	939	5.2935	2;1	962.408				2055006
	940	23.0742	2	683.318				2048755
	941	5.1247	2	1048.45				2043256
	942	17.0816	1	617.371				2041963
	943	23.0282	3	1179.58				2041558
	944	18.3586	1	750.51				2036300
	945	1.6292	2	1023.35				2031126
	946	5.0939	2	1183.55				2024063
	947	8.1047	1	1059.39				2020799
	948	2.1368	1	533.183				2020285
	949	16.6515	2;3;1	1021.56				2016268
	950	6.7684	1	1009.45				2016114
	951	6.4	2;3	2236.89				2015483
	952	1.6599	1	528.168				2008288
	953	18.2355	1	525.424				2000992
	954	7.6438	1	935.409				2000748
	955	8.428	2;3	1842.7				1995082
	956	4.3879	2	1540.67				1993335
	957	5.4163	2	1410.54				1992068
	958	17.0203	1	1011.81				1982295
	959	10.9373	2;3	692.434				1980636
	960	18.2663	1	574.405				1980042
	961	7.8434	2;1	1093.47				1979553
	962	18.0815	1	843.664				1975763
	963	4.5566	2	1030.46				1973292
	964	5.0939	2	1181.48				1971621
	965	1.6138	2	1062.3				1967695
	966	5.0325	2	1071.33				1965043
	967	22.9822	3	1503.81				1958563
	968	1.3059	1	921.672				1958225
	969	4.5259	1	696.318				1956679
	970	9.3668	2	1761.74				1953160
	971	4.6949	2	1325.63				1950677
	972	22.9975	3	2855.34				1950620
	973	1.9056	2	704.169				1932343
	974	18.2663	1	596.45				1931675
	975	7.5056	2;3	1272.59				1930633
	976	4.6795	2	1117.49				1925286
	977	4.4953	2	2706.14				1919839
	978	1.6292	1	676.131				1918830
	979	5.0478	2;1	932.361				1918529
	980	23.0588	3	1931.94				1918404
	981	6.047	2	1239.54				1917247
	982	7.7974	2;3	2233.97				1915508
	983	7.4442	2	1295.45				1915303
	984	6.4461	2;1	1287.55				1910806
	985	6.3386	2;3	1627.65				1910260
	986	17.8507	1	660.445				1909833
	987	2.6615	1	681.318				1907436
	988	9.2119	2;3	1749.67				1901357
	989	4.6181	2	1556.62				1892758
	990	4.6642	1	603.287				1876185
	991	16.9436	2;1	598.394				1874875
	992	22.6893	1	532.278				1874865
	993	22.8132	2	1004.54				1870401
	994	6.2926	1	1399.62				1868383
	995	7.8742	2	2005.86				1867985
	996	11.1681	2;3	2559.06				1866251
	997	6.5228	3;4	5334.34				1863719
	998	4.8176	2	991.365				1862882
	999	5.401	2;3	1804.7				1857838
	1000	7.4442	2	1883.73				1857708
	1001	4.5413	1	832.321				1856846
	1002	7.8127	2;3	2226.94				1851207
	1003	17.0203	1	532.278				1847434
	1004	4.8176	2;1	807.35				1829808
	1005	17.8199	1	594.374				1829050
	1006	5.1553	1	823.393				1828591
	1007	5.678	1	808.383				1826557
	1008	5.9702	2	1900.76				1826487
	1009	4.6334	1	840.433				1826338
	1010	7.9049	1	912.727				1819461
	1011	6.1852	2	1107.49				1818886
	1012	18.3432	1	535.481				1810258
	1013	4.8483	1	754.342				1809514
	1014	4.5106	2	1057.38				1807982
	1015	23.1202	2;3	767.53				1803811
	1016	8.0893	2;3	1810.73				1802703
	1017	5.14	2	1064.42				1796774
	1018	17.0356	1	552.49				1795356
	1019	2.399	2	1056.48				1792131
	1020	6.5535	4	5478.39				1791239
	1021	5.3089	1	1362.53				1787727
	1022	23.0128	3	2069.93				1786765
	1023	5.4163	2	1183.55				1785513
	1024	14.9836	2;3	1853.93				1782664
	1025	7.3674	1	695.322				1781132
	1026	1.4448	1	1003.63				1779976
	1027	22.4417	1	720.494				1778558
	1028	1.752	2	976.324				1776939
	1029	1.8441	1	577.814				1776120
	1030	7.4135	1	1006.45				1775546
	1031	5.3242	1	751.323				1772560
	1032	7.1215	2	1860.89				1770807
	1033	8.1047	2	1585.68				1768428
	1034	4.3879	2	1056.48				1763359
	1035	23.1049	2;3	1337.72				1762275
	1036	5.5703	1	661.293				1761649
	1037	15.1685	2	940.455				1761351
	1038	17.8507	1	616.419				1758742
	1039	9.7668	2;3	1820.7				1750914
	1040	5.7857	2	1590.69				1750773
	1041	5.5857	2	1268.51				1744526
	1042	7.0141	2	1870.74				1743681
	1043	17.0203	2	551.441				1743532
	1044	4.4493	1	752.354				1739119
	1045	2.1368	1	513.217				1736192
	1046	5.3242	2	936.393				1732759
	1047	6.5688	1	1358.55				1732619
	1048	23.0282	3	1303.73				1732128
	1049	17.0356	1	506.301				1729804
	1050	5.4163	2	1450.59				1729396
	1051	22.6893	1	780.573				1727624
	1052	4.3265	1	607.22				1727359
	1053	4.5566	1	1005.31				1727018
	1054	8.1969	2;3	2716.18				1719324
	1055	6.0624	2	1546.71				1716811
	1056	1.7059	2	1012.16				1716388
	1057	5.9702	2;3	2025.88				1714974
	1058	8.4434	2;3	1826.73				1714039
	1059	22.6893	1	922.495				1712762
	1060	5.2782	2	1764.75				1712021
	1061	4.7716	1	1911.85				1708912
	1062	22.6893	1	768.492				1706872
	1063	5.6165	2;1	892.353				1706871
	1064	3.0316	1	882.382				1705520
	1065	8.72	2	1434.54				1704538
	1066	18.4971	1	563.512				1702917
	1067	8.5509	2;3	2735.15				1701422
	1068	7.1522	2	1918.93				1700708
	1069	16.4196	2;3;1	723.407				1700039
	1070	5.878	2	1449.61				1699548
	1071	9.6899	2;3	2579.09				1699354
	1072	5.0786	2	1197.44				1695557
	1073	5.8011	2	1068.48				1694979
	1074	17.8815	1	704.471				1690444
	1075	1.752	2	1020.29				1689119
	1076	5.7703	2	1771.74				1683817
	1077	1.8441	2;1	954.342				1682518
	1078	1.6138	2	1045.33				1681898
	1079	7.0908	2	1812.74				1681203
	1080	5.7549	1	907.415				1680652
	1081	7.2444	2	1933.88				1680203
	1082	17.0356	1	613.432				1678932
	1083	4.9097	1	678.258				1677436
	1084	6.8912	2	1545.68				1677365
	1085	17.8199	1	527.403				1671491
	1086	5.8011	1	695.287				1665491
	1087	5.7857	2;1	1328.58				1664062
	1088	6.5228	2	3542.55				1658801
	1089	22.8593	2;1	528.364				1658238
	1090	14.522	3	1111.56				1657998
	1091	1.5831	1	539.884				1656289
	1092	6.1084	2;3	1830.74				1656076
	1093	5.0939	2;1	1156.5				1655898
	1094	5.8165	2	994.366				1654200
	1095	6.9219	3	3086.26				1653036
	1096	5.678	2	1134.46				1652139
	1097	5.8472	2	1900.76				1649693
	1098	23.1202	3;4	2255.02				1644697
	1099	17.8199	1	683.555				1643346
	1100	17.0356	1	664.299				1638041
	1101	5.1707	1	947.337				1637750
	1102	6.2005	1	878.337				1636743
	1103	4.6181	1	710.297				1633526
	1104	8.1508	2	1654.7				1632585
	1105	5.1553	1	976.379				1623751
	1106	7.4596	2	1292.56				1621799
	1107	5.2782	2	1844.71				1616747
	1108	6.2312	2;3	1771.76				1616153
	1109	6.354	2	1611.69				1615742
	1110	8.3198	2;3	2716.18				1614240
	1111	7.9356	2;3	2210.95				1614195
	1112	7.5364	2	1824.76				1613741
	1113	1.6292	2	914.337				1613592
	1114	17.8815	1	739.581				1613030
	1115	5.878	2;3	2282.88				1611224
	1116	3.5712	1	795.361				1609030
	1117	18.3124	1	684.502				1606915
	1118	3.7563	1	584.254				1605941
	1119	1.6292	1	758.247				1603666
	1120	6.4307	3	2035.91				1602149
	1121	3.6791	2	951.328				1597693
	1122	21.6524	1	847.63				1597291
	1123	6.6916	2	1896.82				1596643
	1124	4.2804	1	564.228				1589630
	1125	4.7716	1	755.343				1588973
	1126	8.0278	3	1787.77				1587105
	1127	18.0815	1	731.539				1586230
	1128	6.1852	2	1674.72				1584554
	1129	6.8912	1	1793.11				1581967
	1130	4.3265	2;1	962.347				1578055
	1131	3.8798	2	872.339				1577734
	1132	23.2583	2	692.434				1575885
	1133	17.7276	1	732.593				1571070
	1134	2.9546	1	726.195				1567100
	1135	8.3665	2	1724.75				1566001
	1136	5.5549	1	1024.46				1565442
	1137	6.0163	2	1016.36				1563114
	1138	8.0586	2;3	1706.75				1562174
	1139	5.0939	2	1448.63				1560647
	1140	5.7703	2;3	1148.44				1555172
	1141	6.6455	1	923.4				1555089
	1142	3.6482	2	945.311				1553070
	1143	6.7991	2	1845.79				1552214
	1144	17.5736	1	575.35				1549192
	1145	23.1969	2;3	929.519				1548513
	1146	7.3211	2;3	2672.21				1548428
	1147	4.4186	1	711.281				1547906
	1148	4.925	1	897.332				1544765
	1149	2.5225	2;1	907.365				1544282
	1150	5.3549	2;1	890.333				1541478
	1151	8.0586	2;3	2716.19				1540175
	1152	7.3211	2	1569.68				1537962
	1153	4.4799	1	1583.18				1536197
	1154	17.6044	1	731.555				1534550
	1155	8.6431	2;1	1599.65				1531581
	1156	4.5413	1	1088.46				1529573
	1157	7.0755	2;3	1828.72				1528707
	1158	4.4033	1	738.34				1525040
	1159	17.8199	1	572.392				1522536
	1160	3.8335	2;1	904.366				1521126
	1161	8.5202	2	1870.82				1518017
	1162	18.4663	1	569.317				1517926
	1163	5.4932	1	696.38				1515929
	1164	11.7217	2;3	2630.1				1515505
	1165	1.7366	2	1148.13				1514505
	1166	5.678	2	1049.41				1509534
	1167	6.6916	2;1	1381.61				1507928
	1168	4.7256	1	737.345				1507202
	1169	3.8335	2;1	926.347				1505672
	1170	9.1965	2;3	1733.7				1503945
	1171	18.5434	1	583.466				1503736
	1172	17.8199	1	550.348				1502805
	1173	18.0661	1	687.513				1500055
	1174	6.0931	2	1420.62				1499531
	1175	8.0586	2	1377.63				1498874
	1176	7.6592	2	1291.58				1496323
	1178	17.2659	1	507.353				1494586
	1179	6.8912	1	1793.44				1494074
	1180	6.6148	1	896.727				1491973
	1181	17.143	1	947.586				1486359
	1182	20.8167	1	625.432				1485227
	1183	5.9241	2	964.355				1484280
	1184	5.3856	2	1616.72				1483608
	1185	17.8815	1	783.607				1482882
	1186	5.9241	1	723.329				1482595
	1187	6.1238	2;1	1298.57				1477596
	1188	5.401	1	647.266				1472003
	1189	7.5517	2	1810.73				1465254
	1190	22.5655	1	684.473				1465205
	1191	6.8605	1	928.375				1465195
	1192	15.4153	2;3	779.429				1464973
	1193	16.9129	1	625.432				1452273
	1194	6.2466	2;3	1858.74				1451029
	1195	3.402	2	1058.27				1450882
	1196	17.0203	1	542.448				1446140
	1197	4.9404	2	1695.73				1442938
	1198	5.3242	2;3	1334.57				1442759
	1199	10.9065	2;3	666.382				1435314
	1200	2.9392	1	720.178				1429826
	1201	1.798	1	804.812				1429762
	1202	4.2958	2;1	964.385				1429005
	1203	22.6893	1	764.459				1427101
	1204	6.7837	2;3	2192.88				1424389
	1205	6.308	1	1822.31				1421322
	1206	3.5404	2;3	1036.39				1420946
	1207	4.879	2	1756.7				1420640
	1208	18.5125	1	539.44				1420210
	1209	6.0009	2	897.382				1420192
	1210	2.5225	2	923.329				1417470
	1211	5.1553	1	531.265				1414981
	1212	22.844	2	1454.76				1413298
	1213	5.1247	2	1354.65				1410200
	1214	5.0478	2	1359.61				1408712
	1215	7.6899	2;1	1207.51				1407424
	1216	18.0046	1	511.408				1406062
	1217	7.5517	2;3	1826.7				1404252
	1218	4.572	2	1116.5				1401519
	1219	8.2276	2;3	1911.77				1400210
	1220	5.2014	2;3	1554.73				1398724
	1221	6.0777	2;1	1302.56				1395421
	1222	2.97	1	632.232				1391899
	1223	5.0632	2;1	936.39				1390394
	1224	4.4799	1	998.539				1388624
	1225	3.6328	1	664.242				1387631
	1226	17.2044	1	542.448				1387540
	1227	1.6138	2	1018.34				1385905
	1228	7.1829	2	1178.53				1384480
	1229	6.0624	2;3	2274.85				1383513
	1230	6.707	2;3	2555.13				1382701
	1231	3.1552	2;1	1021.41				1382436
	1232	3.8181	2	1335.48				1382347
	1233	5.9394	2	1420.62				1381929
	1234	9.1965	2	1840.87				1381076
	1235	8.8275	2	1449.65				1379816
	1236	1.6138	2	1130.29				1379614
	1237	16.9743	1	665.399				1376091
	1238	3.8335	1	661.293				1372759
	1239	6.1545	1	867.361				1371896
	1240	17.1891	1	504.246				1371520
	1241	4.7716	1	531.265				1367913
	1242	7.7206	4	2712.12				1367538
	1243	3.5712	2	1042.4				1367269
	1244	7.5517	2;1	1429.59				1360410
	1245	16.9436	1	666.315				1359268
	1246	25.0753	1	587.278				1353335
	1247	5.878	1	1823.31				1350114
	1248	2.106	3	995.633				1349990
	1249	3.1552	1	680.287				1346250
	1250	5.8318	2	886.341				1340460
	1251	1.798	1	833.165				1338426
	1252	7.1369	1	936.909				1338121
	1253	11.0911	2;3	1272.59				1337018
	1254	5.7857	3;4	1713.78				1335105
	1255	7.3674	2;1	1218.53				1333564
	1256	8.243	2	2002.97				1333560
	1257	16.9896	1	667.415				1332365
	1258	1.6138	2	1070.25				1331975
	1259	18.5588	1	627.492				1331206
	1260	5.5549	1	798.351				1329416
	1261	16.9129	1	531.306				1324973
	1262	1.8441	1	518.173				1324906
	1263	8.1508	2;3	2307.02				1322165
	1264	8.9965	3	2628.14				1319817
	1265	22.4417	1	702.483				1318485
	1266	16.9589	1	612.511				1318170
	1267	23.1202	2;3	1057.46				1317466
	1268	4.5873	2	791.287				1317287
	1269	2.2292	1	672.086				1315910
	1270	7.7359	2;3	2232.87				1314945
	1271	16.296	2;3	1126.56				1314847
	1272	8.2583	2	1895.8				1310197
	1273	17.1583	1	625.432				1309167
	1274	5.0939	2	826.265				1308630
	1275	2.2138	1	700.085				1306701
	1276	5.2935	2	1471.59				1306560
	1277	5.8318	2;3	1658.66				1306519
	1278	5.0632	2	1091.5				1305967
	1279	4.3879	2	825.281				1304040
	1280	17.0203	1	1025.82				1303586
	1281	1.9364	1	795.374				1303273
	1282	18.2047	1	553.323				1302253
	1283	7.229	1	1791.11				1296589
	1284	7.2597	2;3	2033.89				1293162
	1285	17.5274	1	915.607				1292242
	1286	23.2276	2;3;1	624.339				1292190
	1287	16.9743	1	882.483				1290746
	1288	1.8134	1	838.334				1290039
	1289	5.8165	1	753.34				1290023
	1290	4.4799	2	1109.46				1287650
	1291	1.7673	2	998.306				1283736
	1292	5.0939	1	851.377				1283509
	1293	17.3889	1	609.518				1283270
	1294	23.1969	2;3	1272.59				1282591
	1295	8.8122	2	1725.73				1282370
	1296	9.1504	2	1719.73				1282199
	1297	7.521	2	1527.63				1278856
	1298	1.921	3	995.634				1278339
	1299	23.1509	2	966.508				1273706
	1300	18.2971	1	685.533				1271344
	1301	7.1062	2;3	1793.77				1270935
	1302	5.7088	1	862.343				1270438
	1303	11.3989	2;3	666.382				1270366
	1304	7.9203	2;1	1382.6				1269499
	1305	6.8605	2	1816.75				1263251
	1306	7.4135	2	2484.04				1262946
	1307	6.8759	1	896.727				1261952
	1308	3.4174	2	1070.3				1260171
	1309	18.0046	1	555.434				1257617
	1310	16.9589	2	660.494				1255869
	1311	6.6302	1	1748.76				1250557
	1312	1.8594	1	756.192				1249253
	1313	3.602	2;1	998.44				1248506
	1314	9.5822	1	837.313				1247609
	1315	18.3894	1	711.586				1246098
	1316	7.5978	2	1599.69				1245196
	1317	9.9515	3	666.382				1242402
	1318	6.8145	1	1791.27				1239992
	1319	17.312	1	683.555				1239196
	1320	16.9129	1	681.431				1238734
	1321	22.8286	2	1574.8				1235004
	1322	3.4174	2	938.316				1234119
	1323	4.3265	1	732.279				1232938
	1324	5.1861	2	1126.49				1230323
	1325	5.3396	1	662.301				1230218
	1326	6.5995	3	1916.8				1229333
	1327	4.9711	2	1577.59				1226159
	1328	4.9711	1	663.8				1223713
	1329	18.6204	1	783.644				1223593
	1330	17.3428	1	563.439				1222457
	1331	3.1243	2;1	666.308				1222456
	1332	3.4942	1	607.22				1220799
	1333	7.7206	2;1	1218.53				1216828
	1334	7.9971	2;3	2296.96				1213111
	1335	17.5274	1	871.581				1211842
	1336	21.6524	1	907.754				1211269
	1337	10.3515	2;3	1821.69				1206961
	1338	7.5517	2	1819.79				1201728
	1339	18.2971	1	741.596				1200462
	1340	7.1369	2	1846.77				1199054
	1341	1.4294	1	891.661				1198122
	1342	18.0353	1	599.461				1196882
	1343	8.0739	1	1800.77				1195258
	1344	4.6642	2;1	892.354				1193540
	1345	17.7584	1	525.439				1192357
	1346	7.6899	1	1803.28				1191073
	1347	1.4294	1	989.639				1189754
	1348	8.8122	2;3	2672.14				1189235
	1349	5.0018	2;3;1	1199.54				1189084
	1350	17.943	1	853.576				1188425
	1351	2.2292	1	678.103				1187894
	1352	1.5369	1	713.79				1184671
	1353	5.6319	2	908.318				1183515
	1354	6.9219	3	2665.12				1183257
	1355	5.4471	2	906.303				1182000
	1356	17.8507	1	705.503				1181593
	1357	5.5703	1	651.261				1181006
	1358	22.9822	3	1947.03				1180965
	1359	4.4033	1	883.363				1178386
	1360	1.6138	2	1067.32				1176465
	1361	8.243	3	2510.1				1175988
	1362	17.1737	1	546.293				1174254
	1363	18.1277	1	887.691				1172377
	1364	17.2813	1	620.411				1172141
	1365	14.9375	2	741.376				1171229
	1366	4.7103	1	826.453				1168547
	1367	17.8199	1	528.366				1168494
	1368	8.5202	2	692.434				1165813
	1369	0.9153	2;3;1	666.381				1161938
	1370	3.7254	2	1128.5				1160224
	1371	17.7892	1	506.322				1158383
	1372	4.9097	2	1370.54				1155547
	1373	4.9711	2	1705.65				1152461
	1374	17.8815	1	748.497				1151814
	1375	23.1662	2	895.471				1150436
	1376	5.1553	2	849.361				1149291
	1377	2.8622	1	532.199				1148503
	1378	4.3419	2;1	871.341				1148140
	1379	21.6524	1	900.512				1147788
	1380	17.312	1	595.502				1145889
	1381	3.3251	1	564.228				1145807
	1382	12.3677	2;3	666.382				1145167
	1383	2.6615	2	928.362				1144871
	1384	6.8605	2	1888.81				1144638
	1385	6.0931	2	1648.71				1143717
	1386	22.6893	1	1130.7				1143092
	1387	17.943	1	965.701				1142539
	1388	6.9526	2	1689.73				1141838
	1389	16.9896	1	951.771				1140435
	1390	3.5404	1	886.383				1138020
	1391	16.9436	1	678.314				1136426
	1392	1.6138	2	1198.28				1136103
	1393	7.8434	1	1282.53				1133559
	1394	18.1277	1	775.565				1133182
	1395	1.4448	1	696.739				1133087
	1396	2.1984	2;1	559.282				1132981
	1397	22.6893	1	894.464				1131161
	1398	6.8145	3	2828.26				1129064
	1399	18.6204	1	1001.63				1128580
	1400	1.3368	1	632.767				1127689
	1401	4.3726	2;1	890.386				1127325
	1402	22.9208	2;3	1660.74				1126150
	1403	6.3847	2	1970.8				1125271
	1404	5.2782	2	1891.83				1124334
	1405	7.9203	1	1187.45				1123735
	1406	4.7103	2	1354.65				1122789
	1407	6.0777	2;1	1297.59				1120177
	1408	11.937	2;3	2631.08				1119433
	1409	8.243	3	2718.18				1115890
	1410	1.7366	2	1534.08				1111184
	1411	18.1431	1	753.633				1110801
	1412	8.3505	2	542.343				1110323
	1413	17.8815	1	749.529				1110226
	1414	17.4966	1	827.555				1107560
	1415	18.4356	1	755.612				1105081
	1416	8.12	2	1392.53				1104814
	1417	6.5381	3	1992.91				1103561
	1418	6.8145	2	1815.81				1102503
	1419	4.6334	2;3	1199.54				1101868
	1420	8.7507	3	2674.15				1101487
	1421	4.572	2	1149.5				1101131
	1422	7.5364	2;3	1840.73				1099203
	1424	10.0592	3	2688.07				1098253
	1425	6.1852	3	1746.71				1097722
	1426	8.9965	1	935.902				1096650
	1427	6.7991	2	1609.67				1096596
	1428	5.4932	2	1374.59				1093846
	1429	18.2663	1	552.423				1092901
	1430	4.6795	1	585.239				1092717
	1431	4.4799	1	895.382				1089744
	1432	3.3866	2	1064.28				1088916
	1433	17.8507	1	727.581				1083678
	1434	6.707	3;1	1793.77				1082692
	1435	18.3586	1	728.528				1082142
	1436	7.0294	1	731				1079529
	1437	17.8353	1	571.429				1073617
	1438	17.8815	1	695.554				1072321
	1439	5.401	2	1571.66				1072036
	1440	8.3198	2	2093.88				1071880
	1441	25.0753	1	585.281				1071691
	1442	7.4442	2	1599.7				1070656
	1443	2.1522	1	566.11				1068779
	1444	5.5087	2	1924.76				1067854
	1445	8.5817	3	2536.09				1067643
	1446	18.0815	1	643.487				1067382
	1447	18.3586	1	794.536				1067115
	1448	8.8122	2	1569.68				1065538
	1450	6.6916	1	732.331				1061778
	1451	16.2496	2;3	890.45				1061097
	1452	8.7507	2	1448.67				1060520
	1453	6.0931	2	1806.81				1060464
	1454	23.0588	3	1953.97				1060353
	1455	7.8895	3	1705.76				1060222
	1456	4.2958	1	711.39				1060056
	1457	22.7204	2;1	598.384				1059217
	1458	17.5274	1	959.631				1058244
	1459	1.7059	2	1216.12				1057788
	1460	8.6585	2	1870.71				1056636
	1461	17.7584	1	533.408				1055875
	1462	5.3549	2	921.382				1055433
	1463	8.3505	2;1	1289.56				1054357
	1464	18.3894	1	945.732				1053878
	1465	18.2355	1	530.379				1052948
	1466	5.2782	2	2014.65				1051796
	1467	22.8593	2	1083.57				1051746
	1468	1.7059	2	1018.12				1050008
	1469	2.97	1	818.155				1046682
	1470	9.4591	3	666.382				1045744
	1471	5.3549	2	1069.51				1044529
	1472	5.4317	2	1369.55				1044299
	1473	17.143	1	1025.82				1043785
	1474	8.2122	2	1730.71				1041756
	1475	5.1553	1	868.351				1038209
	1476	4.1725	2	1127.52				1037816
	1477	6.9526	3;1	1749.75				1037645
	1478	5.7088	2	1395.64				1035690
	1479	11.7525	2;3	1151.55				1032605
	1480	5.2782	2	1472.55				1028292
	1481	22.6893	1	703.413				1028118
	1482	2.0751	1	852.273				1027697
	1483	5.8165	2	1903.76				1026434
	1484	7.4903	2	1754.71				1025884
	1485	18.2047	1	709.607				1025709
	1486	15.1685	3	1245.66				1025291
	1487	1.7059	2	1358.06				1020315
	1488	14.9375	2	841.387				1017995
	1489	17.4043	1	565.492				1017191
	1490	23.1816	3;4	1797.81				1016642
	1491	7.4135	3	1786.71				1014921
	1492	9.1965	3	2749.11				1014313
	1493	4.2804	2;1	984.332				1013834
	1494	17.943	1	827.633				1013577
	1495	17.6352	1	775.581				1010961
	1496	9.2426	2;1	1364.58				1010058
	1497	21.5595	1	956.791				1009844
	1498	7.5671	2	1917.9				1008583
	1499	5.6626	2	1091.5				1007350
	1500	7.4442	2	2312.98				1004653
	1501	18.2971	1	697.57				1003292
	1502	1.5984	2	1116.26				1002478
	1503	4.572	2	1134.49				998086
	1504	8.3819	2;3	2535.11				996549
	1505	4.4033	2	979.367				993424
	1506	17.9122	1	814.505				991632
	1507	1.5984	2	1320.22				989408
	1508	5.0171	2	2324.95				986879
	1509	7.1983	3	2308.91				985442
	1510	1.7366	1	900.206				985188
	1511	9.7822	2	1911.91				978451
	1512	17.312	1	727.581				976456
	1513	5.9241	1	866.355				973657
	1514	20.3988	1	847.63				973646
	1515	14.5067	2;3	1246.65				971956
	1516	18.6204	1	823.65				969873
	1517	5.8933	2	1239.54				969081
	1518	8.9965	2	692.434				965730
	1519	17.0203	1	979.802				965682
	1520	8.6431	1	912.336				963870
	1521	17.4812	1	617.37				962750
	1522	6.2773	2	2136.96				959830
	1523	8.5202	1	1379.6				959821
	1524	5.8626	2;1	1397.65				959038
	1525	1.7213	2	1058.16				958081
	1526	21.6524	1	806.588				955236
	1527	5.5241	2	920.399				951729
	1528	9.1504	3	666.382				951330
	1529	18.4356	1	799.638				948905
	1530	10.3362	2;3	1805.72				948803
	1531	5.2782	2	2795.11				947583
	1532	17.1583	1	832.451				946524
	1533	10.09	1	883.404				946356
	1534	21.5595	1	624.537				946223
	1535	18.3586	1	729.56				945794
	1536	6.047	2	2042.87				945625
	1537	8.5509	3	1770.74				945573
	1538	5.401	2	1772.76				944760
	1539	23.1509	3;4	2056.93				943787
	1540	18.3894	1	833.606				941925
	1541	2.3218	1	620.277				940940
	1542	6.7991	2	1466.68				938646
	1543	7.6285	2	1220.54				933479
	1544	1.6138	2	1138.24				932628
	1545	9.7515	2	1762.73				932444
	1546	7.7359	1	1791.26				929048
	1547	17.143	1	800.424				926860
	1548	5.7703	2;3	1787.7				926722
	1549	5.7088	2	1643.63				926481
	1550	7.6899	3	2695.17				926445
	1551	16.7133	2;1	514.348				925500
	1552	1.9056	1	906.14				925422
	1553	3.8026	2	751.244				925353
	1554	4.0955	2	894.306				921801
	1555	8.9965	2;1	1769.76				921090
	1556	1.6292	1	780.229				921006
	1557	5.9241	2	1764.8				920972
	1558	3.9107	1	509.233				919067
	1559	4.8636	2	1195.56				918992
	1560	6.047	2;1	1311.55				918360
	1561	17.7276	1	791.598				918199
	1562	17.2044	1	1039.84				917422
	1563	7.5978	3	3197.38				917236
	1564	17.5274	1	803.482				916814
	1565	8.597	2;3	1827.68				916156
	1566	6.1084	2;3	2194.89				915918
	1567	22.8286	2	1382.7				915859
	1568	9.3976	2;3	1750.65				915544
	1569	5.6165	2	1382.64				913053
	1570	7.2444	2	1974.87				912933
	1571	7.0601	2	1770.74				912473
	1572	1.7213	1	525.659				910393
	1573	1.5984	2	1388.21				907237
	1574	5.9548	2	1324.55				906426
	1575	23.1816	3;4	1993.82				905612
	1576	2.5689	3	977.845				902859
	1577	14.1374	2;1	770.441				900247
	1578	12.875	2;3	666.382				898324
	1579	21.6524	1	1029.66				897429
	1580	17.5274	1	550.453				895424
	1581	7.4442	2	974.341				895186
	1582	5.8318	2	1107.49				895111
	1583	7.9356	2;3	2265.01				894687
	1584	7.7666	3	2190.97				893177
	1585	17.4043	1	697.57				892684
	1586	5.9856	2	1520.65				892606
	1587	7.4135	2	1974.86				891948
	1588	4.9404	1	875.349				890693
	1589	20.5072	1	849.646				889846
	1590	11.3527	2;3	2560.05				889625
	1591	1.2905	1	1034.63				889249
	1592	8.1662	2	2245				888993
	1593	20.1503	1	886.497				887865
	1594	8.3198	1	977.42				887000
	1595	3.8335	2	864.372				886696
	1596	1.5984	2	1206.23				883565
	1597	17.7892	1	604.543				883410
	1598	3.5866	2	751.244				882780
	1599	3.6482	1	704.284				882388
	1600	4.3265	2	648.296				880999
	1601	5.1861	1	663.246				880771
	1602	20.9404	1	518.262				878885
	1603	17.8507	1	618.316				876199
	1604	4.1417	4	1334.58				875504
	1605	9.6283	2;3	1808.69				873494
	1606	1.5984	2	1334.25				871423
	1607	16.7287	2	963.478				870327
	1608	6.4154	2	1490.67				869626
	1609	17.8353	1	661.477				867696
	1610	8.3819	2;3	766.41				866331
	1611	17.589	1	531.377				866041
	1612	23.1816	2	741.376				865293
	1613	4.572	1	646.281				864313
	1614	2.0135	1	667.242				862365
	1615	1.3368	1	692.746				861490
	1616	4.9711	2	2068.93				859779
	1617	17.0203	1	656.36				859359
	1618	5.4163	1	998.368				857963
	1619	6.0777	2;3	1436.58				857327
	1620	3.1243	1	663.258				854450
	1621	2.97	1	650.243				853111
	1622	1.6292	2	1252.23				853092
	1623	6.0317	2;3	1857.74				850951
	1624	8.4126	3	3193.37				850856
	1625	10.0285	1	983.372				850533
	1626	1.4294	1	756.72				849077
	1627	17.8815	1	805.591				848879
	1628	18.6204	1	827.669				848243
	1629	23.1662	2	841.387				846782
	1630	9.3502	3	1810.71				845849
	1631	4.2958	1	530.184				844258
	1632	5.8165	2;3	2193.9				842052
	1633	8.8122	2	2094.86				837312
	1634	5.4932	2	1577.67				836828
	1635	9.2733	2	692.434				835652
	1636	18.2663	1	597.481				834866
	1637	22.6893	1	896.48				834463
	1638	7.4289	2	2229.94				834072
	1639	17.1583	1	518.262				834026
	1640	17.4658	1	699.549				832370
	1641	9.3502	2	1901.91				831172
	1642	1.7366	1	871.746				830335
	1643	17.4658	1	655.523				829755
	1644	4.6488	2	1416.52				826177
	1645	6.0777	2	2258.88				825690
	1646	7.9049	2	2844.35				825259
	1647	7.7974	3	2299.99				824558
	1648	23.2123	2;3	1235.54				823671
	1649	9.3822	3;4	3636.58				822042
	1650	17.5736	1	672.621				821080
	1651	6.0624	2	1410.54				819738
	1652	9.4437	2;3	2250.94				816961
	1653	2.2138	1	898.352				816842
	1654	5.4471	2	1880.92				815821
	1655	17.8815	1	542.448				815328
	1656	2.2292	1	574.109				814690
	1657	17.6044	1	581.487				813281
	1658	2.1214	1	926.251				811131
	1659	7.6899	1	1007.43				810060
	1660	1.6292	1	744.119				808631
	1661	17.4966	1	759.456				807194
	1662	9.3976	2	1734.68				807097
	1663	8.3665	2;3	2268.94				806828
	1664	18.2201	1	565.491				805352
	1665	17.8199	1	532.359				805329
	1666	18.1431	1	931.716				805199
	1667	5.6319	2	1249.52				804866
	1668	17.5274	1	847.508				804722
	1669	7.951	2	2022.84				804218
	1670	17.8815	1	761.565				803470
	1671	17.0203	1	997.792				802436
	1672	9.6437	2	1713.68				801726
	1673	9.2272	2;3	2215.96				797051
	1674	1.6292	2	1266.26				796273
	1675	22.9514	2	1665.85				795793
	1676	7.2751	2	2044.92				793071
	1677	1.6445	2	1001.37				789452
	1678	1.8902	1	928.122				789157
	1679	21.5595	1	626.534				787909
	1680	16.636	2;3	908.473				787874
	1681	5.4625	2	1994.89				786609
	1682	2.183	1	659.275				786381
	1683	9.0119	2	1859.79				786161
	1684	18.6204	1	671.518				785452
	1685	5.2014	2	1865.81				782527
	1686	10.1515	2	945.313				782312
	1687	4.5873	2	1150.46				781988
	1688	9.413	2	874.277				781644
	1689	16.3269	1	587.425				780776
	1690	18.2971	1	785.622				780541
	1691	13.8604	2;3	666.381				780488
	1692	7.0755	1	875.724				779885
	1693	17.8199	1	511.408				778728
	1694	17.8815	1	771.607				778012
	1695	18.2355	1	553.455				777798
	1696	3.9569	1	796.345				777723
	1697	6.7837	2	1742.76				777592
	1698	17.8815	1	793.554				774278
	1699	3.9569	2;3	1037.37				773480
	1700	2.8622	1	510.218				772996
	1701	4.1109	1	689.273				772914
	1702	18.2047	1	509.429				771910
	1703	17.0663	1	919.554				771894
	1704	3.3559	1	582.239				769555
	1705	8.6431	2	1630.7				769077
	1706	5.7396	2	1754.69				768877
	1707	18.3894	1	599.461				768846
	1708	4.6795	2	1071.33				768754
	1709	16.6669	2;3	773.415				768430
	1710	4.3111	2;1	942.402				767863
	1711	3.0625	2	951.327				767200
	1712	10.3362	1	908.35				766888
	1713	3.9569	2;1	999.425				766253
	1714	21.6524	1	835.63				766087
	1715	18.5434	1	588.421				766018
	1716	2.1214	1	550.115				765708
	1717	2.2446	1	738.279				765685
	1718	18.0507	1	763.567				763764
	1719	7.9817	2	1679.74				762122
	1720	9.3349	2	858.42				761260
	1721	8.8429	3	2715.16				761174
	1722	17.0203	1	627.448				759864
	1723	16.9589	1	568.485				759233
	1724	18.1431	1	504.246				759006
	1725	4.9557	2	1182.56				758926
	1726	8.3665	2;3	2786.23				758366
	1727	5.4932	2	1731.75				758186
	1728	3.3405	2	1164.48				757970
	1729	18.1431	1	819.592				756901
	1730	20.3517	1	780.572				755948
	1731	18.0507	1	781.604				755581
	1732	8.8122	2;3	2305				753777
	1733	2.26	1	581.254				753620
	1734	17.5274	1	1003.66				753270
	1735	8.1815	2	2001.99				752982
	1736	1.9056	1	585.238				752721
	1737	7.3674	3	2184.93				752211
	1738	4.3419	2;1	963.3				751259
	1739	8.597	2	1918.89				751190
	1740	14.7683	1	543.399				750635
	1741	17.1123	1	627.447				747990
	1742	12.2754	2;3	2631.08				747528
	1743	6.0009	2	2033.93				747292
	1744	9.4437	2;3	1811.69				746743
	1745	5.1861	2	1349.43				745301
	1746	2.1522	1	1012.31				744046
	1747	1.5984	2	1184.25				743491
	1748	7.5671	2	1930.94				743333
	1749	10.8449	1	807.34				741524
	1750	11.2912	2	1752.73				740608
	1751	5.4317	2	1866.8				740087
	1752	17.0203	1	511.337				740052
	1753	4.3265	2	1752.73				739398
	1754	5.5087	2;3	1554.71				738409
	1755	5.9241	2	2135.98				738240
	1756	8.4126	2	1749.78				737598
	1757	9.2887	3	2317.02				736839
	1758	17.312	1	576.385				736299
	1759	17.0203	1	612.333				735825
	1760	5.6934	2	1950.98				734455
	1761	22.3643	1	546.439				733988
	1762	7.9356	3	1728.73				733818
	1763	5.678	2	1954.85				733623
	1764	5.4778	2	1795.73				733450
	1765	10.0746	2;3	2672.11				733047
	1766	18.4202	1	643.487				732836
	1767	23.243	2	803.419				730985
	1768	4.2958	2	620.186				730636
	1769	1.6292	2	1122.22				730407
	1770	10.2285	2;1	1853.79				729761
	1771	17.6044	1	619.43				728683
	1772	3.9261	2	870.219				725605
	1773	8.9965	3	2784.22				724986
	1774	8.2122	1	1208.49				722942
	1775	16.9436	2	801.434				722032
	1776	5.8318	2	1866.77				721593
	1777	5.6626	2	1314.58				721228
	1778	5.401	2	1587.62				721068
	1779	5.878	2	1958.73				720680
	1780	5.9856	2	1107.49				720332
	1781	9.413	1	858.312				719520
	1782	20.9404	1	942.625				719315
	1783	8.9504	4	3480.51				718897
	1784	5.5241	2;3	1940.72				716774
	1785	8.8122	2	1900.93				716421
	1786	23.2891	2;3	1059.5				716241
	1787	17.6352	1	819.607				716163
	1788	9.1811	2	1954.84				715574
	1789	17.6352	1	663.456				715178
	1790	22.2246	1	956.79				712949
	1791	3.3712	2	1126.53				710609
	1792	22.4417	1	956.79				709628
	1793	17.9584	1	539.342				708661
	1794	4.3111	2	1000.3				707278
	1795	4.2958	1	719.284				706708
	1796	18.4202	1	645.452				705548
	1797	5.6011	2;3	1365.55				705276
	1798	18.0815	1	651.565				704659
	1799	8.3972	2	1654.7				704487
	1800	17.8045	1	573.424				703665
	1801	11.9063	2;3	788.394				703021
	1802	10.7218	2	1110.56				702391
	1803	17.2505	1	989.519				701586
	1804	5.7549	2	1551.73				700486
	1806	17.8507	1	615.456				699524
	1807	7.6592	2	1754.71				695791
	1808	5.6934	2;1	879.372				695366
	1809	18.1431	1	512.311				694982
	1810	5.9241	1	1820.8				693193
	1811	16.8516	1	598.242				692250
	1812	25.0753	1	589.275				688343
	1813	18.1431	1	797.659				687843
	1814	1.5984	2	1456.2				686797
	1815	17.943	1	715.56				685752
	1816	14.4759	2;3	1145.64				685047
	1817	4.5566	2	807.331				683538
	1818	9.9977	2	1729.72				682628
	1819	1.3986	1	816.698				682352
	1820	1.5984	2	1402.24				682034
	1821	23.1662	3	1259.68				681346
	1822	22.6893	1	956.643				679312
	1823	9.0273	3	2743.17				678576
	1824	17.4812	1	783.528				677459
	1825	17.8199	1	510.377				676906
	1826	8.5817	2	1811.73				675718
	1827	8.6278	1	906.384				674919
	1828	8.9811	2;3	2208.93				674678
	1829	8.8583	2;3	2367.98				674510
	1830	18.6204	1	603.442				674434
	1831	18.0507	1	671.518				673288
	1832	5.2782	2	1828.74				673132
	1833	20.3988	1	968.641				671928
	1834	16.9589	1	525.426				671309
	1835	4.1109	2	888.29				671086
	1836	8.2737	2	1791.75				671022
	1837	2.4144	3	599.82				670413
	1838	4.3572	2	1614.71				664945
	1839	9.6283	2;1	1792.73				664624
	1840	20.2742	1	523.369				662892
	1841	18.4356	1	542.448				662851
	1842	3.8953	1	681.318				661321
	1843	9.4283	2;3	2318.01				660979
	1844	1.6292	2	1416.16				660462
	1845	1.921	1	900.123				660357
	1846	16.9743	1	506.411				658198
	1847	1.5984	2	1524.19				657566
	1848	9.2119	3	2627.15				657334
	1849	18.528	1	544.395				656506
	1850	18.3432	1	581.425				655066
	1851	17.8815	1	578.528				651467
	1852	5.8933	3	1928.79				649770
	1853	21.5595	1	958.787				647209
	1854	3.2326	2	1149.5				646732
	1855	7.6592	2	2173.96				646486
	1856	8.7661	1	918.383				646381
	1857	1.6292	2	1203.29				642953
	1858	17.4043	1	832.45				642944
	1859	2.677	2	944.326				642789
	1860	5.3396	1	648.268				642640
	1861	9.2887	2	1702.72				641980
	1862	17.312	1	968.641				639500
	1863	9.5052	2	2153.94				639096
	1864	5.9702	1	1621.69				636757
	1865	2.1214	1	828.274				636212
	1866	18.5588	1	632.447				635877
	1867	17.943	1	759.586				635314
	1868	5.5395	2	1400.63				634732
	1869	8.1662	2;3	1910.78				634724
	1870	10.0285	2;3	1821.69				634524
	1871	18.1277	1	587.447				634278
	1872	18.2509	1	508.398				633793
	1873	5.3703	2	907.306				633714
	1874	18.1431	1	963.685				631887
	1875	9.6591	1	1130.43				630630
	1876	17.666	1	781.605				630029
	1877	17.7892	1	529.398				629789
	1878	10.1361	3	2710.13				629177
	1879	10.0285	2	1805.72				627123
	1880	3.0316	2	945.311				626801
	1881	8.5356	2	1865.8				626619
	1882	3.8335	1	679.303				625269
	1883	16.636	2;3	1232.67				624547
	1884	4.3111	2	893.322				624383
	1885	21.5595	1	954.793				623876
	1886	17.4658	1	504.246				621469
	1888	4.6334	1	754.342				620545
	1889	7.6438	2;3	1839.72				620518
	1890	1.6599	2	1135.3				620225
	1891	5.5703	2;1	1110.49				618330
	1892	10.7372	2	1774.74				616680
	1893	4.2958	1	759.269				615848
	1894	14.5067	2;3	666.382				615540
	1895	19.1454	1	563.512				615006
	1896	5.5241	2	1829.72				614893
	1897	4.3111	1	721.299				614202
	1898	22.6893	1	1104.68				612922
	1899	1.9056	1	802.146				612836
	1900	10.768	2	788.393				612163
	1901	22.8747	2	781.482				611749
	1902	18.6204	1	818.435				611658
	1903	21.6524	1	672.621				611059
	1904	9.3195	2	1794.74				609848
	1905	16.3115	3	666.382				608269
	1906	8.8429	3	1809.72				608032
	1907	17.312	1	729.561				607977
	1908	17.312	1	597.482				606962
	1909	9.5514	3	2814.2				605627
	1910	21.6524	1	613.432				605096
	1911	10.2593	2	1110.56				603032
	1912	2.97	1	713.406				602792
	1913	1.3832	1	745.728				602698
	1914	4.6027	2;1	826.354				602185
	1915	23.243	3	1145.64				601082
	1916	17.7276	1	1001.63				599293
	1917	2.8931	2	1020.44				597296
	1918	4.2804	1	739.324				597052
	1919	8.5817	2	1875.8				595767
	1920	6.0163	2;3	1659.64				594886
	1921	1.6752	1	812.106				594848
	1922	22.8132	2	1427.73				591874
	1923	22.6893	1	506.262				588781
	1924	16.8362	1	514.207				586544
	1925	3.9261	2	1043.39				585482
	1926	5.1553	2;1	1314.59				585289
	1927	4.2958	2	1108.45				585125
	1928	15.4307	3	666.382				584542
	1929	1.8748	2	907.365				584118
	1930	17.5274	1	808.437				583126
	1931	2.26	1	627.285				582263
	1932	13.5373	2;3	624.339				581545
	1933	9.0427	3	3191.35				581372
	1934	9.3041	3	2744.17				580438
	1935	9.7822	3	1804.72				580334
	1936	22.6738	1	950.766				576914
	1937	4.0339	2	873.329				576532
	1938	3.0316	2	920.329				575135
	1939	9.7976	2;3	1750.65				574971
	1940	5.6626	1	978.343				574702
	1941	5.5549	2;3	2162.86				572615
	1942	18.3124	1	539.323				570510
	1943	2.1368	1	1014.32				570396
	1944	5.9087	2	1754.69				570122
	1945	17.4658	1	587.424				568269
	1946	5.0939	2	1350.42				565525
	1947	22.2246	1	1004.81				563596
	1948	15.1222	3	666.382				563350
	1949	14.6452	2;1	584.368				563124
	1950	19.1609	1	607.539				562855
	1951	23.2583	3	910.503				560451
	1952	4.1109	2	649.281				560232
	1953	7.6745	3	1787.75				558898
	1954	4.0801	2	836.346				557983
	1955	14.8298	2;3	666.381				557911
	1956	18.0507	1	604.416				556601
	1957	4.2958	1	585.238				556543
	1958	3.8181	2	948.328				556311
	1959	17.5274	1	891.534				556008
	1960	1.7059	1	745.25				555878
	1961	18.5588	1	1075.81				553991
	1962	18.4509	1	687.513				553676
	1963	22.6893	1	586.542				553591
	1964	3.7717	2	622.201				553128
	1965	7.5364	3	2870.19				552660
	1966	17.3889	1	546.293				552347
	1967	9.6283	2	1899.9				551950
	1968	9.0734	2;3	2214.98				551409
	1969	8.3972	2;3	2717.17				550743
	1970	22.767	2;3	1898.88				550649
	1971	13.6758	3	1111.57				550134
	1972	17.5274	1	852.463				549170
	1973	8.6585	1	937.081				548240
	1974	8.6431	2;3	2245.99				545836
	1975	8.3044	2;3	2469.07				544836
	1976	12.4292	2;3	2632.07				544789
	1977	17.1737	1	582.367				544277
	1978	17.6814	1	621.476				544036
	1979	10.0285	2	2276.93				542834
	1980	8.243	3	1838.69				542229
	1981	17.7892	1	585.461				542182
	1982	3.3712	1	1124.32				542049
	1983	8.3505	2	2230.97				541873
	1984	9.3502	4	4339.88				540889
	1985	17.4966	1	527.394				539690
	1986	4.6488	2	748.245				539116
	1987	9.413	1	1159.01				538755
	1988	18.0815	1	578.527				538197
	1989	19.9492	1	566.448				535734
	1990	8.8275	2	2164.92				534369
	1991	5.7088	2	878.307				533857
	1992	18.3586	1	773.586				532874
	1993	18.4971	1	843.664				531552
	1994	19.9492	1	552.433				531173
	1995	17.2505	1	594.437				530338
[truncated: 830 more rows]

## Sheet: WT 48h - GlcNAc
Monomer search data for WT 48 h - GlcNAc
Metadata	ID	RT (min)	Charge	Obs (Da)	Theo (Da)	Delta (ppm)	Inferred structure	Intensity	Inferred structure (best match)	Intensity (best match)	Total Intensity	Structure	intensity2	Abundance (%)	Consolidated RT (min)	Consolidated Theo (Da)	Consolidated Delta (ppm)	Abs ppm
file : LF3.ftrs	2	5.0362	2;1	955.433	955.435	-1.2587	gm*-AQZA|1	213732752	gm*-AQZA|1	213732752	841347602	gm(Glyc)-AQZA|1	2.13733e+08	25.4036	5.04	955.435	-1.3	1.3
masses_file : DB_2.csv	4	5.2204	2;1	956.417	956.419	-1.6311	gm*-AEZA|1	190949568	gm*-AEZA|1	190949568		gm(Glyc)-AEZA|1	2.1071e+08	25.0444	5.22	956.419	-1.6	1.6
rt_window : 0.5	8	4.8827	1	713.296	713.297	-1.1424	gm*-AQ|1	157116640	gm*-AQ|1	157116640		gm(Glyc)-AQ|1	1.58097e+08	18.7909	4.88	713.297	-1.1	1.1
modifications : Deacetylation (-Ac)	16	5.1283	1	714.28	714.281	-0.3594	gm*-AE|1	90509648	gm*-AE|1	90509648		gm(Glyc)-AE|1	9.12492e+07	10.8456	5.13	714.281	-0.4	0.4
ppm : 10	19	5.159	2;1	957.399	957.403	-3.3416	gm*-AEJA|1	78131336	gm*-AEJA|1	78131336		gm(Glyc)-AEJA|1	9.08193e+07	10.7945	5.16	957.403	-3.3	3.3
consolidation_ppm : 1	64	3.4306	2;1	884.396	884.398	-1.3704	gm*-AQZ|1	26695002	gm*-AQZ|1	26695002		gm(Glyc)-AEZ|1	3.35698e+07	3.99	3.96	885.381	-1.2	1.2
version : 1.2.1	72	3.9556	2;1	885.38	885.381	-1.1522	gm*-AEZ|1	22919216	gm*-AEZ|1	22919216		gm(Glyc)-AQZ|1	2.92638e+07	3.4782	3.43	884.398	-1.4	1.4
	92	4.9441	2;1	956.414	956.419	-5.2687	gm*-AEZA|1	18187042	gm*-AEZA|1	18187042		gm(Glyc)-AEZAA|1	3.82645e+06	0.4548	5.51	1027.46	-0.4	0.4
	161	4.8366	2;1	957.401	957.403	-1.3653	gm*-AEJA|1	9685623	gm*-AEJA|1	9685623		gm(Glyc)-AQZAA|1	3.04568e+06	0.362	5.24	1026.47	-0.2	0.2
	251	3.3074	2;1	885.38	885.381	-1.7037	gm*-AEZ|1	5909929	gm*-AEZ|1	5909929		gm(Glyc)-AEJAA|1	1.74748e+06	0.2077	5.6	1028.44	-2.2	2.2
	339	4.7598	2;1	885.381	885.381	-0.1181	gm*-AEZ|1	4392952	gm*-AEZ|1	4392952		gm(DeAc)-AEJA|1	1.36635e+06	0.1624	9.53	899.397	-9.5	9.5
	382	5.5124	2;1	1027.46	1027.46	-0.44	gm*-AEZAA|1	3826389	gm*-AEZAA|1	3826389		gm-AQZA|1	1.11394e+06	0.1324	5.25	939.44	-0.1	0.1
	461	5.2358	2;1	1026.47	1026.47	-0.2111	gm*-AQZAA|1	3045841	gm*-AQZAA|1	3045841		gm-AQ|1	1.0988e+06	0.1306	5.14	697.302	-0.4	0.4
	466	5.3126	2;1	957.398	957.403	-4.9991	gm*-AEJA|1	3002436	gm*-AEJA|1	3002436		gm-AEJA|1	877526	0.1043	12.9	941.408	2	2
	526	2.6895	2;1	884.397	884.398	-0.6113	gm*-AQZ|1	2568400	gm*-AQZ|1	2568400		gm-AEZA|1	658775	0.0783	5.25	940.424	-5.1	5.1
	744	5.6047	2;1	1028.44	1028.44	-2.2114	gm*-AEJAA|1	1747614	gm*-AEJAA|1	1747614
	810	5.9435	1	956.418	956.419	-0.291	gm*-AEZA|1	1573870	gm*-AEZA|1	1573870
	1029	5.2511	1	939.44	939.44	-0.147	gm-AQZA|1	1113854	gm-AQZA|1	1113854
	1043	5.1436	1	697.302	697.302	-0.4297	gm-AQ|1	1099172	gm-AQ|1	1099172
	1134	3.8015	1	713.297	713.297	0.3123	gm*-AQ|1	979851	gm*-AQ|1	979851
	1312	9.5264	1	899.389	899.397	-9.4968	gm-AEJA (-Ac)|1	800156	gm-AEJA (-Ac)|1	800156
	1381	3.292	1	714.28	714.281	-0.274	gm*-AE|1	739266	gm*-AE|1	739266
	1484	5.2511	1	940.419	940.424	-5.1349	gm-AEZA|1	658450	gm-AEZA|1	658450
	1632	5.6971	1	899.397	899.397	-0.3354	gm-AEJA (-Ac)|1	565937	gm-AEJA (-Ac)|1	565937
	1702	12.8973	2	941.41	941.408	1.9974	gm-AEJA|1	515470	gm-AEJA|1	515470
	1971	12.1119	2	941.41	941.408	2.1919	gm-AEJA|1	362129	gm-AEJA|1	362129
	2004	2.5197	1	885.381	885.381	-0.8764	gm*-AEZ|1	347762	gm*-AEZ|1	347762
	2444	2.9672	2	843.371				171297	gm*-AEZ (-Ac)|1	171297
	1	17.0411	1	524.458				334503136
	3	6.1434	2;1	864.37				201973488
	5	17.6398	1	765.449				190177232	gm*=gm(Glyc)
	6	7.6808	1	565.212				180699984
	7	17.6398	1	636.297				160864992
	9	6.3277	2;1	865.354				145623136
	10	4.8827	2;1	735.278				127765096
	11	22.7789	2;1	531.318				114994256
	12	22.9786	2;3	2497.16				111467624
	13	23.0399	2;3	2182.04				104678568
	14	7.4809	1	693.271				98113192
	15	16.9183	2;1	678.504				90801208
	17	22.9939	2;3	1759.86				86468320
	18	22.9939	2;3	1917.93				83299576
	20	7.4042	2;1	673.34				72651448
	21	4.7905	2;1	607.22				71912496
	22	17.4862	1	617.371				65791696
	23	5.1283	2;1	736.263				64418020
	24	17.6398	1	1401.75				60915084
	25	5.0362	2;1	752.355				59782036
	26	5.2204	2;1	753.339				55540728
	27	7.1736	2;1	935.408				55516704
	28	5.5124	2;1	516.157				54329416
	29	16.9337	1	919.766				54288676
	30	23.1166	2;3;1	1023.53				49506444
	31	17.6398	1	1272.59				48490980
	32	8.0344	1	694.255				46776924
	33	7.1889	2;1	936.389				45689492
	34	22.9633	2;3;4	2905.32				44602876
	35	4.8213	2;1	882.381				42415540
	36	5.3279	2;1	953.418				41753904
	37	3.4613	2;3;1	906.379				41239312
	38	5.0362	2;3;1	977.417				40743500
	39	4.7905	1	585.238				39560856
	40	2.9672	2;1	606.236				39232144
	41	23.0706	2;3;1	952.491				38569112
	42	5.4971	1	623.326				38377748
	43	7.6808	2;1	587.194				37639128
	44	7.4656	2;1	936.392				36096536
	45	17.0564	1	797.472				35924756
	46	6.4507	1	866.338				35815656
	47	3.9556	2;1	907.363				35722384
	48	7.6808	1	694.364				35614528
	49	6.4353	1	564.228				35463112
	50	6.082	2;3;1	1823.79				33788980
	51	17.0871	1	617.371				33673564
	52	23.1013	2	853.423				31928498
	53	5.4817	1	507.206				31622746
	54	4.898	2;1	751.244				30805460
	55	17.0257	1	618.317				30642008
	56	5.9435	2;3;1	1822.8				30615000
	57	5.2204	2;3;1	978.401				30284958
	58	6.1434	1	661.292				29155706
	59	5.3587	2;1	954.399				29020854
	60	5.2204	2;3;1	994.365				28618196
	61	17.1945	1	515.337				28186382
	62	17.1791	1	552.49				28003756
	63	23.0706	2	782.386				27885168
	65	22.9939	2;3	2761.27				26096586
	66	7.4809	1	937.372				25817264
	67	16.8723	1	581.489				25495616
	68	5.0208	2;1	953.419				24653346
	69	8.2035	2;3;1	1803.76				24602342
	70	7.4963	1	564.228				24439236
	71	7.6654	2;1	1802.78				24079812
	73	5.0362	2;3;1	993.382				22655744
	74	6.9891	1	693.271				21908076
	75	18.0704	1	791.597				21626748
	76	4.9134	2;1	883.365				20908880
	77	6.466	2;3;1	1824.77				20861124
	78	22.9633	2;3	2383.11				20693538
	79	18.1473	1	521.351				20649736
	80	5.4971	2;1	1010.33				20169240
	81	17.6398	1	1160.76				20119816
	82	5.2204	1	711.281				20083850
	83	14.7605	2;1	542.354				19972268
	84	5.5124	1	988.349				19646216
	85	6.1434	2;1	902.318				19563446
	86	17.9781	1	537.345				19268590
	87	22.9939	2;3	2018.98				19090406
	88	7.4656	2;1	715.253				19033866
	89	8.4032	2;3;1	1804.75				18729822
	90	4.8827	1	842.448				18722482
	91	9.4341	1	565.212				18279308
	93	5.574	1	635.265				17654262
	94	5.1436	2;1	752.227				17127914
	95	23.0859	2	754.355				17112512
	96	3.4613	1	681.318				17095754
	97	17.1484	1	720.494				17085170
	98	1.7648	1	701.856				16956586
	99	3.9556	2;1	682.302				16709117
	100	17.7782	1	507.449				16683879
	101	5.2818	1	583.222				16183181
	102	5.2818	2;1	605.205				16131199
	103	3.4613	2;3;1	922.344				15991809
	104	3.9556	2;3;1	923.328				15828318
	105	6.4353	2;1	586.21				15652227
	106	7.2811	2;1	1731.74				15556947
	107	17.7936	1	551.476				15549796
	108	17.1178	1	684.473				15158928
	109	7.4809	1	822.423				14643305
	110	1.7648	1	565.881				14505926
	111	5.6817	2;3;1	1752.75				14440689
	112	22.9939	2;3	2310.1				14353433
	113	1.7648	1	769.844				14337038
	114	7.4656	2;1	731.218				14317298
	115	2.9672	1	584.254				14205549
	116	17.809	1	595.502				14166578
	117	18.624	1	680.626				14111533
	118	19.8731	1	579.431				14080553
	119	5.3433	1	641.264				14026067
	120	17.1178	1	702.484				13811438
	121	5.1436	2;1	995.349				13679398
	122	7.4195	2;1	1732.73				13497913
	123	1.7648	1	633.869				13285378
	124	6.3585	2;3	1893.84				13087545
	125	7.1736	1	732.33				12918681
	126	17.9473	1	505.373				12846337
	127	17.0871	1	900.512				12762841
	128	1.7648	1	729.804				12726519
	129	1.7648	1	661.817				12709649
	130	17.2559	1	584.495				12462519
	131	1.7648	1	593.829				12456157
	132	1.7648	1	837.831				12198572
	133	22.8711	2;1	857.514				12065515
	134	1.7188	1	525.842				12016785
	135	17.0871	1	506.411				11980535
	136	18.2856	1	769.628				11913975
	137	1.2729	1	681.755				11622923
	138	4.9594	2;1	1128.5				11585112
	139	6.3277	2;1	903.302				11312181
	140	5.1436	1	843.432				11220394
	141	5.4356	1	712.265				11078565
	142	17.5785	1	599.476				11038146
	143	22.9633	2;3	2396.11				11019608
	144	5.451	2;1	955.382				10834754
	145	18.6702	1	849.646				10813844
	146	18.2549	1	725.602				10756564
	147	17.6398	1	950.561				10696406
	148	5.1744	1	751.324				10690165
	149	17.8397	1	789.596				10542192
	150	5.5124	2;1	1026.3				10076861
	151	17.809	1	639.528				10074702
	152	7.6654	2;1	1168.37				10058878
	153	5.5432	2;3;1	1751.77				10034479
	154	4.8673	2;1	1127.52				10009240
	155	9.1723	2;1	1711.72				9932920
	156	17.8397	1	745.57				9785354
	157	23.1013	2	683.317				9782427
	158	1.7648	1	797.792				9702070
	159	3.9556	2;1	734.295				9697435
	160	5.1129	1	565.212				9689076
	162	17.2098	1	570.479				9537399
	163	5.2204	2;1	1327.6				9525063
	164	23.0859	2;3	1187.6				9458784
	165	5.2204	2;1	733.263				9330517
	166	1.2729	1	801.714				9310469
	167	18.2856	1	657.503				9292821
	168	17.8397	1	523.507				9168598
	169	9.3572	2;1	1712.7				9167200
	170	17.5785	1	643.502				9112558
	171	7.6654	2;1	603.159				9100217
	172	23.1013	2;3	1254.56				8914347
	173	17.8397	1	677.471				8839319
	174	8.0344	2;1	716.237				8802640
	175	1.4881	1	621.777				8779320
	176	5.9589	1	636.249				8587129
	177	1.4728	1	643.758				8419828
	178	22.9939	2;3	2296.08				8146139
	179	16.8877	1	818.455				8078080
	180	7.4809	1	586.21				8052242
	181	4.9287	2;1	1256.56				7996068
	182	18.2856	1	813.654				7903314
	183	23.1627	2;1	851.462				7891314
	184	23.0399	2;3	2095.01				7876572
	185	23.2087	2;3;1	723.407				7867584
	186	4.8827	2	1464.54				7788789
	187	3.4306	2;1	928.361				7779700
	188	4.9441	2;1	806.366				7734767
	189	4.9287	1	531.265				7732503
	190	17.5938	1	687.528				7711968
	191	6.9891	2;1	715.253				7694149
	192	4.898	1	506.222				7668924
	193	8.019	2;1	732.202				7656111
	194	5.6355	2;1	1398.64				7650640
	195	17.9012	1	781.427				7615104
	196	18.0704	1	570.479				7583857
	197	6.0666	2;3	1845.77				7498526
	198	17.8705	1	833.622				7459200
	199	17.0871	1	872.48				7438470
	200	20.8927	1	781.586				7381745
	201	6.7737	2;1	1822.76				7317624
	202	1.8878	2;1	688.204				7300931
	203	5.3587	1	788.318				7293761
	204	17.6398	1	737.418				7287262
	205	17.8397	1	701.543				7286316
	206	7.8345	2;1	1732.71				7253696
	207	18.2549	1	613.476				7226073
	208	22.8097	2	504.319				7222274
	209	5.2511	1	563.244				7202978
	210	22.7019	1	877.678				7198359
	211	18.3318	1	701.529				7112502
	212	5.4202	2;1	1328.58				7106379
	213	19.6572	1	753.554				7102304
	214	5.0208	2;1	1326.62				7056314
	215	7.1122	1	927.393				7007885
	216	17.9781	1	749.598				6959669
	217	17.8397	1	683.554				6951103
	218	6.4814	2;1	1821.76				6902803
	219	5.4971	1	1001.38				6887636
	220	22.9786	2;3	1953.97				6877093
	221	5.3126	2	991.366				6875496
	222	18.2549	1	681.575				6854498
	223	5.9127	2;3	1844.79				6823602
	224	17.8397	1	633.444				6794749
	225	6.6506	2;1	1108.48				6734320
	226	1.2729	1	970.66				6728254
	227	17.7782	1	613.491				6707480
	228	6.3431	1	506.223				6688796
	229	8.0344	1	823.407				6645295
	230	6.6199	2;1	1821.78				6617391
	231	6.1127	2	1820.78				6526198
	232	6.6814	1	692.287				6456701
	233	17.0871	1	874.496				6404093
	234	1.8417	1	690.22				6377610
	235	4.7905	2;1	623.185				6362999
	236	16.903	1	615.359				6205385
	237	4.8213	2	920.329				6192910
	238	22.9172	2;3	2054.05				6189124
	239	4.729	1	883.364				6175956
	240	1.7034	1	526.152				6150422
	241	7.1889	2	973.356				6138536
	242	17.1178	1	681.43				6122529
	243	17.0871	1	886.496				6099934
	244	1.2729	1	1030.64				6087471
	245	1.7648	1	865.779				6087007
	246	17.2866	1	598.51				6068761
	247	5.0055	2;1	733.263				6039162
	248	17.3173	1	633.366				6029973
	249	17.809	1	527.403				6004939
	250	17.5631	1	555.449				5912151
	252	17.2712	1	580.521				5902842
	253	4.9901	2;1	1198.56				5888043
	254	6.2663	1	662.276				5872477
	255	5.1436	2	1546.67				5812999
	256	2.1342	2;1	535.199				5802106
	257	1.7648	1	905.818				5758943
	258	21.6973	1	714.583				5733192
	259	17.6552	1	930.576				5705454
	260	16.857	1	807.658				5689990
	261	5.0362	2;1	807.35				5686973
	262	17.809	1	657.517				5644420
	263	5.2204	2;1	1158.51				5640479
	264	8.0037	2;1	1733.71				5634300
	265	5.6509	2;1	1036.46				5550667
	266	22.8404	2;1	644.403				5544262
	267	17.5631	1	575.35				5536998
	268	17.1484	1	947.796				5517985
	269	5.9281	2	902.319				5514155
	270	17.6398	1	653.324				5506541
	271	21.3416	1	863.661				5450143
	272	23.0553	2;3	1248.68				5393592
	273	5.2204	2;1	958.401				5344628
	274	2.7049	2;1	906.38				5288308
	275	17.5324	1	781.444				5288004
	276	3.9094	2;1	929.345				5230661
	277	10.2965	2;1	1783.74				5218779
	278	6.4199	1	693.38				5202952
	279	5.5124	2;1	532.122				5177826
	280	6.8814	1	645.25				5166298
	281	1.6727	1	528.168				5166246
	282	1.4421	1	981.652				5139176
	283	7.6808	2;1	1152.41				5135559
	284	1.2882	1	790.723				5122419
	285	2.9672	2	622.201				5099967
	286	17.8397	1	727.58				5090377
	287	6.297	2;3	1845.77				5077718
	288	17.8858	1	877.648				5030475
	289	5.8819	2;1	1752.75				5024575
	290	17.0564	1	864.538				5013547
	291	6.9737	2;3	1892.81				4982598
	292	23.0553	2;3	1601.79				4973286
	293	5.3126	1	750.34				4955120
	294	7.4809	1	693.38				4934127
	295	22.7174	1	887.6				4871383
	296	5.4356	2;1	734.248				4865181
	297	6.2355	1	563.244				4851626
	298	17.8397	1	571.429				4822925
	299	18.2549	1	637.549				4810239
	300	17.9781	1	720.494				4781082
	301	17.5938	1	731.554				4742043
	302	16.58	2;3;1	1023.53				4739799
	303	22.8558	2;1	1056.61				4734845
	304	16.9337	1	1315.07				4717253
	305	5.9281	2;3	1860.75				4710218
	306	9.7728	2;1	1712.7				4710211
	307	9.742	2;1	1782.76				4710133
	308	5.7587	2;3	1821.82				4700874
	309	5.0362	1	532.249				4685130
	310	4.7905	1	714.39				4681676
	311	5.3741	2;1	1199.54				4652754
	312	1.2882	1	850.702				4649174
	313	6.9122	2	1730.71				4629162
	314	4.2951	1	604.221				4612223
	315	4.8827	2;1	1035.4				4608149
	316	7.4656	2	1424.49				4600943
	317	17.8397	1	615.455				4594330
	318	5.4356	2;1	1397.65				4584685
	319	5.1436	2	1749.75				4578658
	320	9.973	2;1	1713.69				4565934
	321	3.3228	1	682.303				4549482
	322	22.9786	2;3	999.572				4541653
	323	17.6091	1	619.429				4532015
	324	6.1434	2;1	886.34				4530052
	325	1.2882	1	910.681				4523826
	326	6.9891	2	731.218				4516965
	327	4.8213	1	679.303				4496842
	328	6.0666	2;3	1861.74				4494725
	329	5.574	2	1820.79				4492058
	330	6.128	2;3	1891.82				4469963
	331	4.8673	2;1	1255.58				4468564
	332	10.5427	2;1	1784.72				4467674
	333	18.3318	1	745.555				4430685
	334	7.4963	2	1802.78				4429321
	335	5.2665	2;1	1159.49				4421698
	336	22.7174	1	770.51				4409511
	337	18.3318	1	857.68				4402991
	338	7.6808	2	1733.58				4400193
	340	4.8827	1	510.217				4365987
	341	4.8366	1	754.323				4336541
	342	5.2818	1	916.376				4334138
	343	18.1934	1	549.497				4324554
	344	5.7895	2;1	1399.62				4297413
	345	3.292	2;1	923.328				4284478
	346	6.4507	2;3	1846.76				4282266
	347	6.7891	1	864.372				4280516
	348	4.8213	2;1	979.385				4272566
	349	6.6199	3;1	1894.83				4262901
	350	7.2965	1	928.376				4194463
	351	5.5124	2;1	1520.47				4180575
	352	18.1934	1	593.523				4164454
	353	5.6817	2;3	1774.73				4154407
	354	17.1791	1	772.372				4153106
	355	8.2342	2	1873.82				4125828
	356	1.7648	1	933.766				4121351
	357	5.4971	2	550.132				4115790
	358	5.3587	1	810.3				4113582
	359	20.4756	1	1193.81				4112146
	360	17.6398	1	1289.62				4102473
	361	5.9589	2;3	1890.84				4080338
	362	17.6398	1	990.588				4079802
	363	5.3126	2	935.408				4071369
	364	1.7648	1	973.806				4067327
	365	17.3019	1	527.337				4058409
	366	5.2204	2;1	1033.38				4016469
	367	15.346	2;3;1	773.415				3998071
	368	17.6398	1	695.335				3992162
	369	6.4046	2;1	1107.49				3977045
	370	4.8213	1	661.292				3951221
	371	1.7648	1	1001.75				3941614
	372	8.2803	2;1	542.343				3934630
	373	7.6808	1	1130.42				3908107
	374	18.2549	1	569.45				3907726
	375	17.1484	1	746.51				3903592
	376	17.1484	1	1016.75				3889141
	377	6.666	2	1728.74				3886245
	378	17.809	1	589.418				3862780
	379	23.0246	2;3	1390.68				3831810
	380	5.4356	2;1	1449.61				3830939
	381	18.2856	1	783.461				3828278
	383	16.8723	1	700.487				3794801
	384	3.9556	1	712.313				3794251
	385	3.9094	2;1	882.381				3782510
	386	7.4042	2	655.329				3777019
	387	9.4033	1	836.329				3776180
	388	5.6355	1	523.202				3755238
	389	5.574	2;1	878.387				3753891
	390	17.0871	1	865.507				3703298
	391	4.898	2;1	1000.41				3700738
	392	17.4862	1	533.278				3699475
	393	6.6045	2	1236.54				3698397
	394	6.6506	2;3;1	1825.76				3691312
	395	23.1166	2;3	1643.78				3683849
	396	18.855	1	556.463				3682887
	397	23.0093	2;3	1860.91				3680635
	398	14.7605	2;1	851.462				3674379
	399	5.2204	1	840.433				3638641
	400	22.8711	2;1	800.493				3602882
	401	7.4042	2;3	711.287				3599914
	402	7.235	2;1	1307.57				3585743
	403	17.9935	1	623.533				3577285
	404	16.7803	1	538.438				3564450
	405	22.8711	2	928.552				3560338
	406	20.661	1	742.476				3558811
	407	5.4356	2;1	877.404				3555135
	408	6.3585	1	988.35				3550391
	409	5.7433	1	515.173				3539683
	410	22.9786	2;3	2918.35				3536835
	411	17.6091	1	663.456				3520639
	412	5.0362	2	935.409				3520432
	413	5.2204	2	749.228				3485311
	414	18.3318	1	535.481				3480469
	415	17.1945	1	543.355				3454290
	416	6.3738	1	856.356				3418090
	417	7.9422	1	693.271				3405039
	418	2.7049	2;3	922.345				3387334
	419	17.3941	1	571.4				3380590
	420	16.9644	1	874.498				3373916
	421	5.4356	2;1	750.212				3367887
	422	16.58	2	853.423				3354725
	423	17.1331	2;1	710.489				3348122
	424	6.5891	2;1	1619.68				3340405
	425	16.9797	2;1	966.46				3335120
	426	5.0515	2	1748.77				3331580
	427	5.0208	2	1545.69				3321809
	428	5.3279	1	732.329				3287669
	429	6.2355	2;1	979.398				3278809
	430	4.8213	2;1	1087.48				3276773
	431	5.1744	2;3;1	979.379				3265219
	432	6.082	2;1	978.414				3261664
	433	5.8203	2;1	1037.44				3259871
	434	3.5075	2;1	680.286				3231509
	435	22.7328	1	681.434				3230220
	436	18.5317	1	695.591				3229774
	437	6.4353	2	602.175				3207307
	438	17.6398	1	1220.79				3198587
	439	17.8397	1	660.444				3197473
	440	23.0246	2;3	1702.84				3168047
	441	17.9012	1	809.55				3162883
	442	18.5317	1	651.565				3162766
	443	17.0871	1	728.499				3125918
	444	6.5737	2;1	1399.62				3125548
	445	9.4495	1	694.364				3119063
	446	17.5016	1	564.559				3108114
	447	6.1587	2;1	1398.64				3100282
	448	17.809	1	510.376				3099573
	449	6.8199	2	1306.59				3096156
	450	22.4235	1	756.492				3088238
	451	6.4507	2	904.287				3082219
	452	4.8827	2;1	1088.46				3074924
	453	22.9633	3	2625.22				3074282
	454	8.2035	2;3	1841.71				3069133
	455	23.0553	2;3	1544.77				3060696
	456	3.7861	2;1	606.236				3057626
	457	18.8704	1	506.412				3054156
	458	8.4494	2;1	1874.8				3051231
	459	17.0871	1	914.527				3050147
	460	6.4507	2;3	1862.72				3045940
	462	17.4862	1	527.395				3045025
	463	16.7034	2;1	632.271				3020455
	464	17.6398	1	707.481				3020338
	465	22.8097	2	812.519				3007454
	467	18.624	1	938.797				2984699
	468	4.9287	2	1378.57				2981693
	469	8.8031	2;1	1874.79				2970375
	470	1.4421	1	763.716				2968438
	471	17.9781	1	536.528				2967897
	472	17.8397	1	771.607				2955439
	473	16.903	1	907.466				2954875
	474	6.9891	1	822.423				2948664
	475	5.8357	2	1749.75				2940248
	476	7.7422	1	507.207				2933239
	477	6.7429	2;1	1400.6				2910867
	478	1.7648	1	607.87				2897949
	479	4.898	1	680.286				2897099
	480	1.7648	1	627.823				2895829
	481	4.8213	2	995.35				2878697
	482	18.301	1	662.458				2864382
	483	4.898	2;1	684.319				2862578
	484	4.8213	2;1	999.424				2842805
	485	8.0958	2;1	1800.76				2839956
	486	6.4353	2	1236.54				2830219
	487	17.0411	1	611.416				2825766
	488	22.9633	2;3;1	881.561				2820865
	489	18.0089	1	667.56				2811621
	490	5.0055	1	693.271				2793590
	491	8.2956	2;1	1601.67				2784751
	492	22.9939	3	2233.05				2777564
	493	4.898	1	849.22				2776080
	494	22.7019	1	693.712				2769060
	495	6.666	1	714.269				2766510
	496	7.7422	2;1	1600.68				2758629
	497	9.4341	2;1	587.194				2755752
	498	17.6398	1	1206.78				2748465
	499	17.5938	1	514.35				2746318
	500	5.1283	1	850.204				2733716
	501	23.1473	2;3	1028.47				2733537
	502	7.4809	2	974.34				2720783
	503	17.1178	1	653.399				2711595
	504	6.5737	2;1	979.399				2709277
	505	17.809	1	545.392				2707408
	506	22.7019	1	665.681				2693609
	507	6.7429	1	980.383				2683051
	508	6.4046	2;3	1932.78				2679239
	509	16.1482	2;3;1	723.407				2666342
	510	18.2549	1	618.432				2658652
	511	6.5737	1	857.34				2649855
	512	6.4814	2	1744.78				2647829
	513	16.58	2;3;1	952.492				2646791
	514	1.565	1	523.911				2643553
	515	6.6506	2	1745.76				2641389
	516	17.9166	1	921.674				2634521
	517	5.4663	1	751.324				2632836
	518	4.729	2;1	907.364				2626215
	519	8.1881	2;3	1825.75				2621508
	520	6.3123	2;1	1310.57				2599491
	521	7.6808	2;3	1824.76				2597938
	522	17.6091	1	775.581				2593727
	523	5.4817	2	1819.8				2589289
	524	21.3416	1	783.46				2586322
	525	6.5891	2	1691.75				2584688
	527	7.0506	2	1746.74				2568126
	528	17.1484	1	875.661				2567180
	529	16.8877	1	605.318				2565947
	530	8.7723	2;1	1802.73				2563034
	531	22.9786	2;3	2169.05				2547269
	532	17.8397	1	616.418				2543297
	533	4.8213	2;1	1057.47				2532259
	534	2.7203	1	681.318				2526341
	535	17.8551	1	659.482				2525556
	536	17.1484	1	1029.66				2525127
	537	18.3164	1	706.484				2522040
	538	6.2202	2	1618.7				2518740
	539	6.6353	2;1	1469.67				2513462
	540	5.5278	2;1	1549.67				2500964
	541	6.2663	2;3	1915.82				2497735
	542	19.2562	1	562.543				2497408
	543	6.5122	2	1235.55				2496825
	544	16.7496	1	602.328				2489681
	545	17.2098	1	742.476				2488070
	546	18.4855	1	607.539				2484340
	547	9.5572	2;1	1713.68				2480631
	548	4.852	2	1020.43				2479086
	549	6.5583	1	935.409				2475905
	550	5.2818	2;1	938.358				2475699
	551	17.6398	1	658.28				2465564
	552	6.9737	2	1307.57				2464391
	553	17.0411	1	563.47				2462098
	554	5.4971	2	2014.65				2455259
	555	1.2882	1	1090.62				2452067
	556	17.5938	1	558.376				2444980
	557	6.3431	2;1	887.325				2443290
	558	6.9891	2;1	1470.66				2438983
	559	16.903	2	551.441				2438824
	560	17.5938	1	536.332				2437549
	561	6.8968	2	1109.46				2435928
	562	1.4574	1	883.675				2435479
	563	6.005	2;1	1620.72				2434232
	564	5.9127	2;1	555.302				2432652
	565	22.7943	2;1	528.365				2427580
	566	5.0208	1	604.271				2427571
	567	5.6971	2;3	1790.7				2427268
	568	5.0055	2	991.366				2413294
	569	5.0822	1	746.307				2400537
	570	6.6199	2;3	1932.77				2393165
	571	16.903	1	805.434				2392863
	572	17.0564	1	922.765				2392490
	573	3.292	2	929.345				2389853
	574	4.9441	1	603.287				2389657
	575	5.1436	2	1466.51				2388194
	576	6.3585	2;3	1931.79				2382935
	577	5.6047	2;1	1450.59				2380277
	578	17.6706	1	1040.53				2370169
	579	21.3416	1	519.42				2364998
	580	17.809	1	511.408				2362146
	581	2.2266	1	567.337				2360706
	582	17.6398	1	973.632				2356461
	583	18.2549	1	596.45				2346902
	584	4.7444	1	682.302				2339715
	585	22.9939	3	2484.16				2339335
	586	1.565	1	591.899				2337712
	587	14.1451	1	543.302				2336247
	588	7.1122	2;1	949.375				2327985
	589	7.4042	1	695.322				2327388
	590	18.0396	1	755.612				2318535
	591	7.6654	2;3	1840.73				2316318
	592	17.1178	1	882.502				2311994
	593	16.8723	1	553.457				2304763
	594	5.2358	1	693.271				2304650
	595	18.3933	1	789.581				2304550
	596	7.4042	2;1	584.292				2303429
	597	8.6032	2;1	1801.75				2297075
	598	3.9556	2	750.26				2295290
	599	5.1436	1	1034.37				2289428
	600	22.8404	2	760.45				2261512
	601	16.811	2	979.583				2259647
	602	17.8705	1	726.453				2258037
	603	14.5606	2;3	1364.73				2256406
	604	16.9644	1	872.483				2252996
	605	3.369	1	604.221				2250059
	606	18.5471	1	739.618				2248987
	607	5.0055	1	732.329				2243988
	608	6.7583	2;1	1373.59				2242150
	609	17.5938	1	580.358				2241462
	610	16.7956	2;3	1028.54				2237565
	611	5.9127	2;1	1309.59				2235948
	612	17.1484	1	538.474				2233344
	613	1.5343	1	509.827				2231764
	614	5.0208	1	840.432				2229145
	615	8.1881	1	1059.39				2224538
	616	7.1275	2;1	965.34				2224348
	617	17.6398	1	1317.65				2215389
	618	7.4963	2	602.175				2214694
	619	23.0399	3	1101.57				2211541
	620	18.3625	1	901.706				2210436
	621	22.9786	3	2598.2				2208993
	622	3.4613	2	944.326				2203227
	623	17.809	1	532.358				2202184
	624	5.9589	1	502.239				2201121
	625	4.8213	2;1	864.371				2199988
	626	16.9337	1	891.735				2196257
	627	18.2856	1	640.476				2194889
	628	17.2252	1	979.801				2186030
	629	7.4042	1	802.492				2179068
	630	5.8049	2;1	879.371				2171312
	631	17.8705	1	704.471				2164349
	632	16.5028	2	782.386				2151573
	633	1.7495	1	539.882				2146323
	634	7.1889	2;3	1893.79				2142273
	635	4.8827	2	1197.57				2135992
	636	7.4963	2	1295.45				2135985
	637	16.8877	1	657.37				2124662
	638	3.4613	1	703.3				2119356
	639	7.6347	1	935.409				2102200
	640	7.1582	2;1	1529.65				2098731
	641	18.0396	1	711.586				2097081
	642	22.9018	2;1	513.364				2095749
	643	17.8397	1	572.392				2092742
	644	7.6347	2	1729.71				2085730
	645	1.7648	1	743.845				2075726
	646	22.8865	2	570.386				2075193
	647	5.4356	1	841.417				2071421
	648	5.7741	2	1547.66				2071162
	649	17.1945	1	723.52				2071018
	650	5.5893	2	1617.71				2070426
	651	17.6398	1	1925.92				2065371
	652	17.1638	1	700.45				2062495
	653	5.6509	2	1550.66				2061986
	654	22.9939	2;3	767.529				2054652
	655	18.0704	1	731.539				2053166
	656	4.0017	2	1128.5				2049232
	657	4.9901	1	509.186				2048142
	658	16.8877	1	504.259				2039142
	659	18.0704	1	799.638				2038504
	660	18.0704	1	687.513				2037944
	661	3.4613	2	950.343				2037089
	662	1.2729	1	1034.63				2032759
	663	18.2549	1	525.424				2015712
	664	14.5299	2;3	1021.56				2010979
	665	4.9901	2	1117.49				2010819
	666	5.7279	1	622.343				2009265
	667	4.2951	1	582.239				2004530
	668	6.2202	2	1674.72				2003931
	669	6.9429	2	1236.54				2001287
	670	8.434	2;3	1842.69				2001205
	671	22.8711	2;1	556.396				1987964
	672	1.7648	1	675.857				1987484
	673	5.6971	1	1004.39				1986164
	674	22.7174	1	835.569				1985649
	675	2.2266	1	656.108				1983459
	676	5.9127	2	1548.64				1972651
	677	5.8511	2;1	1328.58				1972286
	678	5.3587	2	826.265				1969928
	679	5.3433	2	1257.54				1968931
	680	15.4694	1	565.275				1963148
	681	5.4971	2	936.392				1962849
	682	17.7167	1	919.765				1962487
	683	23.0553	3	1169.59				1951987
	684	17.6091	1	624.384				1946784
	685	17.4862	1	589.34				1944309
	686	6.1127	2;1	1302.56				1938233
	687	10.127	1	698.361				1928787
	688	5.4356	1	786.302				1927533
	689	6.466	2	1468.69				1924959
	690	18.5933	1	933.634				1921699
	691	17.8243	1	554.403				1921357
	692	6.3123	2	1036.46				1919541
	693	6.9891	2;1	1374.58				1918067
	694	23.1166	2;3	773.415				1915997
	695	17.6398	1	804.46				1914795
	696	17.0411	1	587.368				1910938
	697	22.8251	2	982.574				1907812
	698	8.4032	2;3	1826.73				1903843
	699	6.3431	2	1689.72				1903137
	700	5.3741	1	1034.37				1895256
	701	7.1582	2;1	1471.64				1890749
	702	17.6398	1	819.606				1890491
	703	6.3585	2	1751.72				1890027
	704	5.574	2;3	1789.71				1874266
	705	17.8397	1	638.4				1866672
	706	17.8705	1	703.508				1866014
	707	9.6034	1	837.314				1860723
	708	1.6881	1	645.801				1857869
	709	2.242	2;1	558.131				1847038
	710	16.857	1	540.455				1846730
	711	8.1881	2;1	1378.61				1845181
	712	15.0376	3	1023.53				1841283
	713	8.6493	1	912.335				1837528
	714	4.8213	2	1109.46				1835573
	715	1.7495	1	735.851				1834515
	716	17.1484	1	734.51				1832837
	717	23.0093	3	1830.89				1830734
	718	8.3879	2;1	1601.67				1828165
	719	16.7649	1	659.313				1827550
	720	5.0208	2	1016.35				1824277
	721	18.8858	1	978.797				1815337
	722	18.3779	1	711.586				1813308
	723	18.0704	1	795.619				1808832
	724	23.1166	2;3	1346.72				1806454
	725	5.1744	1	755.326				1804626
	726	5.5586	2;1	584.292				1804460
	727	6.2355	2	1235.55				1796912
	728	16.4566	2	754.355				1796316
	729	5.4817	2	993.333				1795758
	730	1.9186	1	764.199				1791069
	731	17.6398	1	751.508				1789353
	732	6.9122	2;1	1469.68				1786441
	733	17.5631	1	511.423				1783740
	734	4.9594	2	1166.45				1781405
	735	4.8059	2;1	904.364				1777065
	736	6.0512	2	1673.74				1773271
	737	5.3433	2;1	975.401				1769460
	738	15.5003	2;1	514.323				1764721
	739	7.1429	2;1	1108.48				1762149
	740	6.128	2	1842.77				1758481
	741	13.2824	2;1	642.407				1756746
	742	6.1587	2	1688.73				1752115
	743	16.0095	2;3	1021.56				1750452
	745	4.8827	1	832.321				1747017
	746	7.2965	2;3	1769.68				1746964
	747	7.4195	2;3	1770.67				1745766
	748	5.0822	2;1	1175.49				1738559
	749	6.466	2;3	1916.81				1736894
	750	6.7583	2	1692.73				1736764
	751	6.1894	2;3	1914.84				1734335
	752	23.1013	2;3	836.491				1733872
	753	5.8973	2;1	1247.52				1730223
	754	16.9644	1	639.448				1729975
	755	22.8251	2	1453.75				1725771
	756	18.0704	1	843.664				1724453
	757	5.4663	1	733.313				1721453
	758	7.4502	2;1	1307.55				1720076
	759	17.1331	1	604.543				1718436
	760	22.7174	1	861.584				1715836
	761	18.0396	1	643.487				1713233
	762	5.4663	1	659.254				1712785
	763	23.178	2;3;4	2219.99				1711007
	764	3.9402	2	945.312				1710838
	765	22.8097	2;1	542.381				1708890
	766	17.6398	1	1264.83				1708278
	767	5.3433	1	770.416				1707299
	768	8.1266	2	1654.7				1696903
	769	5.1744	2;1	1176.48				1689335
	770	4.7598	2;1	1056.48				1682367
	771	3.2612	2	1127.52				1678641
	772	17.0717	1	846.466				1677828
	773	17.809	1	528.366				1672979
	774	17.6398	1	933.559				1672672
	775	9.4495	2	603.159				1672529
	776	6.666	2	730.234				1669360
	777	4.898	2	1116.5				1669319
	778	6.7429	1	550.249				1667390
	779	7.2811	2;3	1753.71				1663689
	780	5.7279	1	651.26				1661290
	781	16.9183	2;1	660.494				1652992
	782	8.7723	2;1	1711.72				1652267
	783	1.4267	1	989.637				1652070
	784	1.565	1	659.887				1648243
	785	4.8213	2;1	752.355				1647957
	786	22.8251	2	1025.59				1645422
	787	14.7759	2;3	1023.53				1641268
	788	7.1889	1	551.233				1640379
	789	16.903	1	634.312				1637279
	790	6.5737	1	727.313				1632150
	791	17.8705	1	815.633				1631013
	792	3.8324	2	920.329				1630116
	793	18.2549	1	574.405				1629486
	794	18.3318	1	750.51				1626392
	795	22.8404	2	866.536				1625109
	796	18.5317	1	583.466				1621182
	797	2.4271	3	995.633				1609037
	798	17.9012	1	652.275				1604887
	799	3.8015	2;1	735.279				1597107
	800	4.9901	1	1033.39				1592439
	801	17.1484	1	834.637				1592325
	802	6.2048	2;3	1930.81				1585314
	803	17.5938	1	602.402				1583487
	804	6.6506	2;1	1520.65				1583476
	805	5.2204	2	1705.65				1583455
	806	5.7587	2	1843.8				1580617
	807	22.9018	2	972.519				1579731
	808	5.3279	1	694.255				1578743
	809	4.852	2;1	942.402				1575536
	811	17.5938	1	559.408				1573808
	812	7.6961	2	621.169				1573595
	813	17.8705	1	770.479				1570532
	814	18.3933	1	755.612				1569785
	815	6.5583	2	1037.44				1567017
	816	16.903	1	511.337				1565450
	817	17.1331	1	679.414				1561000
	818	4.8213	2	1021.41				1559707
	819	10.127	1	907.365				1557259
	820	4.9287	2	921.313				1551962
	821	17.9935	1	511.408				1550254
	822	17.9166	1	853.575				1545424
	823	1.7341	1	803.759				1538640
	824	17.9012	1	739.581				1534998
	825	9.8652	2;1	544.359				1525783
	826	7.1122	2	1236.54				1524155
	827	6.5737	2;1	1358.55				1519047
	828	16.1328	1	501.28				1512896
	829	4.8059	1	593.241				1511772
	830	22.8097	2	1222.66				1511440
	831	17.1484	1	716.499				1509513
	832	7.4195	2;3	1754.71				1509384
	833	17.8397	1	603.441				1505350
	834	22.7174	1	909.582				1504007
	835	8.6185	2;1	1599.65				1503327
	836	10.0038	2;3	2650.12				1502738
	837	17.809	1	567.47				1502372
	838	5.6355	2;1	543.313				1499581
	839	18.4702	1	563.512				1497909
	840	22.7636	2;1	710.447				1495714
	841	2.2266	1	506.16				1489686
	842	8.7569	2;1	1805.73				1483728
	843	17.1331	1	1001.63				1481474
	844	17.6398	2	3439.79				1478643
	845	7.4656	1	676.244				1477616
	846	17.0411	1	1145.9				1474473
	847	17.5477	1	809.635				1470047
	848	18.5163	1	539.44				1467244
	849	3.5846	2;1	1020.42				1461402
	850	4.2642	2;1	1021.41				1460795
	851	17.1945	1	554.348				1457249
	852	5.0515	2	1949.79				1454577
	853	18.855	1	542.448				1452782
	854	17.6398	1	709.387				1452711
	855	3.7706	1	584.254				1452697
	856	22.9786	3	2005				1452254
	857	3.3228	1	736.263				1450922
	858	4.852	2	1336.48				1450046
	859	17.2098	1	965.785				1448368
	860	6.0358	1	926.408				1448030
	861	22.8251	2	938.606				1445434
	862	4.8366	1	796.344				1442094
	863	16.857	2	782.496				1439742
	864	17.6398	1	915.554				1439171
	865	15.6855	1	741.334				1438387
	866	3.8786	1	664.242				1437904
	867	22.9018	2	884.492				1435728
	868	17.2712	1	524.173				1432076
	869	17.9166	1	783.607				1431267
	870	23.0553	2;3	1272.69				1425374
	871	5.4202	1	1160.48				1419505
	872	6.866	2	1732.76				1408575
	873	6.3738	1	878.337				1408523
	874	17.5938	1	603.433				1408429
	875	3.4306	1	734.294				1408208
	876	22.8097	2	743.471				1405950
	877	18.5933	1	783.644				1403232
	878	22.9479	3	2748.28				1393580
	879	7.1122	1	724.314				1393375
	880	8.1112	2;1	1598.67				1392619
	881	18.0089	1	555.434				1381938
	882	22.7943	2	1574.8				1380748
	883	17.0564	1	510.296				1379930
	884	17.1484	1	1015.65				1375871
	885	19.1175	1	563.513				1372521
	886	7.5577	2;1	1429.58				1372043
	887	18.4702	1	569.318				1370860
	888	23.0553	3	1148.68				1369851
	889	1.5343	1	577.815				1369258
	890	22.9018	2;1	535.337				1367014
	891	16.8263	1	501.378				1365886
	892	6.297	2;1	1303.54				1362105
	893	17.5785	1	515.382				1361497
	894	8.7569	2;1	1379.6				1359944
	895	3.0599	1	882.381				1359537
	896	17.0871	1	698.488				1359113
	897	18.5471	1	627.492				1358460
	898	7.2965	2	966.324				1356981
	899	17.2866	1	705.509				1356375
	900	18.3933	1	643.487				1354268
	901	6.9122	3	1895.8				1348221
	902	17.7167	1	552.49				1344806
	903	21.7128	1	1006.83				1343961
	904	8.5109	2;1	1290.55				1343214
	905	17.8243	1	594.374				1343166
	906	5.9281	2	886.341				1341143
	907	17.9166	1	965.701				1340791
	908	17.1178	2	845.581				1338229
	909	7.9883	2;1	1289.56				1337416
	910	17.8397	1	705.502				1334336
	911	16.903	1	598.394				1334153
	912	17.5477	1	693.711				1333662
	913	17.5477	1	665.68				1326080
	914	17.1331	1	1196.77				1324597
	915	7.896	2	1653.71				1321327
	916	6.8045	1	1009.45				1320843
	917	5.3279	1	754.322				1317929
	918	16.8877	1	557.343				1317923
	919	5.2204	2	1017.33				1316787
	920	18.2549	1	641.507				1315719
	921	18.7472	1	791.598				1315500
	922	23.1166	2;3	1039.52				1314808
	923	17.6398	1	580.235				1314181
	924	21.1401	1	735.536				1314132
	925	22.8404	2;1	860.421				1312053
	926	7.2965	1	950.36				1310855
	927	6.7737	2	1844.74				1310098
	928	4.7598	2	923.329				1309426
	929	5.574	1	917.36				1309193
	930	17.809	1	555.434				1304456
	931	20.2125	1	821.615				1302198
	932	4.8673	2	1840.82				1302040
	933	7.6808	1	666.333				1299272
	934	7.6654	2	1931.93				1295826
	935	22.8711	2	1072.59				1294906
	936	17.1484	1	975.827				1294412
	937	2.2266	2;1	574.109				1293483
	938	5.1129	2	1335.45				1291795
	939	21.1401	1	875.661				1291128
	940	18.2549	1	552.423				1289503
	941	1.2729	1	1488.5				1287698
	942	6.7276	1	936.393				1287684
	943	24.9123	1	587.278				1283902
	944	5.3587	1	663.247				1282028
	945	4.8213	2	1184.54				1281086
	946	5.1897	1	875.348				1276876
	947	17.4862	1	510.202				1276006
	948	17.5016	1	803.482				1275548
	949	17.3787	1	619.387				1273332
	950	17.5938	2	1167.61				1268280
	951	22.9479	3	2130.08				1267530
	952	5.2665	2;1	1156.5				1267479
	953	17.6398	1	1338.78				1266798
	954	7.1736	2;1	957.378				1264258
	955	18.0396	1	599.461				1262132
	956	5.8203	2;1	1110.49				1261761
	957	17.6091	1	1586.86				1260799
	958	5.0822	1	750.339				1251312
	959	16.8417	2;1	542.355				1250006
	960	7.8037	1	835.345				1248107
	961	20.4756	1	1198.77				1246926
	962	5.2511	2	1197.44				1239706
	963	5.9589	2	1449.61				1239467
	964	4.7905	2	1125.42				1237987
	965	1.7341	1	667.783				1234590
	966	17.6398	1	1373.71				1233857
	967	6.1587	2	1548.64				1233209
	968	18.2856	1	685.534				1226472
	969	9.973	1	983.372				1225623
	970	17.1024	1	718.478				1224624
	971	2.1034	3	995.633				1219537
	972	17.7782	1	672.621				1219182
	973	23.2703	2	500.369				1215697
	974	2.9672	1	720.178				1215103
	975	3.9402	2	951.328				1214899
	976	23.1166	2	895.47				1212965
	977	17.2712	1	620.411				1212268
	978	5.3433	2	1751.77				1209172
	979	4.6982	2	921.313				1207932
	980	22.4235	1	748.526				1202687
	981	7.9422	2;1	1187.45				1202054
	982	18.3472	1	511.408				1201835
	983	5.0976	1	959.404				1200405
	984	5.4817	2	1822.76				1200333
	985	22.8865	1	726.872				1198703
	986	2.782	2	1057.47				1194031
	987	22.8251	2	642.362				1193447
	988	2.7049	2	928.362				1192535
	989	8.019	2	1426.46				1191050
	990	7.4502	1	1366.61				1190058
	991	2.2266	1	672.086				1188760
	992	18.1934	1	553.322				1182394
	993	22.408	1	546.439				1180497
	994	18.0704	1	763.566				1178892
	995	6.9276	1	1131.46				1176576
	996	2.3962	2	1056.48				1166779
	997	21.3416	1	956.791				1163325
	998	6.9429	2	1914.79				1162720
	999	4.156	2	1127.52				1160312
	1000	17.3326	1	504.215				1160301
	1001	3.971	1	704.284				1159911
	1002	5.2358	2	1396.67				1158290
	1003	17.5477	1	795.619				1156970
	1004	5.4202	1	855.371				1154424
	1005	5.3587	1	976.381				1153440
	1006	7.8191	2;1	1282.53				1151725
	1007	6.005	2;3	2025.88				1150885
	1008	19.9193	1	542.448				1149888
	1009	2.165	1	599.254				1149507
	1010	17.1331	1	1003.65				1147747
	1011	7.2197	1	728.296				1147658
	1012	6.6199	2;1	1311.56				1147594
	1013	17.5016	1	871.58				1142963
	1014	5.6971	1	1026.37				1140595
	1015	18.3933	1	833.606				1139697
	1016	23.0859	2;3	1537.75				1138274
	1017	23.2087	2;3	1061.48				1135238
	1018	15.8089	2;1	861.423				1132491
	1019	17.0871	1	1192.78				1130569
	1020	8.7108	1	549.218				1128619
	1021	1.4267	1	685.748				1126547
	1022	18.1165	1	775.566				1124696
	1023	17.8705	1	748.497				1124454
	1024	10.2041	2	1714.67				1123481
	1025	4.8827	2	1448.56				1122909
	1026	17.5324	1	847.508				1120867
	1027	4.6053	1	787.333				1120135
	1028	22.7174	1	792.492				1117547
	1030	7.0045	1	866.34				1112341
	1031	2.0418	1	583.27				1109378
	1032	17.6552	1	1234.81				1109345
	1033	9.5264	2	514.348				1108619
	1034	18.855	1	601.462				1107730
	1035	2.9827	1	726.195				1107673
	1036	7.3581	2	773.415				1107050
	1037	21.3416	1	992.813				1106977
	1038	4.6208	1	809.316				1105189
	1039	4.729	1	662.276				1105051
	1040	5.7895	1	876.333				1102940
	1041	17.1638	1	526.454				1100139
	1042	7.527	2;1	1527.63				1099722
	1044	1.8417	1	810.179				1097015
	1045	6.297	2	1380.62				1093252
	1046	17.1484	1	1163.91				1093244
	1047	22.8711	2	562.349				1090389
	1048	22.8711	1	524.345				1090366
	1049	17.517	1	959.633				1089423
	1050	18.0704	1	698.488				1089114
	1051	6.0512	1	948.39				1088720
	1052	8.5109	2;1	1602.65				1084325
	1053	22.8097	2;1	613.393				1083183
	1054	17.5016	1	698.489				1082371
	1055	2.9827	1	632.232				1077345
	1056	19.1175	1	607.539				1076907
	1057	11.5736	2;1	500.332				1075489
	1058	17.1024	1	868.486				1072031
	1059	5.7125	2	1042.34				1071980
	1060	17.8858	1	747.534				1071616
	1061	8.0344	2	1730.69				1071352
	1062	6.3431	2	1825.78				1071315
	1063	5.4971	2	1486.53				1067148
	1064	22.8097	2	1229.68				1067099
	1065	21.3416	1	639.447				1066662
	1066	18.424	1	687.513				1066443
	1067	6.8045	1	981.362				1065409
	1068	7.5117	2	586.348				1065016
	1069	6.7122	2	1381.61				1064768
	1070	21.3416	1	624.537				1060797
	1071	22.7789	2	1001.57				1059051
	1072	4.9287	2	1400.55				1058448
	1073	6.1587	1	938.408				1056752
	1074	2.1342	1	513.217				1056110
	1075	7.4502	2	1883.73				1053787
	1076	18.2703	1	697.57				1052015
	1077	18.3933	1	945.732				1051231
	1078	16.903	2	696.515				1048635
	1079	22.4545	1	532.278				1046799
	1080	7.3427	1	1003.4				1045674
	1081	20.8927	1	669.461				1045659
	1082	5.0055	2;1	822.361				1043476
	1083	4.8673	2	1185.52				1042366
	1084	5.6355	2;1	1238.55				1041609
	1085	4.8366	1	997.404				1037918
	1086	5.3279	2	1064.42				1036662
	1087	17.3941	1	609.518				1035540
	1088	9.1723	2;3	1749.66				1035159
	1089	5.5124	1	1117.5				1032428
	1090	3.4613	2	1058.27				1029228
	1091	18.424	1	799.639				1026963
	1092	17.5016	1	759.455				1025946
	1093	6.4353	2	1166.4				1024777
	1094	6.9122	2	1521.63				1024003
	1095	22.7943	2	983.526				1023973
	1096	24.9123	1	585.281				1023924
	1097	22.9172	2	634.38				1023398
	1098	17.2712	1	993.816				1022690
	1099	18.2856	1	741.597				1020348
	1100	5.6355	2;1	1227.53				1018979
	1101	13.4519	2;1	521.296				1016014
	1102	8.2035	2	1932.91				1014906
	1103	17.7782	1	525.439				1011778
	1104	5.8973	2;3	1790.7				1010819
	1105	6.128	2;3	1858.74				1009631
	1106	22.7789	2;1	768.5				1009056
	1107	9.8344	2;3	773.415				1008708
	1108	4.2951	1	564.228				1008011
	1109	6.543	2	1380.63				1007893
	1110	6.005	1	1005.38				1007825
	1111	23.1473	2;3	1301.65				1005520
	1112	5.5432	1	824.377				1003545
	1113	5.3433	1	917.469				1003459
	1114	5.4971	1	940.366				997967
	1115	6.3585	2	2022.99				996872
	1116	19.1639	1	651.565				996039
	1117	19.5338	1	698.489				995859
	1118	17.3173	1	683.554				995792
	1119	3.3228	1	564.228				994872
	1120	16.9337	1	846.334				994385
	1121	3.8324	1	883.366				994376
	1122	6.1127	1	652.244				993618
	1123	6.0512	2;3	1791.69				990873
	1124	9.3572	2;3	1750.65				988228
	1125	18.5933	1	716.499				987661
	1126	23.1319	3;4	2204.01				987267
	1127	6.7429	2;1	1359.53				985285
	1128	2.0881	2;1	852.272				984476
	1129	18.8858	1	569.335				983146
	1130	6.9429	2	1381.61				982999
	1131	5.9281	2	1951.95				982579
	1132	23.178	3;4	1797.81				981245
	1133	17.9166	1	732.593				979911
	1135	21.3416	1	626.533				977938
	1136	17.2559	1	535.3				974513
	1137	8.9722	2	504.318				974061
	1138	7.2658	2;3	2763.19				972676
	1139	16.857	1	543.328				970418
	1140	7.6808	1	1218.53				969159
	1141	5.3894	1	1207.47				967872
	1142	2.9518	1	818.154				965176
	1143	5.2665	2	1577.59				964028
	1144	2.0572	2	559.282				963566
	1145	17.8397	1	661.475				963101
	1146	7.7576	2;1	1307.57				962466
	1147	17.9166	1	827.633				961229
	1148	10.7582	2	1785.7				959995
	1149	6.8814	2;3	2114.88				959744
	1150	9.003	2;1	1380.58				959385
	1151	6.0512	2	1687.76				958732
	1152	7.896	2;1	1308.56				957476
	1153	13.1899	1	558.375				956979
	1154	18.2549	1	530.379				956779
	1155	5.0362	1	1085.57				956062
	1156	6.2048	2	1107.49				955054
	1157	17.3326	1	1029.66				954324
	1158	4.7905	2;1	721.162				953786
	1159	17.5016	1	827.555				953319
	1160	5.2972	1	823.392				952479
	1161	16.949	1	847.316				952137
	1162	4.7905	2	1208.42				951602
	1163	6.6814	2	2114.89				949596
	1164	17.8858	1	814.505				949422
	1165	4.8673	1	1085.46				948150
	1166	19.3793	1	753.554				946659
	1167	17.348	1	563.439				945581
	1168	17.6245	1	646.429				938866
	1169	18.1934	1	709.607				938488
	1170	6.7737	2	1860.71				937968
	1171	7.3427	1	1019.43				937612
	1172	1.9032	1	795.373				937080
	1173	15.0222	2;1	598.369				935653
	1174	16.949	1	526.455				933485
	1175	17.6552	1	907.658				932682
	1176	12.7588	2	582.386				931531
	1177	8.4032	2	1654.7				931046
	1178	5.8357	2	1519.66				930987
	1179	22.8404	2	694.382				930369
	1180	17.8858	1	859.659				929645
	1181	5.9127	2	1642.69				928481
	1182	4.2023	1	883.366				927864
	1183	4.7598	2	1128.5				927142
	1184	16.4874	2;1	598.383				926064
	1185	16.6417	2	683.318				924314
	1186	5.3279	1	1157.48				924310
	1187	5.7587	2;3	1859.77				921857
	1188	18.1934	1	597.481				921799
	1189	17.8858	1	695.554				918688
	1190	17.5477	1	891.534				917793
	1191	17.7475	1	533.408				917773
	1192	2.1188	2;1	850.256				917670
	1193	7.8499	2;3	1770.66				915621
	1194	18.3318	1	654.309				915136
	1195	16.8877	1	527.332				911310
	1196	4.8673	2	1022.39				911069
	1197	1.5343	1	597.864				910254
	1198	18.3472	1	794.536				908932
	1199	19.2409	1	1001.77				906111
	1200	17.3019	1	727.58				905238
	1201	4.7752	1	941.418				904488
	1202	6.5737	1	776.319				904299
	1203	18.5933	1	671.519				903630
	1204	5.4971	1	1124.27				901386
	1205	17.7782	1	874.496				899923
	1206	17.6398	1	734.275				897804
	1207	18.3164	1	728.529				896677
	1208	4.6053	2	825.281				895873
	1209	7.6808	2	1717.6				895478
	1210	17.8397	1	599.46				895145
	1211	7.6654	2	2405.94				894860
	1212	18.8858	1	625.432				891902
	1213	23.1166	2	854.523				891694
	1214	7.0506	2;3	2115.87				891206
	1215	23.1934	2	908.472				890465
	1216	18.2856	1	729.56				889281
	1217	17.5477	1	579.431				889152
	1218	22.7789	2	1685.9				888235
	1219	12.9743	2	726.44				887530
	1220	8.6185	2	1655.68				885686
	1221	6.5122	2;3	2113.9				882053
	1222	3.3998	1	886.381				881821
	1223	5.8049	2;1	1239.53				878085
	1224	5.8511	1	1025.44				877505
	1225	14.8066	2	524.343				877414
	1226	17.3173	1	707.525				876896
	1227	21.7437	2;1	712.504				876372
	1228	2.2266	1	580.126				874749
	1229	16.7956	2	975.551				874519
	1230	5.2511	2;1	936.389				873951
	1231	23.2087	3	1010.46				872415
	1232	3.8632	1	661.292				871005
	1233	17.9166	1	671.482				870424
	1234	17.809	1	617.449				870395
	1235	6.1587	2	1648.7				869955
	1236	20.4756	1	1305.94				869142
	1237	22.7174	1	553.301				869041
	1238	16.949	1	901.718				868459
	1239	5.2818	2	1448.63				868074
	1240	23.1627	3;4	2535.1				867648
	1241	17.7013	1	542.448				867380
	1242	17.9166	1	552.49				866587
	1243	1.7188	1	594.139				864447
	1244	4.7905	2	1037.37				862654
	1245	20.3827	1	504.246				861449
	1246	5.3894	2	1832.71				861237
	1247	6.1587	2	642.36				860404
	1248	17.4094	1	653.544				860195
	1249	9.2031	2;1	530.343				859950
	1250	17.5477	1	542.448				858352
	1251	17.8397	1	717.538				858067
	1252	5.2665	2	1360.6				858057
	1253	21.7437	1	730.515				854185
	1254	8.4647	1	836.33				853213
	1255	5.9896	2;1	1111.48				853028
	1256	5.9281	1	1228.52				852882
	1257	19.8731	1	504.247				852518
	1258	8.9568	1	569.329				851504
	1259	18.1473	1	753.632				850371
	1260	6.128	2	1450.59				850186
	1261	6.4968	1	874.319				847566
	1262	13.1591	2	784.486				847531
	1263	4.9594	1	699.318				847346
	1264	19.4409	1	877.677				847193
	1265	17.1945	1	613.374				846076
	1266	19.4872	1	645.489				843457
	1267	6.4507	2;3	1859.71				843129
	1268	12.2813	2;1	514.348				841597
	1269	5.2818	2	1200.52				840862
	1270	2.5815	3	599.82				839957
	1271	22.8097	2	695.471				839222
	1272	21.7128	1	833.651				838713
	1273	22.7636	2	1137.65				837511
	1274	18.624	1	1016.75				833057
	1275	17.5938	1	647.46				832988
	1276	19.1021	1	993.748				832428
	1277	18.2856	1	785.622				831549
	1278	18.2549	1	553.455				827230
	1279	7.3581	2	583.345				824774
	1280	17.5324	1	1003.66				824760
	1281	17.9781	1	1019.78				823742
	1282	17.5016	1	716.5				822638
	1283	16.1945	2;1	573.36				822223
	1284	3.971	2	961.276				822039
	1285	9.7882	1	643.261				820772
	1287	10.3888	2;1	842.357				820374
	1286	19.1639	1	1081.8				820374
	1288	7.4809	2	1408.51				820204
	1289	4.2951	1	849.22				818859
	1290	5.5124	2;1	1504.49				817988
	1291	17.0564	1	556.395				817966
	1292	5.1897	2	735.329				817786
	1293	7.0814	2	1820.74				813870
	1294	4.2487	1	842.448				813818
	1295	5.6355	2	1395.62				813658
	1296	6.4199	2	1164.51				812977
	1297	19.0557	1	949.722				811789
	1298	7.8499	2	2005.86				809809
	1299	20.2125	1	698.489				809278
	1300	19.1639	1	695.591				808811
	1301	19.1947	1	1125.83				808318
	1302	16.903	1	506.274				807590
	1303	6.543	2	1826.77				804964
	1304	6.5276	3	2758.21				803556
	1305	4.9441	1	662.276				803267
	1306	17.1945	1	799.455				802785
	1307	17.809	1	506.321				802430
	1308	18.0396	1	627.492				801339
	1309	7.2504	2	1882.75				801286
	1310	7.5117	2;1	1530.63				801013
	1311	1.9186	1	808.163				800788
	1313	17.0257	1	580.521				797232
	1314	17.0257	1	1151.6				797036
	1315	5.6201	2	1374.59				797009
	1316	7.3581	2;1	1218.53				796934
	1317	4.7444	2	827.376				796475
	1318	14.6221	2	921.504				795178
	1319	10.358	1	908.351				795050
	1320	17.2252	1	542.448				794826
	1321	1.3959	1	1109.6				794681
	1322	2.1804	1	627.285				793076
	1323	7.4656	1	733.313				792454
	1324	19.5493	1	716.499				791396
	1325	22.8404	2;1	505.303				790782
	1326	17.0257	1	522.443				790424
	1327	22.7174	1	609.179				790054
	1328	7.9268	1	937.377				788146
	1329	18.3933	1	625.432				784959
	1330	21.1401	2;1	625.432				784137
	1331	5.6971	1	1024.46				783953
	1332	22.7943	2	1489.8				782467
	1333	5.3126	1	531.265				781769
	1334	9.3572	2	1734.68				780640
	1335	23.178	2	895.369				780385
	1336	21.3107	1	521.417				779908
	1337	17.6398	1	931.548				777769
	1338	6.0512	2	1520.65				777195
	1339	2.7203	3	977.844				776832
	1340	18.2549	1	508.397				776692
	1341	18.5933	1	827.67				776647
	1342	21.3416	1	958.788				776627
	1343	13.5289	2	755.455				774551
	1344	7.1122	2	1860.89				774393
	1345	1.9032	2	704.169				773829
	1346	8.6493	2	1876.8				773767
	1347	6.466	2	1649.69				771544
	1348	5.8357	2	1771.74				771237
	1349	8.0498	1	1283.51				770944
	1350	5.5278	2	2245.94				770696
	1351	8.0498	2;3	2174.94				770234
	1352	23.1934	2;3	1110.56				769412
	1353	6.6199	2;3	1863.71				768393
	1354	18.7472	1	521.35				768296
	1355	1.8725	1	766.215				767183
	1356	17.7782	1	573.424				767139
	1357	9.1569	2	1733.7				763387
	1358	14.699	2	908.472				762338
	1359	17.9012	1	874.497				761192
	1360	5.4663	1	1004.39				760517
	1361	17.3787	1	526.454				757869
	1362	23.1934	2	966.508				756787
	1363	16.6879	2;3	1187.6				756734
	1364	17.9473	1	710.488				756634
	1365	18.1165	1	542.448				753364
	1366	23.1934	2;3	1388.68				751863
	1367	17.4402	1	655.523				751822
	1368	3.8786	2	864.372				747327
	1369	17.3633	1	565.492				746524
	1370	5.6047	2	1577.67				746280
	1371	13.5597	2;1	528.364				744536
	1372	17.3173	1	532.358				744515
	1373	5.2972	2;3	1365.55				743719
	1374	22.7174	1	933.644				743600
	1375	19.1021	1	519.486				742095
	1376	9.4187	2;3	2579.09				741664
	1377	1.4267	1	816.698				741215
	1378	8.8645	2	1600.64				741145
	1379	19.6572	1	624.403				740715
	1380	20.8927	1	674.416				739595
	1382	4.7905	2	865.355				737507
	1383	10.7274	2	559.275				737488
	1384	7.1736	2;1	974.339				736999
	1385	5.4971	2	573.148				736375
	1386	7.0968	2	1846.77				736208
	1387	7.1122	2	1690.72				736010
	1388	21.3416	1	847.63				733709
	1389	8.7877	2	1725.73				733161
	1390	6.7122	2	1972.78				731899
	1391	23.1473	3	1630.78				730738
	1392	18.3779	1	539.323				730660
	1393	4.2333	1	796.345				727420
	1394	18.855	1	756.492				726927
	1395	14.5606	2	574.392				726840
	1396	17.4402	1	697.57				726103
	1397	13.7292	1	668.386				725873
	1398	2.242	2	898.339				723977
	1399	15.5003	2	574.392				723424
	1400	5.8049	1	898.316				722431
	1401	5.5432	2	1065.4				721435
	1402	1.6266	2	1001.37				720475
	1403	18.2242	1	509.429				719798
	1404	5.9435	1	619.769				719110
	1405	22.7174	1	778.477				717182
	1406	17.7782	1	529.398				716684
	1407	14.6221	2;1	670.369				716403
	1408	17.5016	1	604.543				714822
	1409	1.5804	1	529.877				713263
	1410	8.4032	1	1379.6				713180
	1411	9.4033	2	874.276				710302
	1412	6.2509	2	2043.85				709607
	1413	3.029	1	532.199				709563
	1414	4.8213	1	532.249				708913
	1415	8.1881	1	866.7				708119
	1416	16.6417	2	655.402				707924
	1417	15.5157	2	579.374				707867
	1418	5.5432	2	2283.89				707327
	1419	5.4663	1	752.307				706974
	1420	6.5276	2;3	1896.82				706717
	1421	17.9627	1	539.342				705061
	1422	17.5938	1	1188.79				704751
	1423	18.5163	1	544.395				704195
	1424	23.1627	3;4	1955.87				703769
	1425	7.9729	2	773.415				703497
	1426	5.1283	2	588.298				700771
	1427	17.5477	1	1349.02				700609
	1428	1.6112	2	1023.35				700468
	1429	17.5477	1	914.528				700010
	1430	2.9981	2	906.381				699030
	1431	7.5117	2	1824.76				698621
	1432	2.1342	2	517.297				697477
	1433	6.1741	2;3	1846.76				696742
	1434	22.2534	1	956.791				695417
	1435	22.7789	2	852.521				695363
	1436	19.7034	1	562.544				694753
	1437	15.8398	2	908.472				693592
	1438	17.7013	1	1029.66				693485
	1439	2.1342	1	533.183				693429
	1440	4.2642	2;1	999.424				692450
	1441	5.7433	2;3	2065.93				691448
	1442	21.7437	1	672.621				690882
	1443	5.9127	2;3	1658.66				688888
	1444	5.3894	2	1245.42				688799
	1445	5.0976	2	996.352				687383
	1446	10.6504	1	707.287				686864
	1447	8.0498	2;3	1771.66				686116
	1448	8.8184	2;3	2673.13				682499
	1449	15.5929	2	573.36				682174
	1450	5.6201	3	1436.58				681514
	1451	17.6552	1	1192.76				681369
	1452	14.7759	1	543.398				680472
	1453	17.2252	1	888.513				677934
	1454	14.3298	2;1	940.462				677636
	1455	7.2965	2	1890.79				677377
	1456	13.6521	1	553.275				677076
	1457	17.4555	1	543.398				676830
	1458	18.2088	1	565.492				675262
	1459	16.4103	2;3;1	1232.59				674796
	1460	14.6221	2;1	643.402				674548
	1461	19.8731	1	523.369				673839
	1462	16.1328	1	762.413				671853
	1463	19.1947	1	1013.7				669272
	1464	18.2703	1	653.544				669072
	1465	5.4356	1	808.284				668889
	1466	6.7583	2	1689.71				668200
	1467	5.4817	1	699.317				667907
	1468	9.6958	1	1130.43				665638
	1469	8.019	2	1755.69				665525
	1470	1.6727	1	596.155				664819
	1471	6.9429	2;3	1934.74				664761
	1472	21.1401	1	518.262				663898
	1473	12.6509	2;1	670.413				663589
	1474	19.1175	1	1037.77				663532
	1475	17.8705	1	793.556				663451
	1476	22.7174	1	586.543				661237
	1477	7.066	2;3	1930.76				661181
	1478	11.3122	3	2560.05				660851
	1479	14.2837	2	692.433				660527
	1480	14.976	2	1098.55				659910
	1481	21.3416	1	954.794				659299
	1482	9.7112	2	530.318				658641
	1483	22.7636	2	1815.91				658572
	1485	19.9193	1	823.651				658099
	1486	7.2965	2	1860.88				657290
	1487	4.8827	2	1038.35				657236
	1488	22.7943	2;1	1256.73				656184
	1489	5.7279	2	1375.57				655527
	1490	17.9473	1	715.56				654346
	1491	17.0257	1	747.469				653341
	1492	12.5123	2;1	509.296				653078
	1493	18.0857	1	812.525				652222
	1494	13.4211	2;1	587.307				651297
	1495	3.1532	1	883.365				650583
	1496	16.3487	1	587.424				650478
	1497	19.1947	1	1018.66				650462
	1498	23.2241	2;3	872.484				650045
	1499	18.5933	1	823.651				650013
	1500	18.8704	1	552.49				649496
	1501	19.5956	1	528.433				648753
	1502	14.8836	2	728.43				648395
	1503	6.2355	2	1329.57				647996
	1504	7.6193	2	1975.85				647953
	1505	19.0557	1	905.696				647891
	1506	6.3431	1	874.318				647745
	1507	18.8858	1	992.813				647472
	1508	6.2663	1	980.383				647228
	1509	21.1401	1	535.158				645968
	1510	4.9901	1	998.39				644990
	1511	5.8819	2	1578.65				640979
	1512	4.9287	1	1034.37				639912
	1513	8.7108	1	918.382				636557
	1514	1.5343	1	713.79				636404
	1515	18.1473	1	797.659				636404
	1516	4.7598	2	963.402				636053
	1517	12.2967	2	528.338				634329
	1518	16.6571	1	587.317				631017
	1519	20.3982	1	518.262				630957
	1520	21.6973	1	686.551				629939
	1521	23.1473	3	1314.61				629762
	1522	19.2409	1	1062.68				628717
	1523	6.9276	2	1428.6				628360
	1524	22.4235	1	548.481				627411
	1525	3.3536	2	1164.48				626292
	1526	6.5276	2	1396.62				623991
	1527	6.9737	1	502.287				623642
	1528	1.5496	1	521.889				623441
	1529	7.6961	2	851.461				623284
	1530	4.852	2	749.228				622990
	1531	5.6047	2	1994.88				621806
	1532	2.1342	1	533.823				619401
	1533	6.7276	1	1470.66				619287
	1534	13.9911	2;1	1046.49				618895
	1535	5.5278	2	2314.97				618339
	1536	24.8497	1	589.275				618178
	1537	10.3426	2	520.301				617606
	1538	18.8858	1	566.448				617582
	1539	2.9672	1	650.242				617559
	1540	8.6032	2	2094.86				617055
	1541	17.7167	1	886.497				617017
	1542	23.2087	2	576.339				616829
	1543	3.3998	2	1064.29				615681
	1544	3.9094	1	642.26				615334
	1545	17.5324	1	935.559				614294
	1546	4.2796	2;3	1037.37				613773
	1547	17.6245	2	1803.91				613468
	1548	22.7174	1	558.512				613012
	1549	7.896	2;1	1219.51				612557
	1550	17.4862	1	783.529				612434
	1551	7.0968	1	1058.4				610923
	1552	19.1947	1	739.617				610769
	1553	15.4848	2;3	1346.63				609524
	1554	17.8243	1	667.399				609313
	1555	17.4402	1	587.424				608944
	1556	10.3118	2;3	1821.69				607577
	1557	3.3228	2	1021.41				605733
	1558	18.855	1	603.442				604160
	1559	6.6353	2	1675.71				603317
	1560	3.2766	2	951.327				602334
	1561	6.1894	2	2022.01				602052
	1562	17.7167	1	823.651				601455
	1563	17.7167	1	965.786				601344
	1564	8.3417	2	1724.75				601336
	1565	8.2188	2	1895.8				601009
	1566	23.2241	2;3	990.439				600556
	1567	3.9402	1	509.233				600380
	1568	15.7626	2	877.455				600293
	1569	11.143	2;3	2559.06				600176
	1570	3.2612	2	945.311				599795
	1571	5.8357	2;3	1787.7				599580
	1572	16.4566	1	525.317				599577
	1573	9.9422	1	702.356				598997
	1574	6.1894	2	2136.96				597915
	1575	17.9781	1	1029.66				596488
	1576	18.1473	1	587.447				595913
	1577	17.4555	1	699.549				595618
	1578	17.8397	1	604.543				595134
	1579	12.3429	2	1095.52				594935
	1580	16.2253	2	605.328				593663
	1581	17.9627	1	759.587				593183
	1582	5.574	1	939.342				593182
	1583	18.855	1	528.432				591976
	1584	2.3036	1	533.823				591514
	1585	17.4862	1	656.382				591470
	1586	3.4306	1	582.238				590647
	1587	2.242	2	914.317				589978
	1588	16.7956	1	514.207				588760
	1589	17.1484	1	922.492				587866
	1590	18.2549	1	653.399				587723
	1591	4.852	1	739.324				586079
	1592	18.2088	1	523.346				585335
	1593	18.963	1	504.247				585051
	1594	6.082	2;3	2063.83				584872
	1595	7.1122	1	1056.55				584266
	1596	8.311	2	2006.84				583729
	1597	6.8506	2	1815.81				583208
	1598	3.3228	1	704.285				581416
	1599	15.9169	1	915.418				580298
	1600	17.9012	1	792.523				579585
	1601	17.6091	1	625.512				579169
	1602	2.3191	3	1355.47				578106
	1603	6.2202	2;3	2316.98				576921
	1604	17.7936	1	585.46				576871
	1605	17.9166	1	627.456				575351
	1606	14.3145	2	921.504				575253
	1607	22.7174	1	504.248				573852
	1608	8.0651	2;3	2296.95				573241
	1609	18.4702	1	843.665				572779
	1610	2.5351	2;1	907.366				571821
	1611	23.2395	2	692.434				571701
	1612	5.4663	2	1616.73				571468
	1613	6.3738	2	1901.74				571316
	1614	16.3795	2	889.503				571247
	1615	19.8731	1	528.432				571234
	1616	5.451	1	509.186				570000
	1617	15.0068	1	702.327				569824
	1618	8.2342	2;3	1911.76				569648
	1619	2.9981	2	1020.44				569285
	1620	17.9166	1	653.398				569184
	1621	15.8244	1	703.355				568768
	1622	15.3769	2	692.434				568246
	1623	5.6047	1	825.361				568165
	1624	22.4545	1	518.262				568052
	1625	17.3326	1	678.452				567252
	1626	4.8673	2	767.216				567245
	1627	7.6808	1	609.177				567241
	1628	9.742	2;3	1820.7				567047
	1629	11.0353	2	588.313				566909
	1630	4.7752	1	738.339				566310
	1631	7.8037	2	1378.61				566027
	1633	18.855	1	581.425				565893
	1634	18.6702	1	847.63				565730
	1635	15.6855	6	2048.95				564766
	1636	18.424	1	912.611				563956
	1637	5.6355	2	1472.58				563554
	1638	18.1011	1	819.592				563396
	1639	17.5477	1	526.454				562914
	1640	18.3625	1	585.431				561637
	1641	6.082	2	1016.36				561043
	1642	6.9276	2	1617.66				560281
	1643	2.9827	1	713.406				558480
	1644	3.8478	2;1	904.364				558421
	1645	7.9576	1	822.423				557548
	1646	4.2642	2	620.185				556451
	1647	15.8861	6	2048.95				554379
	1648	22.7482	1	935.638				553252
	1649	7.4195	2	1861.88				553092
	1650	13.9295	1	711.345				551052
	1651	18.5933	1	715.545				550513
	1652	4.9441	1	958.424				550496
	1653	22.7789	2	1743.87				550455
	1654	19.2409	1	1057.73				550423
	1655	11.4199	2	556.37				549476
	1656	18.8704	1	579.309				549100
	1657	17.9781	1	821.614				548457
	1658	20.8309	1	956.79				547823
	1659	9.4033	2;1	858.311				545486
	1660	14.699	2	625.391				544962
	1661	18.3933	1	604.416				544089
	1662	3.7706	2	622.201				543544
	1663	8.2649	2	2093.87				543008
	1664	22.7482	2	840.511				540532
	1665	17.4862	1	766.535				536284
	1666	2.5197	2	923.329				536154
	1667	22.7328	1	905.613				536079
	1668	8.0651	1	1233.03				535989
	1669	5.4202	2	893.318				535195
	1670	15.8707	2	767.454				534869
	1671	6.1434	2	1766.68				534742
	1672	3.7861	2	751.244				534447
	1673	11.6043	2	599.375				534287
	1674	4.9134	2	755.236				533013
	1675	13.8216	2;1	601.308				532622
	1676	1.6266	2	1045.33				532163
	1677	9.5264	2	773.415				531208
	1678	14.822	2	810.406				530630
	1679	6.8506	2	1761.75				528813
	1680	9.1877	2	1840.87				528339
	1681	17.3173	1	578.364				527847
	1682	4.9594	1	710.298				527507
	1683	1.6266	1	739.265				527457
	1684	21.2642	1	504.247				527160
	1685	0.207	1	624.537				526556
	1686	17.4862	1	852.462				526478
	1687	7.0198	2	1528.65				526128
	1688	1.8725	1	797.39				525440
	1689	14.6683	2;3	885.54				525175
	1690	17.5938	1	581.486				525117
	1691	18.855	1	732.593				524801
	1692	19.1639	1	969.675				522712
	1693	5.6817	1	1327.6				522678
	1694	11.8811	2	719.397				522083
	1695	8.3264	2;3	2245.98				521307
	1696	20.8927	1	581.426				520218
	1697	8.4032	2	1933.9				519278
	1698	16.4103	2;3	1110.56				518269
	1699	3.5537	1	795.361				517658
	1700	9.0645	2	1726.72				517485
	1701	3.1217	1	663.257				515535
	1703	4.7905	2	908.347				515347
	1704	17.7167	1	592.591				515136
	1705	18.7626	1	710.489				514810
	1706	17.3173	1	729.56				514471
	1707	18.6548	1	983.769				514104
	1708	11.6658	2	666.345				513460
	1709	7.6501	1	852.408				513331
	1710	5.5278	1	1025.44				511675
	1711	15.5003	1	650.364				511441
	1712	20.228	1	523.369				510594
	1713	22.7174	1	726.484				510336
	1714	11.8041	2	797.44				509318
	1715	17.7013	1	1163.91				508881
	1716	21.2952	1	523.369				508437
	1717	9.7574	2	1734.68				508410
	1718	7.7576	2;1	1733.71				508204
	1719	5.7125	2	1954.85				506720
	1720	3.0908	2	920.329				506191
	1721	18.5933	1	728.5				505624
	1722	3.3998	1	712.313				504930
	1723	16.287	2	531.317				503266
	1724	2.7049	2	944.327				502139
	1725	3.4613	2	1070.3				502003
	1726	17.4402	1	741.596				501953
	1727	7.0045	2	1733.74				500855
	1728	8.2188	2	773.415				498892
	1729	19.6572	1	725.523				498276
	1730	22.7636	2	781.484				497585
	1731	17.7167	1	791.598				497187
	1732	19.8731	1	566.448				495540
	1733	23.2703	2	514.334				494147
	1734	8.0805	2	2023.82				493476
	1735	8.7877	1	1291.53				493134
	1736	9.7728	2;3	1750.65				492724
	1737	8.5109	1	903.031				492022
	1738	3.5383	2	718.234				491935
	1739	8.2188	2;1	1289.56				491644
	1740	18.7318	1	569.45				491373
	1741	9.003	2	688.351				491233
	1742	19.1639	1	974.631				489543
	1743	20.661	1	799.612				487647
	1744	7.1889	1	936.909				486955
	1745	22.5319	1	626.533				484158
	1746	5.6663	2	1867.78				483941
	1747	4.357	1	530.184				483629
	1748	18.3625	1	773.586				482960
	1749	17.3326	1	679.414				482808
	1750	7.2197	2	1816.8				482458
	1751	21.9293	1	548.481				481363
	1752	22.7328	1	667.418				480754
	1753	6.6045	2	1622.68				480682
	1754	18.1934	1	521.465				480604
	1755	17.9473	1	578.527				480584
	1756	9.6958	2	646.402				479559
	1757	7.4195	2	1934.82				479369
	1758	8.7723	2	745.409				477319
	1759	18.7472	1	613.476				475336
	1760	19.7034	1	1001.77				475324
	1761	17.5016	1	847.63				474959
	1762	14.7913	2;1	556.326				474766
	1763	21.1401	1	889.677				474280
	1764	22.7019	1	721.744				474209
	1765	9.2647	1	913.865				473785
	1766	6.3585	2	2113.9				473104
	1767	14.6683	2;3	1110.56				470884
	1768	19.6572	1	905.674				469029
	1769	15.1764	2	616.344				468448
	1770	3.9248	2	870.219				468099
	1771	21.7901	1	504.246				467397
	1772	4.7136	1	633.216				466993
	1773	17.7013	1	887.593				466911
	1774	19.9193	1	781.604				466681
	1775	0.207	1	626.534				465913
	1776	7.0814	2	1812.7				465600
	1777	17.9473	1	1163.91				465458
	1778	19.6572	1	641.429				465358
	1779	3.4306	2	938.317				463392
	1780	9.311	1	1111.43				461574
	1781	3.5692	2	1036.39				461415
	1782	14.4376	2;3	885.54				460052
	1783	10.5581	2;3	1822.67				459414
	1784	18.3625	1	772.555				459124
	1785	4.2951	1	711.391				458972
	1786	22.3462	1	542.448				458933
	1787	18.7472	1	581.425				458896
	1788	16.5028	2;3	1254.56				458530
	1789	7.6501	1	1430.57				457730
	1790	4.1405	1	679.303				457387
	1791	14.5299	2;3	786.515				455405
	1792	0.4111	1	956.79				454007
	1793	4.898	1	529.297				453532
	1794	19.8731	1	748.526				453332
	1795	17.7167	1	821.615				452962
	1796	7.6501	2	1734.71				452946
	1797	18.3933	1	877.631				452532
	1798	5.6817	2	1881.9				451861
	1799	6.8199	2	1742.76				450494
	1800	16.7188	2	615.245				450316
	1801	19.2869	1	1101.75				449575
	1802	22.0526	1	611.416				449544
	1803	12.9589	2;1	528.339				449429
	1804	17.8858	1	651.528				447630
	1805	17.9166	1	592.591				447558
	1806	16.1328	2	972.561				446928
	1807	17.5477	1	574.496				446220
	1808	2.0726	1	830.29				445058
	1809	5.9281	2	1973.81				444974
	1810	16.6262	2;3	1248.68				444514
	1811	14.699	2;3	779.43				444293
	1812	18.3472	1	538.408				443837
	1813	23.2703	6	1169.77				442845
	1814	9.1723	2	802.456				442568
	1815	1.9032	2	1039.47				442187
	1816	14.1913	1	593.416				442047
	1817	18.624	1	592.591				440431
	1818	19.0866	1	881.623				439459
	1819	18.3933	1	603.442				439303
	1820	19.5338	1	672.621				438809
	1821	4.7136	2	773.226				438325
	1822	15.2997	6	2048.95				436498
	1823	17.4709	1	743.576				436457
	1824	14.4376	2	584.367				435602
	1825	5.5586	2	1880.92				435448
	1826	17.6859	1	571.4				435332
	1827	18.3318	1	507.45				434944
	1828	2.5197	4	1099.71				434078
	1829	4.5589	2	984.331				433954
	1830	27.8784	1	956.791				433615
	1831	19.0094	1	861.669				433528
	1832	17.2712	1	706.585				432868
	1833	5.3741	1	958.401				432298
	1834	14.0835	2	624.36				431697
	1835	27.8784	1	624.537				430696
	1836	18.8858	1	1016.75				429744
	1837	10.0346	3	2688.07				429686
	1838	6.0512	2	1107.49				427882
	1839	15.8089	2	728.43				427606
	1840	17.8397	1	687.512				427115
	1841	18.0857	1	736.495				426796
	1842	12.6201	2	1275.61				426125
	1843	22.5319	1	956.791				424474
	1844	11.8041	3	1166.59				424192
	1845	22.7174	1	913.616				423746
	1846	3.5537	2;1	998.44				423717
	1847	10.9737	3	656.34				423711
	1848	18.301	1	581.425				423544
	1849	19.5027	1	746.51				423094
	1850	8.4494	2;3	1912.75				422665
	1851	11.5121	2	728.43				422129
	1852	17.8858	1	637.549				422047
	1853	17.9166	1	751.596				421858
	1854	19.3177	1	1145.78				421397
	1855	8.0344	2	1377.63				421169
	1856	9.7574	2	1804.74				421110
	1857	16.6725	2	692.434				420940
	1858	16.4103	2	742.459				420718
	1859	22.6401	1	523.369				418685
	1860	19.3639	1	521.351				418598
	1861	14.9606	2;3	1110.56				418042
	1862	18.855	1	781.603				417954
	1863	28.8678	1	956.791				416757
	1864	8.8031	2;1	1290.55				416592
	1865	8.8492	2	500.307				416223
	1866	3.4613	2	924.331				416099
	1867	29.8572	1	956.79				415887
	1868	19.8885	1	552.432				415648
	1869	2.2112	2	547.169				415468
	1870	5.9896	2;3	2414.04				413802
	1871	19.5027	1	748.526				413777
	1872	15.1147	2	601.355				412929
	1873	18.0704	1	670.486				412554
	1874	11.8195	2	716.418				412459
	1875	18.0396	1	626.46				412326
	1876	6.7737	3	1934.76				412008
	1877	4.2642	1	680.287				411990
	1878	15.9786	2	790.471				411486
	1879	17.3173	2	2229.28				411268
	1880	20.9081	1	652.434				410625
	1881	16.0403	2	1271.66				409868
	1882	23.2549	2	713.431				408131
	1883	17.3787	1	541.418				407524
	1884	17.3941	1	765.551				406936
	1885	9.2031	2	785.386				406849
	1886	7.5731	2	723.407				405933
	1887	7.0506	1	936.913				405021
	1888	23.4408	1	524.459				404298
	1889	22.7174	1	1270.82				403708
	1890	18.3164	1	669.539				403120
	1891	29.9671	1	626.534				400809
	1892	18.0704	1	830.609				400097
	1893	22.408	1	776.562				399298
	1894	21.3416	1	903.692				398576
	1895	19.1021	1	581.427				398035
	1896	22.7019	1	903.693				397494
	1897	9.1877	2	851.462				397357
	1898	3.9556	2	1150.49				396937
	1899	17.7782	1	679.413				396768
	1900	18.5009	1	775.566				395707
	1901	5.6817	1	502.286				395456
	1902	8.6339	2;3	1843.68				394921
	1903	17.3941	1	528.432				394335
	1904	7.8037	2	654.381				394057
	1905	7.7883	1	878.387				393581
	1906	2.9518	2	856.101				392818
	1907	6.9276	2	1972.77				392785
	1908	19.3177	1	1150.74				392345
	1909	14.9298	1	923.398				392280
	1910	16.6571	2	1189.63				392209
	1911	18.3318	1	914.528				391205
	1912	15.9169	2;3	1248.68				390321
	1913	14.899	2	601.354				389111
	1914	12.3275	2;3	643.402				389024
	1915	10.1424	2	1853.79				388456
	1916	4.7598	2	925.424				388439
	1917	9.1877	3	2538.06				387558
	1918	15.7472	1	572.39				386751
	1919	10.3426	2;3	2721.16				385899
	1920	9.3726	4	4543.93				385514
	1921	19.1175	1	925.649				385435
	1922	5.3894	2	546.337				385078
	1923	9.4648	2	1955.82				384214
	1924	22.0988	1	707.628				383243
	1925	22.2534	1	954.794				382892
	1926	18.6548	1	732.594				382734
	1927	9.9884	2	1735.67				382702
	1928	19.8731	1	730.515				382623
	1929	4.6982	1	819.139				381209
	1930	8.1727	1	902.701				380690
	1931	22.2998	1	839.706				380522
	1932	1.642	2	907.365				380518
	1933	20.5684	1	523.369				380198
	1934	17.9627	1	781.604				379608
	1935	18.3933	1	756.492				379189
	1936	9.4495	2;3	2745.15				378584
	1937	1.9032	2	706.185				378485
	1938	8.8953	2;3	723.407				378038
	1939	19.0866	1	1016.75				377870
	1940	22.7482	1	907.628				376466
	1941	2.3808	2	1094.43				374909
	1942	19.4718	1	900.513				374230
	1943	15.7626	2	672.392				373847
	1944	22.1297	1	751.654				373565
	1945	10.0038	2	851.462				373445
	1946	6.9583	1	909.701				373399
	1947	26.8583	1	956.79				373281
	1948	20.8927	1	753.554				372749
	1949	17.517	1	751.594				371772
	1950	10.1116	1	883.403				371695
	1951	13.1437	2	992.493				369313
	1952	26.0415	1	587.278				369253
	1953	7.3273	3	2764.19				369192
	1954	16.7342	2	517.305				368895
	1955	8.2649	1	1801.75				368471
	1956	8.8492	2;3	2469.03				368337
	1957	2.5506	1	682.302				368265
	1958	10.2965	2	1805.72				367499
	1959	18.1165	1	563.512				367235
	1960	18.9784	1	817.642				367162
	1961	19.0557	1	837.597				366630
	1962	19.5027	1	552.433				365721
	1963	7.5117	2;3	2394.03				364950
	1964	16.1945	2	838.503				364834
	1965	2.6123	1	549.801				364579
	1966	17.9012	1	526.455				364554
	1967	7.1736	1	947.045				363706
	1968	11.4813	3	2561.03				363306
	1969	17.9166	1	835.586				363147
	1970	4.7905	2	1505.57				362166
	1972	15.0376	2	683.318				361676
	1973	15.3306	2	921.504				361608
	1974	21.3416	1	907.754				361214
	1975	14.5914	1	1113.52				361076
	1976	22.6556	1	864.616				361042
	1977	16.4103	1	742.318				360366
	1978	22.4235	1	771.607				360176
	1979	12.4353	2	563.343				358590
	1980	8.8645	2;3	2743.17				358533
	1981	17.4402	1	585.445				358408
	1982	4.3881	1	680.286				358269
	1983	9.9576	2;3	1751.63				357750
	1984	9.511	2	851.462				357440
	1985	18.6548	1	721.742				357296
	1986	4.0017	2	967.292				356761
	1987	18.4855	1	751.596				355931
	1988	19.1639	1	583.466				354272
	1989	20.8309	1	954.793				354017
	1990	4.7136	2;1	905.346				353600
	1991	14.4068	2	601.355				353260
	1992	21.7128	1	899.659				353147
	1993	22.6556	1	859.662				352840
	1994	15.5774	2	613.391				351937
	1995	15.7472	2	655.427				351127
	1996	0.207	1	958.788				351083
[truncated: 742 more rows]

## Sheet: WT 48h + GlcNAc
Monomer search data for WT 48 h + GlcNAc
Metadata	ID	RT (min)	Charge	Obs (Da)	Theo (Da)	Delta (ppm)	Inferred structure	Intensity	Inferred structure (best match)	Intensity (best match)	Total Intensity	Structure	intensity2	Abundance (%)	Consolidated RT (min)	Consolidated Theo (Da)	Consolidated Delta (ppm)	Abs ppm
file : LF4.ftrs	3	5.3615	2;1	955.433	955.435	-1.7059	gm*-AQZA|1	272520000	gm*-AQZA|1	272520000	1118779380	gm(Glyc)-AQZA|1	2.7252e+08	24.3587	5.36	955.435	-1.7	1.7
masses_file : DB_2.csv	4	5.4075	2;1	956.416	956.419	-2.5884	gm*-AEZA|1	256081632	gm*-AEZA|1	256081632		gm(Glyc)-AEZA|1	2.57931e+08	23.0547	5.41	956.419	-2.6	2.6
rt_window : 0.5	8	5.2694	1	713.296	713.297	-1.0568	gm*-AQ|1	198012192	gm*-AQ|1	198012192		gm(Glyc)-AQ|1	2.0111e+08	17.9758	5.27	713.297	-1.1	1.1
modifications : Deacetylation (-Ac)	10	5.5762	2;1	957.4	957.403	-2.5128	gm*-AEJA|1	146937888	gm*-AEJA|1	146937888		gm(Glyc)-AEJA|1	1.46938e+08	13.1338	5.58	957.403	-2.5	2.5
ppm : 10	12	5.5302	1	714.28	714.281	-0.4449	gm*-AE|1	117247152	gm*-AE|1	117247152		gm(Glyc)-AE|1	1.17247e+08	10.4799	5.53	714.281	-0.4	0.4
consolidation_ppm : 1	40	4.3892	2;1	885.38	885.381	-1.7726	gm*-AEZ|1	43875848	gm*-AEZ|1	43875848		gm(Glyc)-AEZ|1	4.72572e+07	4.224	4.39	885.381	-1.8	1.8
version : 1.2.1	52	3.4623	2;1	884.396	884.398	-1.9225	gm*-AQZ|1	32950676	gm*-AQZ|1	32950676		gm(Glyc)-AQZ|1	3.59206e+07	3.2107	3.46	884.398	-1.9	1.9
	99	4.6665	2;1	886.364	886.365	-1.6919	gm*-AEJ|1	15868424	gm*-AEJ|1	15868424		gm(Glyc)-AEJ|1	1.69383e+07	1.514	4.67	886.365	-1.7	1.7
	286	5.7452	2;1	1027.46	1027.46	0.0353	gm*-AEZAA|1	5288839	gm*-AEZAA|1	5288839		gm(Glyc)-AEZAA|1	5.28847e+06	0.4727	5.75	1027.46	0	0
	298	5.5762	1	1026.47	1026.47	-0.0922	gm*-AQZAA|1	5066956	gm*-AQZAA|1	5066956		gm(Glyc)-AQZAA|1	5.06695e+06	0.4529	5.58	1026.47	-0.1	0.1
	465	2.6903	2;1	884.397	884.398	-0.6803	gm*-AQZ|1	2970460	gm*-AQZ|1	2970460		gm-AE|1	2.55194e+06	0.2281	5.79	698.286	1.2	1.2
	526	5.7913	1	698.287	698.286	1.2443	gm-AE|1	2551876	gm-AE|1	2551876		gm-AEZ|1	2.54299e+06	0.2273	5.24	869.387	-0.7	0.7
	528	5.2387	1	869.386	869.387	-0.6509	gm-AEZ|1	2543462	gm-AEZ|1	2543462		gm-AQ|1	2.30021e+06	0.2056	5.47	697.302	0.4	0.4
	587	5.4688	1	697.302	697.302	0.4456	gm-AQ|1	2300577	gm-AQ|1	2300577		gm(DeAc)-AQ|1	2.12344e+06	0.1898	5.3	655.291	-0.1	0.1
	638	5.3001	1	655.291	655.291	-0.0817	gm-AQ (-Ac)|1	2123323	gm-AQ (-Ac)|1	2123323		gm(Glyc)-AEJAA|1	2.02275e+06	0.1808	5.82	1028.44	-4.1	4.1
	660	5.822	2;1	1028.44	1028.44	-4.1105	gm*-AEJAA|1	2022502	gm*-AEJAA|1	2022502		gm(DeAc)-AEZ|1	855866	0.0765	5.15	827.376	0.4	0.4
	662	3.2309	2;1	885.381	885.381	-0.4628	gm*-AEZ|1	2015367	gm*-AEZ|1	2015367
	684	4.0804	1	713.297	713.297	0.6546	gm*-AQ|1	1902433	gm*-AQ|1	1902433
	705	6.1296	1	956.42	956.419	1.432	gm*-AEZA|1	1849880	gm*-AEZA|1	1849880
	979	5.9604	1	713.298	713.297	1.7669	gm*-AQ|1	1195052	gm*-AQ|1	1195052
	1085	5.6376	1	885.381	885.381	-0.256	gm*-AEZ|1	999594	gm*-AEZ|1	999594
	1206	5.1464	2;1	827.376	827.376	0.4089	gm-AEZ (-Ac)|1	855864	gm-AEZ (-Ac)|1	855864
	1209	3.5085	1	886.365	886.365	-1.0033	gm*-AEJ|1	853557	gm*-AEJ|1	853557
	1801	2.8755	1	885.379	885.381	-3.0489	gm*-AEZ|1	366243	gm*-AEZ|1	366243
	2108	4.5739	2	886.366	886.365	0.2882	gm*-AEJ|1	216100	gm*-AEJ|1	216100
	2241	3.0297	2	843.371				163483
	1	22.9246	2;3	2182.04				556952192
	2	18.0155	1	791.597				278739808
	5	7.7894	1	565.212				241566800	gm*=gm(Glyc)
	6	17.1239	1	524.458				231491136
	7	6.2833	2;1	864.37				219284144
	9	6.4677	2;1	865.355				173125552
	11	22.7556	2;1	531.318				131525504
	13	7.5589	1	693.27				111506480
	14	5.254	1	585.238				96313888
	15	5.2694	2;1	735.278				93899800
	16	16.9246	2;1	678.504				93452064
	17	5.254	2;1	607.22				81063816
	18	7.4975	2;1	673.34				72086192
	19	5.4228	2;1	753.339				69913696
	20	5.3615	2;1	752.355				68543480
	21	8.0815	1	694.255				66212488
	22	5.5762	2;1	953.419				62914324
	23	5.7452	1	507.207				61588756
	24	5.5302	2;1	754.323				61584884
	25	17.6462	1	765.448				60999596
	26	22.8785	2;3;4	2761.27				60921128
	27	5.8067	1	623.327				59007724
	28	6.5752	1	866.339				57913040
	29	5.8067	1	516.157				57734448
	30	2.9372	2;1	606.236				54130024
	31	16.9399	1	919.765				50312808
	32	4.3892	2;3;1	907.362				49534516
	33	5.1926	2;1	882.381				48894640
	34	3.4777	2;3;1	906.378				48504816
	35	7.2515	2;1	936.39				48321528
	36	7.7894	1	694.364				46519024
	37	7.2208	2;1	935.408				46466908
	38	5.5302	2;1	736.263				45927784
	39	6.5752	1	564.228				45409300
	41	5.6069	2;1	954.4				43024616
	42	7.7894	2;1	587.194				41356832
	43	22.9246	2;3	2497.16				40564168
	44	5.6376	1	583.222				40413512
	45	5.2694	1	883.364				39520412
	46	5.8067	1	988.349				39044184
	47	6.0681	2;3;1	1822.8				35770024
	48	5.3615	2;3;1	977.417				35549228
	49	6.1911	2;3;1	1823.79				34700428
	50	18.0155	1	662.446				34417108
	51	7.6665	2;1	1802.78				33497214
	53	5.3615	2;1	953.418				32036482
	54	7.5743	1	564.228				31499050
	55	7.4975	1	936.392				31122502
	56	4.3892	1	682.301				30443850
	57	8.1583	2;3;1	1803.76				29935452
	58	7.5436	1	937.374				28929926
	59	16.8786	1	581.488				28881040
	60	4.3892	2;1	923.328				28375276
	61	7.0978	1	693.271				28098176
	62	17.6308	1	636.297				27867708
	63	5.8067	2;1	1010.33				26675556
	64	5.8067	1	635.265				26553768
	65	6.268	1	661.292				26057432
	66	5.2694	2;1	751.243				25941826
	67	9.4674	1	565.212				25319534
	68	5.5302	1	711.281				25178890
	69	5.4075	2;3;1	994.365				24234470
	70	6.5598	2;3;1	1824.77				23679122
	71	17.2313	1	584.495				23338084
	72	17.0933	1	506.411				22879006
	73	18.1538	1	521.35				22852676
	74	5.2694	1	842.448				22390174
	75	8.4042	2;3;1	1804.75				22154648
	76	5.3615	2;3;1	993.381				21820418
	77	17.1853	1	552.49				21078594
	78	17.1853	1	515.337				20876200
	79	3.4777	1	681.317				20846950
	80	17.0933	1	618.316				20607208
	81	5.4842	1	565.212				20228808
	82	5.6684	2;1	605.205				19920498
	83	7.5589	2;1	715.253				19582398
	84	5.3768	1	957.418				19337215
	85	2.9372	1	584.254				19330792
	86	5.7452	1	712.265				19254940
	87	3.4623	2;3;1	922.344				19246546
	88	5.4995	2;3;1	978.401				18714884
	89	17.9695	1	537.345				18521260
	90	2.2123	2;1	536.183				17028266
	91	4.7128	2;1	908.348				16836018
	92	6.5752	1	586.21				16451801
	93	5.5302	2;1	995.349				16287163
	94	22.9092	2;3	2383.11				16284328
	95	22.9092	2;3	2095.01				16212382
	96	6.2833	2;1	902.319				16184751
	97	5.6069	1	641.265				15999106
	98	7.2976	2;1	1731.73				15909482
	100	6.3294	2;3	1893.85				15600969
	101	7.5436	1	822.422				15429037
	102	18.6308	1	680.625				15005606
	103	5.5302	1	843.432				14973810
	104	7.4515	2;1	1732.73				14656379
	105	1.4581	1	741.735				14587467
	106	5.5455	2;1	752.227				14094133
	107	5.3154	2;1	1128.5				14072127
	108	7.5589	2;1	731.218				14029547
	109	5.2694	2;1	531.265				14026838
	110	4.6665	1	683.286				13969991
	111	6.1911	1	636.25				13761708
	112	5.6684	1	788.318				13712048
	113	22.9092	2;3	2296.08				13380549
	114	1.2736	1	681.755				13362695
	115	17.2313	1	570.479				13251130
	116	5.2233	2;1	1127.52				13183809
	117	17.7846	1	551.476				13092341
	118	22.9406	2;3	2660.22				12757420
	119	5.822	2;1	1026.3				12724172
	120	9.1285	2;1	1711.72				12608112
	121	17.7846	1	507.449				12557863
	122	5.6376	1	712.374				12507703
	123	8.0815	2;1	716.237				12488678
	124	5.7298	2;1	1328.58				12331602
	125	17.8	1	595.502				12324951
	126	17.9541	1	505.373				12268557
	127	18.0155	1	763.567				12068579
	128	7.7894	2;1	1168.37				12026943
	129	17.1239	1	748.526				11936329
	130	14.4548	2;1	542.354				11871619
	131	5.5762	2;1	979.385				11855940
	132	4.7128	2;1	924.313				11804750
	133	5.254	1	714.389				11618635
	134	6.5445	2;3	1894.83				11610175
	135	5.8374	2;1	1752.75				11351487
	136	9.3135	2;1	1712.7				11335733
	137	22.9712	2;3	1601.79				11269539
	138	5.6223	2;1	1327.6				11113983
	139	3.7242	1	682.302				11030400
	140	22.6786	1	877.677				11008141
	141	5.7298	2;3	1751.77				10926106
	142	1.2736	1	801.714				10922598
	143	18.2922	1	769.627				10895577
	144	5.8374	1	955.386				10890602
	145	6.483	1	506.223				10779067
	146	16.8939	1	615.36				10713106
	147	22.9092	2;3	2310.1				10704654
	148	6.3908	1	662.277				10674973
	149	7.2208	1	732.33				10490489
	150	5.4381	2;1	1326.62				10457666
	151	5.1926	1	506.222				10282514
	152	7.7894	2;1	603.159				9875359
	153	18.2922	1	657.502				9873202
	154	5.1926	1	511.202				9870828
	155	17.1239	1	730.515				9822613
	156	3.894	2;1	734.294				9813352
	157	7.5743	1	586.21				9756669
	158	6.4523	2	903.303				9683881
	159	2.1354	2;1	535.199				9545228
	160	17.1239	1	548.481				9534509
	161	5.1618	2;1	920.329				9423479
	162	7.2208	2;1	927.393				9387145
	163	5.4995	1	563.243				9365216
	164	6.7135	2;1	1108.48				9333239
	165	17.1546	2;1	712.504				9265148
	166	8.0661	1	823.407				9166827
	167	17.8307	1	789.596				9112600
	168	18.2615	1	725.601				9103493
	169	17.8307	1	745.571				9056829
	170	5.4842	1	751.323				9051858
	171	6.2219	2;1	1820.78				9040971
	172	16.9552	1	797.472				9025295
	173	6.775	1	692.287				8951427
	174	5.4228	1	532.249				8869271
	175	16.8786	2;3;1	700.487				8837739
	176	17.8307	1	523.508				8836339
	177	5.8374	2;1	1398.64				8782632
	178	3.4623	2;1	928.361				8754185
	179	8.0815	2;1	732.202				8727885
	180	5.4842	2;1	1158.51				8698131
	181	19.9109	1	579.431				8697798
	182	23.0633	2;3	1087.57				8665930
	183	17.8614	1	721.497				8626543
	184	6.8365	2;1	1822.76				8623586
	185	5.3001	2;1	1256.56				8566665
	186	5.7913	1	1001.38				8526065
	187	17.3234	1	598.511				8455384
	188	18.0155	1	1454.04				8431213
	189	17.8	1	639.528				8166616
	190	1.2736	1	910.681				8164261
	191	5.5455	2;1	1159.49				8050701
	192	5.3461	2;1	1198.56				7927658
	193	5.4228	2;1	1036.38				7905116
	194	7.0978	2;1	715.254				7898048
	195	17.8307	1	677.471				7842231
	196	18.2922	1	701.529				7797550
	197	5.2387	2;1	623.185				7745642
	198	1.2736	1	970.66				7695255
	199	22.6941	1	887.599				7658878
	200	6.3601	1	563.244				7538874
	201	17.8614	1	833.623				7512246
	202	1.4581	1	861.693				7456420
	203	22.9406	3	4364.08				7433331
	204	18.2922	1	813.654				7359125
	205	17.8307	1	701.544				7355979
	206	17.1239	1	734.51				7353961
	207	17.1239	1	698.489				7346757
	208	6.2219	2;3	1891.82				7313259
	209	5.7452	2	1820.79				7298740
	210	5.254	2;1	806.366				7291624
	211	5.9912	2;1	1399.62				7266368
	212	6.5598	2;1	1821.76				7193975
	213	5.2694	2	1464.54				7175554
	214	5.9297	1	523.202				7157003
	215	6.9902	2;3;1	1892.81				7155953
	216	7.4053	2;1	928.377				7154345
	217	5.3615	2;1	807.35				7122835
	218	7.7894	2	1733.58				7109026
	219	7.7894	1	1130.42				6860053
	220	5.2233	2;1	1255.58				6734949
	221	6.5752	1	693.38				6698612
	222	17.6	1	687.528				6695606
	223	17.6	1	643.502				6666928
	224	6.483	2;1	1107.49				6623838
	225	17.1546	1	947.796				6622184
	226	5.1772	1	679.302				6562734
	227	10.3139	2;1	1783.74				6533368
	228	17.8307	1	633.445				6496137
	229	17.5847	1	599.476				6474494
	230	18.2922	1	613.476				6471047
	231	5.6684	2;1	1397.65				6458911
	232	7.5743	1	693.38				6417618
	233	17.8	1	657.518				6387193
	234	5.6684	2;1	1199.54				6383810
	235	5.8067	2;1	1520.47				6354522
	236	4.2969	2;1	604.22				6341507
	237	6.0528	2;3	1844.78				6284500
	238	22.9559	2;3	1480.64				6273598
	239	14.0239	2;3;1	773.415				6272482
	240	1.3197	1	839.711				6265049
	241	6.8211	1	864.372				6242592
	242	5.3461	2;1	1037.37				6210960
	243	17.1239	1	716.499				6163383
	244	22.8632	2;3	2905.32				6157007
	245	22.6941	1	770.509				6093177
	246	9.6982	2;1	1782.76				6082711
	247	7.7894	2;1	1152.41				6073511
	248	16.8632	1	807.657				6052155
	249	22.6786	1	849.646				6049728
	250	17.8	1	613.491				5986705
	251	17.6462	1	1160.75				5954674
	252	5.8527	2;1	1036.46				5952624
	253	5.5609	1	916.376				5920389
	254	5.6223	1	751.324				5882763
	255	7.4053	2	1308.56				5841564
	256	5.2694	1	510.217				5829760
	257	6.1911	2;3	1845.77				5820138
	258	5.7452	2;1	734.248				5818356
	259	20.8698	1	781.585				5815483
	260	5.4381	2	1749.75				5754694
	261	1.289	1	850.702				5725777
	262	7.1747	2;3	1893.8				5694623
	263	2.7365	2;1	906.38				5667709
	264	6.9749	1	645.25				5657908
	265	3.894	1	712.313				5649556
	266	18.2461	1	681.575				5607045
	267	5.1772	1	661.292				5590142
	268	9.9292	2;1	1713.69				5579826
	269	5.822	2;1	532.122				5554425
	270	5.1926	1	533.183				5533980
	271	22.9246	2;3	2537.22				5524662
	272	17.8768	1	765.524				5482258
	273	7.2362	2;1	1307.57				5475649
	274	22.9092	2;3	1759.86				5441776
	275	5.254	2	1336.48				5439075
	276	9.6982	2;1	1712.7				5417228
	277	4.3892	2;1	929.345				5387381
	278	5.5762	1	750.34				5386387
	279	2.9372	2	622.201				5385753
	280	7.9893	2;1	1733.71				5385192
	281	17.6462	1	930.577				5384620
	282	10.5449	2;1	1784.72				5369439
	283	8.1891	2;3;1	1873.82				5350862
	284	1.5041	1	643.759				5332298
	285	23.0172	2;3;1	767.53				5321103
	287	17.2774	1	580.521				5272459
	288	1.289	1	790.723				5267166
	289	5.6684	2;1	1449.61				5239265
	290	5.6837	1	810.3				5229169
	291	7.4975	2	1802.78				5208627
	292	6.0066	2;1	1037.44				5173331
	293	17.8307	1	683.555				5149815
	294	17.1699	1	723.52				5149284
	295	6.0681	2;3	1890.84				5134471
	296	22.9559	2;3	2023.97				5120994
	297	16.9399	1	1315.07				5103953
	299	7.8048	1	507.207				5059128
	300	5.3615	2;1	733.263				5047385
	301	7.021	2;3	1896.8				5044365
	302	22.9559	2;3	1388.68				4997734
	303	6.6828	2	1236.54				4987796
	304	2.6132	1	717.28				4969510
	305	5.2387	2;1	1088.46				4961658
	306	23.0786	2;3;1	1033.56				4957122
	307	5.8067	2	2014.65				4949117
	308	7.0056	2	1730.71				4941990
	309	8.6194	2;1	1874.8				4937280
	310	17.8153	1	527.403				4930368
	311	7.2208	2	973.356				4922106
	312	7.5282	2	1424.49				4906952
	313	17.4924	1	749.598				4889266
	314	9.3905	1	836.33				4871262
	315	5.5609	2;1	1129.49				4834494
	316	17.1699	1	863.661				4797471
	317	6.8672	2;1	1306.59				4797433
	318	1.4274	1	981.651				4790891
	319	5.1926	2;1	1087.48				4786069
	320	6.2987	2;1	1398.64				4783433
	321	5.254	1	680.286				4781371
	322	17.6	1	731.554				4762948
	323	23.0172	2;3	1280.66				4720203
	324	5.9604	1	515.173				4708888
	325	23.0172	2;3	1301.65				4656708
	326	9.9446	2;1	1783.74				4633570
	327	19.6487	1	753.554				4620555
	328	5.3615	1	525.217				4600358
	329	5.4842	1	509.185				4595457
	330	6.4984	2	1236.54				4590551
	331	22.7403	2;1	800.453				4578279
	332	5.8067	2	550.132				4545009
	333	6.8365	2;1	1400.61				4531128
	334	3.8785	2;1	882.381				4524050
	335	7.021	2;1	1470.66				4510299
	336	17.1239	1	864.538				4505383
	337	5.2694	2;1	1035.4				4492612
	338	17.1239	1	720.494				4490121
	339	6.5598	1	856.356				4484777
	340	2.3664	1	534.167				4483501
	341	18.1999	1	593.523				4482350
	342	6.6828	2;1	1399.62				4475267
	343	6.7596	1	857.34				4460019
	344	17.4924	1	556.463				4457913
	345	5.7145	2	992.35				4420272
	346	5.3001	2;1	1000.41				4416500
	347	5.5302	1	840.433				4406032
	348	6.9902	2;1	1307.57				4402288
	349	7.0978	2	731.218				4352212
	350	18.3538	1	745.555				4350950
	351	3.7242	2;1	606.236				4303528
	352	5.4381	1	746.307				4292776
	353	3.894	2;1	680.287				4286397
	354	3.7242	2;1	929.345				4281104
	355	8.0047	1	693.271				4276324
	356	6.5906	1	988.35				4220245
	357	17.8307	1	571.429				4203198
	358	5.3615	2	1748.77				4198919
	359	9.4674	1	694.365				4182353
	360	16.9092	2;1	800.451				4157464
	361	6.6981	2;1	1469.67				4139627
	362	22.6941	1	889.614				4123331
	363	6.7596	2;3;1	1825.76				4117322
	364	17.8153	1	589.419				4113962
	365	18.1999	1	637.549				4093412
	366	5.7298	2	750.212				4092539
	367	18.0155	1	773.551				4073251
	368	6.8826	2	1745.76				4072452
	369	5.3615	2	935.408				4055850
	370	3.894	2	750.26				4055500
	371	6.6981	2;1	1619.68				4047277
	372	8.0354	2;1	1800.76				4036020
	373	2.2123	1	567.337				4031473
	374	7.2208	2;1	1471.64				4009520
	375	6.0528	2;3	1860.76				3960820
	376	6.1911	2;3	1861.74				3952688
	377	5.5149	2;1	1033.38				3947744
	378	7.0671	2	1746.74				3946900
	379	18.3845	1	857.679				3939403
	380	5.5916	2	935.409				3933320
	381	17.6	1	575.403				3925155
	382	17.7231	1	556.463				3903580
	383	6.6828	2;3	1916.81				3853646
	384	6.5445	2;3	1846.76				3813149
	385	17.6	1	619.429				3803185
	386	5.3615	1	693.27				3800394
	387	17.0012	1	611.416				3798542
	388	22.9712	2;3	836.49				3789302
	389	6.9902	2;1	1109.46				3777181
	390	5.8835	2;3	1821.82				3775960
	391	6.6981	3;1	1894.83				3774994
	392	9.4828	2;1	587.194				3773962
	393	7.4822	2	655.33				3696770
	394	6.3755	1	979.399				3666300
	395	16.8786	2;1	598.383				3643977
	396	8.435	2;1	1874.8				3639785
	397	6.652	1	935.409				3634216
	398	6.6059	2	1728.74				3630198
	399	17.4771	1	564.559				3620398
	400	5.5762	1	732.329				3618972
	401	8.2352	2;1	1601.67				3617942
	402	18.5076	1	651.564				3594739
	403	5.2079	2;1	1057.47				3587897
	404	5.2233	1	711.281				3581405
	405	7.0978	1	822.423				3576900
	406	6.3294	2;1	1618.7				3571973
	407	5.653	2	1819.81				3569407
	408	5.7759	2;1	878.388				3569229
	409	5.6991	2;1	1160.48				3564807
	410	5.6991	2	936.393				3514113
	411	5.5762	2	991.366				3500506
	412	17.8307	1	727.581				3457163
	413	5.6223	2;1	877.403				3454117
	414	6.2833	2;1	886.341				3434815
	415	4.3431	2;1	883.365				3428386
	416	18.5384	1	695.591				3423227
	417	5.7452	1	841.417				3419856
	418	18.0002	1	623.533				3351796
	419	17.4924	1	536.528				3349507
	420	5.9604	1	622.343				3335319
	421	5.3461	2	1545.69				3330386
	422	17.8307	1	615.456				3312971
	423	16.9092	1	553.457				3310978
	424	9.5136	2;1	1713.69				3300003
	425	5.6991	2	1257.55				3288101
	426	17.9387	1	749.598				3284707
	427	6.5752	2	904.287				3265759
	428	2.5824	1	739.262				3262340
	429	22.6786	1	693.712				3249061
	430	6.3908	3	1861.74				3240901
	431	4.5431	2;1	809.315				3232922
	432	6.5291	2	1744.78				3231362
	433	6.7904	1	714.269				3227036
	434	6.1911	2;1	1620.72				3224438
	435	5.1772	2;1	864.371				3209716
	436	6.4216	2;1	1310.57				3190493
	437	22.9866	2;3	2119.05				3180996
	438	5.9604	1	1004.39				3164713
	439	16.9399	2	551.441				3163104
	440	6.5752	2	1622.68				3161214
	441	22.7249	1	553.301				3160235
	442	3.2927	2;1	907.364				3153770
	443	5.3001	2;1	1378.57				3149553
	444	7.6665	2;3	1840.73				3147353
	445	5.3461	1	732.329				3143908
	446	6.2219	1	978.415				3130714
	447	18.2615	1	569.45				3123042
	448	5.3001	2	1117.49				3109688
	449	22.8017	2;1	644.402				3104226
	450	22.6786	1	665.681				3094032
	451	8.7424	2;1	1802.73				3053368
	452	5.6223	1	748.302				3048371
	453	22.6941	1	861.583				3038978
	454	8.1737	2;3	1841.71				3036603
	455	7.6665	2;3	1824.76				3035588
	456	17.6462	1	990.588				3032617
	457	6.5752	2	1235.55				3011844
	458	8.1583	2	542.343				3001325
	459	17.1546	1	684.473				2997173
	460	2.5207	1	680.286				2994845
	461	5.3615	1	604.27				2989775
	462	6.4984	2;3	1932.78				2983954
	463	6.314	2	1235.55				2978139
	464	8.1737	2;1	1378.61				2974756
	466	5.6684	1	1034.37				2964427
	467	16.9246	2;1	1032.55				2953703
	468	7.728	2;1	1600.68				2946513
	469	8.5579	2;1	1801.75				2944701
	470	17.0319	1	902.529				2934378
	471	18.4923	1	607.538				2927599
	472	17.8922	1	809.55				2900530
	473	6.1296	2;1	1309.59				2894426
	474	4.8365	1	794.247				2892921
	475	8.2813	1	1059.39				2892315
	476	17.8153	1	545.392				2866932
	477	2.7365	1	681.318				2864624
	478	17.1239	1	1044.78				2863950
	479	5.7452	1	786.303				2862051
	480	18.0155	1	830.609				2861542
	481	5.7452	2	993.334				2860675
	482	6.5906	2	602.175				2851415
	483	6.4216	2;3	1915.83				2844373
	484	6.7904	2;1	1373.6				2837167
	485	22.7249	1	835.569				2833104
	486	5.2079	2;1	1036.38				2831870
	487	5.9297	2;1	1328.57				2827868
	488	7.2055	2;1	1529.65				2819650
	489	5.8374	2;1	1450.59				2819289
	490	2.7674	2;1	682.302				2813524
	491	17.2313	1	979.801				2811594
	492	17.6	1	775.58				2799381
	493	5.6991	1	733.314				2788370
	494	17.6462	1	1401.75				2786264
	495	5.1618	1	718.3				2782001
	496	16.9092	1	657.37				2776706
	497	17.6	1	663.455				2759868
	498	5.5302	2;1	1176.48				2757763
	499	7.4822	2;3	711.287				2755626
	500	5.8374	2	1200.52				2753521
	501	6.6674	2;3	1932.78				2745777
	502	4.6973	1	682.302				2727207
	503	2.7365	2;3	922.345				2722521
	504	5.9297	1	651.261				2716999
	505	5.9143	2;1	1246.53				2681950
	506	5.7452	1	694.255				2676956
	507	16.9399	1	634.312				2664965
	508	5.4075	1	833.306				2658867
	509	5.7606	2	1617.71				2658827
	510	7.2208	1	949.374				2656337
	511	7.2208	2	965.34				2654464
	512	5.945	2	1547.66				2648015
	513	5.2233	2	1197.57				2641223
	514	17.1239	1	546.465				2641143
	515	5.6376	2	621.169				2638853
	516	6.0066	2;1	879.372				2633595
	517	18.0155	1	667.559				2631629
	518	8.7116	2;1	1805.73				2630975
	519	5.7298	2	1773.75				2606967
	520	6.9902	2	1236.54				2592363
	521	3.4777	2	944.326				2572572
	522	22.9712	2;3;4	2219.99				2572420
	523	9.5905	1	837.313				2571483
	524	6.8211	2	1692.73				2567126
	525	5.4075	2;1	1175.49				2555251
	527	4.2197	2;1	1128.5				2551641
	529	6.5291	2;3	1862.72				2540822
	530	23.0786	2;3;1	656.459				2534588
	531	17.8461	1	660.445				2529797
	532	18.0155	1	707.504				2528659
	533	7.5743	2	602.175				2523612
	534	22.6941	1	909.581				2521736
	535	5.1772	2;1	904.364				2507149
	536	6.8672	2;1	1620.66				2504331
	537	6.1911	1	876.334				2503659
	538	6.8365	1	550.249				2502800
	539	5.1926	2;1	963.332				2484835
	540	5.1156	2;1	921.314				2478845
	541	8.1583	2;3	1825.74				2477200
	542	6.8211	1	980.383				2477091
	543	5.8374	2	1774.73				2455502
	544	5.1772	1	696.318				2449920
	545	22.4156	1	742.476				2449703
	546	18.5384	1	739.617				2442915
	547	6.9287	2;1	1469.68				2440186
	548	2.5824	2	755.227				2434396
	549	21.6426	1	714.583				2432296
	550	9.4828	2	603.159				2430396
	551	5.3615	2	749.228				2429171
	552	22.8785	2;3	2396.11				2427976
	553	4.1424	1	681.271				2427517
	554	5.2079	2;1	999.424				2414470
	555	6.2987	2	1674.72				2407788
	556	7.2055	2;1	1108.48				2405027
	557	18.2922	1	640.476				2403068
	558	23.0019	2;3	1254.56				2396043
	559	5.6991	2	826.265				2394368
	560	22.8632	2;1	513.364				2383179
	561	5.8374	2	1892.81				2381793
	562	18.2922	1	618.431				2377433
	563	6.6366	2;1	1037.44				2375768
	564	18.2922	1	706.484				2375767
	565	5.2694	1	603.286				2373484
	566	4.2352	1	582.238				2369830
	567	6.5291	2;1	1468.69				2369425
	568	5.2387	2;1	942.402				2368753
	569	5.9297	2	1903.76				2361929
	570	22.7403	2	1574.8				2357997
	571	6.2987	1	1005.38				2357401
	572	5.5609	2	749.228				2356377
	573	15.9367	2;1	963.478				2353611
	574	16.9092	1	511.337				2345187
	575	17.8	1	510.376				2341780
	576	3.9094	2	920.329				2340658
	577	17.1393	1	702.483				2334002
	578	6.3447	2;3	1931.79				2327515
	579	3.2309	2;1	1127.52				2322684
	580	7.4975	1	802.492				2315394
	581	8.0508	2	1654.7				2314748
	582	6.3908	2	1036.46				2312758
	583	17.5847	1	514.35				2306369
	584	17.8307	1	616.418				2306242
	585	3.4623	1	703.3				2305604
	586	23.0326	2	1102.65				2304511
	588	7.4668	2	1729.71				2279213
	589	2.9372	2;1	907.363				2272141
	590	5.8681	1	917.361				2270997
	591	7.5589	2	1295.44				2268137
	592	8.3889	2;3	1842.69				2258096
	593	5.3921	2;1	1379.56				2257000
	594	6.7596	2;1	1520.65				2255523
	595	17.1239	1	681.43				2245141
	596	18.2922	1	548.48				2243323
	597	6.898	3;1	1895.81				2242473
	598	4.5123	1	787.333				2240052
	599	2.2123	1	656.108				2233854
	600	17.1393	1	704.5				2226562
	601	3.2927	1	604.22				2225720
	602	8.7116	2;1	1379.6				2225097
	603	5.2233	2	1116.5				2224860
	604	17.6462	1	737.418				2223674
	605	5.5609	2;1	899.397				2223241
	606	17.6	1	558.376				2212051
	607	22.9559	4	6546.12				2205830
	608	16.8786	1	605.318				2203585
	609	16.8632	1	818.454				2200113
	610	6.4523	2	887.325				2197324
	611	18.3845	1	901.705				2197234
	612	17.8153	1	572.392				2192236
	613	1.3966	1	1101.61				2192139
	614	7.4822	2;1	584.292				2191936
	615	4.3431	2	945.311				2190777
	616	7.4053	2	966.324				2186594
	617	17.0933	1	563.469				2185584
	618	6.0681	2;1	1548.64				2181137
	619	5.1772	2	1125.42				2175142
	620	3.4777	2	950.343				2175025
	621	6.2833	2	1688.73				2171863
	622	6.2065	1	926.408				2168361
	623	22.9559	2;3;1	881.561				2160990
	624	18.0155	1	711.586				2159171
	625	6.652	1	979.4				2156693
	626	6.0989	2;1	1247.52				2154442
	627	4.1114	2;1	664.242				2148958
	628	5.2387	1	791.247				2145836
	629	17.8768	1	921.675				2145203
	630	7.4668	1	695.322				2138001
	631	7.4975	2	974.34				2135256
	632	7.2362	1	724.313				2131168
	633	8.6655	1	912.334				2130432
	634	17.6462	1	707.481				2128466
	635	6.1758	2	1673.74				2127163
	636	5.1772	2	1109.46				2126716
	637	23.1864	2	762.416				2124006
	639	6.2065	2;1	1302.56				2119665
	640	5.3615	2	991.366				2117804
	641	17.0779	1	891.734				2107224
	642	7.7434	2;1	1733.71				2106060
	643	17.1546	1	686.489				2102212
	644	21.3178	1	519.42				2101032
	645	22.9246	2	2278.03				2095785
	646	6.898	2;1	1374.58				2080566
	647	8.3889	2;3	1826.73				2077851
	648	17.1239	1	914.528				2068770
	649	10.1139	1	907.366				2066276
	650	18.3076	1	535.481				2062434
	651	18.2154	1	525.424				2058220
	652	8.604	2;1	1599.65				2055994
	653	2.2123	1	514.201				2053677
	654	7.8355	2	1653.71				2052743
	655	5.653	2	1204.39				2042131
	656	4.6665	2;1	930.33				2036239
	657	17.216	1	965.785				2034477
	658	8.727	2;1	1711.72				2026912
	659	22.7249	1	681.433				2025544
	661	18.0309	1	755.612				2019813
	663	8.4964	2;1	1290.55				2013742
	664	6.4369	2	1751.72				2013529
	665	17.8	1	511.408				2007063
	666	2.2123	1	580.126				2003810
	667	7.2055	2	1800.76				2000401
	668	17.7231	1	795.619				1997293
	669	2.1507	1	627.285				1993514
	670	21.0552	1	1006.83				1993014
	671	17.8307	1	659.482				1992964
	672	16.7865	1	514.206				1982127
	673	5.3308	1	1033.38				1978326
	674	17.0166	1	888.514				1967414
	675	6.3755	2;1	1621.69				1946830
	676	17.1699	1	554.348				1945901
	677	17.1239	1	1030.76				1942041
	678	8.0815	2;1	1598.67				1938039
	679	17.0319	1	922.766				1933960
	680	5.5609	1	1156.5				1929951
	681	5.4688	2;1	898.413				1928205
	682	5.7913	2	720.191				1915156
	683	2.9526	2	1057.47				1908676
	685	5.5149	1	533.233				1898331
	686	18.0155	1	679.472				1894483
	687	22.771	2;1	528.365				1888943
	688	5.8067	1	753.364				1888429
	689	1.5041	1	509.803				1887438
	690	7.4053	1	950.36				1883157
	691	18.0309	1	643.487				1881997
	692	18.0616	1	687.512				1881686
	693	17.8614	1	771.607				1881092
	694	8.9743	2;1	1380.58				1880995
	695	17.8	1	528.366				1869295
	696	17.6462	1	1040.53				1865214
	697	5.254	2	1208.42				1860989
	698	6.7904	1	936.393				1857393
	699	6.4216	1	980.379				1857024
	700	5.6223	1	664.291				1856352
	701	18.0155	1	1324.89				1856265
	702	7.7894	2	621.169				1856216
	703	17.6308	1	1220.79				1854033
	704	17.1239	1	580.521				1851863
	706	5.8067	1	1117.5				1848301
	707	22.8939	3;4	4943.31				1845831
	708	5.6069	1	770.416				1843855
	709	17.6308	1	819.607				1841856
	710	7.7894	1	666.333				1840514
	711	16.8939	1	731.423				1838202
	712	6.7596	2	1381.61				1835275
	713	22.8017	2	1049.55				1827783
	714	17.9695	1	535.481				1826105
	715	2.9372	1	683.286				1825823
	716	18.0155	1	555.434				1822952
	717	22.8325	2;1	857.513				1820613
	718	2.2276	1	672.086				1819134
	719	8.7885	1	549.218				1811856
	720	5.2387	1	943.383				1806482
	721	5.7298	2;3	1789.72				1805013
	722	16.7865	1	501.378				1798356
	723	7.2976	1	551.233				1796069
	724	18.2922	1	684.502				1794301
	725	5.5455	1	1086.55				1779975
	726	18.2922	1	596.45				1777976
	727	5.6837	2	1126.49				1777826
	728	17.0012	1	900.514				1771548
	729	22.6941	1	726.483				1771344
	730	3.7088	1	584.254				1769141
	731	5.3768	1	1085.57				1763777
	732	18.0155	1	599.46				1763188
	733	8.1583	1	754.314				1758385
	734	23.1094	2;3	899.427				1756215
	735	5.5762	1	1157.48				1754305
	736	17.0012	1	928.544				1750687
	737	9.9908	1	983.372				1743396
	738	18.5384	1	583.465				1741019
	739	7.4515	2;3	1754.71				1739169
	740	8.0815	2	1426.46				1734662
	741	17.9229	1	603.442				1732329
	742	6.6828	2	1380.63				1731628
	743	18.0155	1	999.779				1722020
	744	3.0762	1	882.382				1719250
	745	22.771	2	1056.61				1716159
	746	6.8672	1	981.364				1711776
	747	4.5585	1	842.448				1708688
	748	1.4427	1	763.717				1703142
	749	6.0989	1	668.277				1696781
	750	22.9559	2;3;4	2204.02				1696093
	751	4.4508	2;1	1021.41				1695360
	752	22.9866	1	739.995				1694027
	753	6.8519	1	865.354				1684938
	754	6.1296	2;1	1449.61				1684393
	755	5.7452	1	824.377				1682951
	756	4.9602	1	510.217				1682219
	757	17.9229	1	853.576				1682136
	758	16.2148	2;1	598.383				1676227
	759	16.8786	2;1	660.458				1676110
	760	6.7596	2;1	1311.56				1676103
	761	8.4657	2;1	1602.65				1673275
	762	18.5384	1	627.492				1672735
	763	18.5076	1	539.439				1670490
	764	17.6462	1	1206.78				1667915
	765	4.3892	1	704.284				1664523
	766	10.2062	2;1	1714.67				1664352
	767	5.4688	2	1196.54				1663713
	768	2.2123	2;1	558.131				1656468
	769	5.2694	2	1840.81				1654237
	770	5.1926	1	733.264				1647308
	771	6.775	2	730.234				1646189
	772	18.0002	1	511.408				1643985
	773	17.6	1	602.402				1643365
	774	1.8119	1	690.219				1643023
	775	7.8355	1	835.345				1640125
	776	7.9739	2;1	1289.56				1632450
	777	17.6462	1	751.508				1632129
	778	22.9712	2;3	1643.78				1629047
	779	5.5609	1	938.357				1628272
	780	18.1692	1	795.619				1627011
	781	2.1354	1	513.217				1621657
	782	6.6828	2;1	1358.55				1619536
	783	6.0528	1	1025.44				1618084
	784	18.077	1	731.539				1616321
	785	6.5598	1	878.337				1612069
	786	17.4771	1	539.418				1606123
	787	22.9406	3	1248.68				1602305
	788	18.0616	1	799.637				1598896
	789	7.3284	2;3	1769.67				1598604
	790	5.5302	2	1463.51				1596964
	791	22.8939	3;4	2235.96				1595908
	792	15.0718	2;3;1	514.323				1592872
	793	4.5123	2	825.28				1588018
	794	17.1699	1	538.474				1586131
	795	17.6308	1	653.324				1582224
	796	2.1507	1	599.254				1580497
	797	22.7556	2;1	763.426				1579893
	798	18.4923	1	563.512				1578141
	799	5.2694	2	2049.78				1577822
	800	6.7289	1	874.319				1577111
	801	17.4924	1	915.606				1575566
	802	5.1156	1	662.277				1575281
	803	5.8374	2;3	1790.7				1574439
	804	5.822	1	752.308				1573523
	805	16.8939	1	907.465				1573026
	806	7.4515	2;3	1770.67				1565682
	807	5.6991	2;1	1207.47				1562839
	808	9.9908	2;3	2650.12				1561780
	809	5.1464	2;1	1056.48				1557159
	810	7.728	2;1	1307.57				1554552
	811	2.3664	2	1056.48				1553498
	812	1.6734	1	528.167				1551397
	813	6.9902	2	1381.61				1548254
	814	4.3738	2	961.275				1545716
	815	1.8119	1	566.11				1545318
	816	5.7759	2	1244.39				1536161
	817	5.6837	1	917.47				1530778
	818	23.0786	2;3	723.407				1527768
	819	17.1239	1	746.51				1527437
	820	6.4677	2;1	1380.63				1524805
	821	5.2079	1	833.306				1523964
	822	5.9912	2;1	1110.49				1520891
	823	9.4367	2;3	773.415				1520576
	824	7.9124	2;1	1308.56				1517570
	825	17.6462	1	804.46				1516370
	826	2.9372	1	632.232				1510113
	827	22.9712	3	1702.84				1509663
	828	17.8153	1	554.403				1508176
	829	3.5085	2;1	1020.42				1503966
	830	17.9229	1	783.607				1492267
	831	5.4688	2	1577.59				1491165
	832	2.2123	2;1	574.109				1489870
	833	5.2387	2	1185.52				1484690
	834	6.3755	2;1	1303.54				1484082
	835	9.6366	1	544.359				1480929
	836	7.2976	2	1753.72				1480680
	837	17.2313	1	542.448				1476250
	838	17.1393	1	770.508				1474343
	839	6.5291	2	1818.76				1467983
	840	5.7145	2;1	1238.55				1467874
	841	6.2065	2;1	1248.5				1465415
	842	22.6941	1	915.63				1464189
	843	5.4535	2	1396.67				1458910
	844	16.9246	3	2182.04				1456442
	845	18.3845	1	755.611				1454299
	846	6.8826	1	1009.45				1449972
	847	6.8519	2	1521.63				1449786
	848	17.4924	1	871.58				1448433
	849	17.9229	1	739.581				1447651
	850	6.1296	2	1687.77				1445190
	851	6.3601	1	927.393				1444468
	852	4.8519	2;1	816.23				1443141
	853	5.3001	1	797.329				1440654
	854	22.6941	1	911.597				1439328
	855	7.5129	1	1366.61				1437591
	856	9.7289	1	643.261				1427823
	857	3.4008	1	734.294				1421522
	858	6.3908	2	1329.57				1417222
	859	5.8067	2;1	1504.5				1415584
	860	22.6941	1	875.599				1413149
	861	17.5078	1	803.481				1411839
	862	6.9902	1	1131.46				1411438
	863	22.7556	2;1	602.355				1410976
	864	17.5078	1	672.62				1407166
	865	4.5277	1	849.22				1405434
	866	7.39	2;1	1218.53				1404828
	867	22.7556	1	792.491				1403980
	868	5.9604	2	1042.34				1403031
	869	17.8	1	567.471				1402829
	870	6.145	2;1	1228.52				1402659
	871	5.8067	1	1129.44				1402490
	872	22.8478	2	571.312				1400651
	873	8.8347	2	569.329				1400106
	874	14.1009	1	543.302				1399679
	875	5.7759	2;1	1549.67				1397703
	876	19.6179	1	683.195				1397140
	877	2.2123	2;1	898.352				1394625
	878	3.2927	2	923.328				1389783
	879	18.4615	1	569.317				1389277
	880	10.7758	2	1785.71				1388477
	881	17.3081	1	527.337				1387536
	882	6.3294	2	1842.76				1386981
	883	6.2987	1	652.245				1386059
	884	2.5207	3	995.633				1383565
	885	18.3384	1	750.51				1382277
	886	7.4053	1	1003.4				1381876
	887	5.1926	1	640.353				1381244
	888	22.9559	2;3	1273.59				1379938
	889	17.5078	1	847.507				1378991
	890	3.7242	2	945.311				1377574
	891	17.3234	1	683.554				1377241
	892	7.8201	2;1	1282.53				1375502
	893	7.5589	1	676.244				1375436
	894	1.9967	2	559.283				1371998
	895	17.6308	1	1272.6				1369487
	896	7.4668	2	1883.73				1365270
	897	5.254	2	1448.56				1363509
	898	6.9287	2;3	2114.89				1360475
	899	22.8785	1	547.349				1360072
	900	17.0166	1	510.296				1354973
	901	16.8326	1	598.243				1354802
	902	6.145	2	1038.43				1343071
	903	6.2065	2;1	1328.59				1342544
	904	5.2387	1	1085.46				1342374
	905	22.9866	2;3	1474.77				1341631
	906	5.3154	1	885.35				1341514
	907	14.655	2	556.326				1340521
	908	17.6462	1	950.561				1340053
	909	6.7596	1	879.322				1339685
	910	17.4924	1	891.534				1338703
	911	18.8773	1	506.411				1337638
	912	8.9117	2;1	1875.79				1335962
	913	18.8773	1	542.448				1334813
	914	7.5436	2;1	1429.58				1333109
	915	7.0056	2	1107.49				1328112
	916	7.9893	2	1730.7				1327988
	917	17.1699	1	700.45				1327858
	918	16.7865	2;1	592.358				1327776
	919	17.3234	1	633.367				1327626
	920	7.0978	1	866.34				1323398
	921	7.6819	2	1931.93				1312745
	922	3.8631	1	661.292				1311208
	923	9.5597	1	521.223				1310892
	924	5.8527	1	1079.41				1308918
	925	7.7894	2	1717.6				1307800
	926	6.8211	2;1	1359.53				1306843
	927	4.0959	1	642.26				1305839
	928	22.6941	1	609.178				1305104
	929	18.0616	1	843.664				1304191
	930	5.1926	1	796.345				1301101
	931	7.6665	1	935.409				1298582
	932	6.5906	2	1166.4				1292044
	933	5.5916	2;1	936.393				1291825
	934	17.8614	1	815.633				1290156
	935	5.8835	2;1	1227.54				1288563
	936	16.493	2;1	542.355				1287890
	937	5.8835	1	1024.46				1284047
	938	22.8939	3	3116.45				1283879
	939	18.3845	1	643.486				1279078
	940	6.9749	2	1689.72				1277154
	941	7.7127	1	925.377				1276874
	942	7.4207	1	1006.45				1276051
	943	18.2922	1	685.533				1274895
	944	5.3615	1	841.391				1272297
	945	22.6786	1	891.693				1266317
	946	6.898	2	557.329				1266311
	947	2.9526	2;1	720.178				1264954
	948	7.3438	1	1019.43				1262930
	949	6.8365	2	1844.74				1262926
	950	16.8326	1	557.343				1259747
	951	22.7556	2;1	542.38				1257788
	952	18.1999	1	553.322				1248693
	953	17.4924	1	959.632				1247897
	954	18.0002	1	716.498				1245168
	955	4.2506	1	564.228				1244606
	956	16.9706	1	557.343				1242319
	957	17.0933	1	901.719				1240663
	958	1.7657	3	995.634				1238406
	959	5.2694	1	1426.59				1237178
	960	18.0155	1	735.535				1235809
	961	3.7242	1	704.284				1233617
	962	22.7864	2;1	644.272				1232071
	963	17.3234	1	993.817				1232021
	964	5.9912	2	1519.66				1226967
	965	23.0633	2;3	682.449				1224397
	966	8.5425	2	1655.68				1222579
	967	22.8478	1	524.344				1221167
	968	15.983	2	556.326				1220224
	969	7.4515	2	1109.46				1217739
	970	5.1926	2	1288.58				1213571
	971	20.8698	1	956.791				1211511
	972	16.9092	1	805.434				1207362
	973	6.145	2;1	1111.48				1205461
	974	8.9271	2;1	1712.7				1205227
	975	17.9387	1	732.593				1204632
	976	4.8055	2;1	883.365				1203133
	977	4.9293	1	842.448				1202143
	978	22.9406	3	1283.66				1197041
	980	17.9229	1	965.701				1194828
	981	7.9739	2;1	1187.45				1187680
	982	7.4975	2;1	1527.63				1185571
	983	6.0989	2;3	2025.89				1182345
	984	5.6376	1	955.91				1180363
	985	17.6308	1	695.335				1179446
	986	5.6684	1	532.25				1179015
	987	6.9133	1	927.393				1178947
	988	6.268	2	1904.74				1176077
	989	17.3849	1	653.544				1176043
	990	17.0012	1	526.454				1174532
	991	6.7596	2	895.287				1174025
	992	2.1046	3	995.633				1173558
	993	17.4924	1	759.455				1172680
	994	6.3294	2;3	1858.74				1167528
	995	5.1926	2;1	828.36				1161600
	996	4.8519	2;1	832.194				1159583
	997	5.3154	2;1	755.326				1158548
	998	2.7674	2	928.361				1156830
	999	2.2123	1	506.16				1149413
	1000	5.2233	2	1054.47				1145009
	1001	22.6941	1	532.279				1143231
	1002	6.314	2	1450.6				1141704
	1003	21.3178	1	624.537				1138677
	1004	3.4777	2	1058.27				1138452
	1005	6.1143	2	886.342				1132306
	1006	12.4841	2	1275.61				1126842
	1007	17.4924	1	827.554				1124991
	1008	7.4207	1	725.297				1124157
	1009	18.2461	1	574.405				1123745
	1010	2.1507	1	533.183				1123397
	1011	3.3699	2;1	987.33				1122974
	1012	5.6837	1	699.318				1118758
	1013	2.9218	1	726.195				1118213
	1014	17.3849	1	609.518				1114383
	1015	24.6677	1	587.278				1113682
	1016	6.0374	2	1578.65				1111810
	1017	5.8835	1	654.26				1111334
	1018	7.2669	2	1747.73				1110882
	1019	9.1285	2;3	1749.66				1110423
	1020	17.7231	1	542.448				1109453
	1021	16.7558	2	979.583				1107954
	1022	17.8307	1	661.476				1107057
	1023	6.6828	2	1826.76				1106628
	1024	17.8	1	555.434				1103103
	1025	6.4216	2;1	1298.57				1101066
	1026	9.3289	2	858.42				1095074
	1027	8.1583	2	1932.92				1092648
	1028	6.0374	2	1550.66				1088771
	1029	17.1239	1	1173.93				1088552
	1030	5.3154	1	1001.39				1088193
	1031	21.3178	1	756.492				1084679
	1032	4.4816	1	530.184				1081623
	1033	9.3289	2;3	1750.65				1079546
	1034	6.5598	2	1649.69				1079277
	1035	17.2006	1	540.387				1073817
	1036	6.2065	1	948.39				1072431
	1037	5.9297	2	1395.62				1071455
	1038	3.7088	2	951.327				1071413
	1039	15.9521	2;1	500.369				1064890
	1040	5.3001	1	955.925				1062940
	1041	18.2922	1	641.507				1062547
	1042	17.1546	1	522.464				1061424
	1043	6.8211	2;3	1917.79				1060619
	1044	5.7606	1	1004.39				1058822
	1045	6.3601	2	1754.72				1056268
	1046	4.0649	2	751.244				1052688
	1047	10.3755	1	908.351				1052193
	1048	18.3845	1	945.731				1049594
	1049	5.8374	2	2268.91				1047774
	1050	16.7865	1	540.454				1047746
	1051	7.1286	2	1820.74				1045879
	1052	5.3308	2;1	998.39				1044854
	1053	17.9229	1	671.482				1044515
	1054	3.2927	1	564.228				1044310
	1055	6.652	2	1675.71				1043952
	1056	6.2526	2	1648.71				1040115
	1057	8.8193	2	1600.64				1035800
	1058	2.1507	1	553.321				1030974
	1059	21.3178	1	626.533				1030803
	1060	17.5847	1	559.408				1028888
	1061	6.7135	1	727.313				1026548
	1062	4.7437	2	946.296				1025873
	1063	6.8365	2	1860.7				1025399
	1064	6.4369	2	1549.62				1023520
	1065	6.4523	2	2022.99				1022936
	1066	9.3751	2	874.277				1019367
	1067	6.8826	2;3	2556.11				1018940
	1068	5.7298	2	976.373				1018586
	1069	16.0139	2;1	632.271				1018130
	1070	6.022	2;1	1239.54				1018064
	1071	8.727	2	1725.73				1016846
	1072	17.4771	1	823.65				1015776
	1073	9.4674	1	899.389				1014979
	1074	17.9387	1	827.633				1011645
	1075	14.3625	2	573.36				1010318
	1076	5.2847	2;1	865.356				1008939
	1077	7.39	2	1468.64				1007159
	1078	22.4156	1	546.439				1004162
	1079	6.0374	2	1951.96				1004150
	1080	23.094	2;3	854.534				1003824
	1081	6.0374	1	898.355				1002647
	1082	2.4744	2;1	737.247				1000848
	1083	7.8048	2	2005.86				1000732
	1084	6.8211	2	1689.72				999933
	1086	6.4984	3	1916.81				999507
	1087	6.9133	2;3	2829.26				999349
	1088	5.2233	2;3	1165.47				996929
	1089	6.5598	2;3	2758.21				995763
	1090	17.6154	1	646.429				995675
	1091	2.5053	1	715.265				994582
	1092	18.1384	1	587.446				994421
	1093	10.1908	2	852.482				993788
	1094	7.1747	2	1690.72				993773
	1095	5.8989	2	1843.8				993567
	1096	6.7904	1	1470.66				993345
	1097	4.3431	2	951.327				991913
	1098	5.5916	2	1360.6				990871
	1099	19.1248	1	563.512				990110
	1100	5.7913	2	573.148				983858
	1101	17.216	1	756.491				983843
	1102	2.0275	1	583.27				981159
	1103	7.728	2	1378.61				980858
	1104	5.1926	2	549.148				980219
	1105	22.7556	1	586.543				980046
	1106	17.2467	1	533.303				977937
	1107	22.7403	2	1064.56				975331
	1108	1.6581	1	612.95				974429
	1109	7.5129	2;1	1530.63				974099
	1110	18.2461	1	697.57				973440
	1111	19.1093	1	607.538				967987
	1112	7.0825	1	1010.43				967642
	1113	4.9448	2	773.226				965547
	1114	6.5598	2	1306.55				963970
	1115	2.2123	2	914.317				962304
	1116	18.1692	1	542.448				962226
	1117	1.9505	1	667.241				962191
	1118	3.894	1	509.233				961262
	1119	5.7298	2	1900.75				958651
	1120	18.2922	1	729.56				956703
	1121	16.8632	2	696.515				956147
	1122	2.9372	1	650.242				954685
	1123	5.8681	2	2065.93				951862
	1124	18.2615	1	552.423				949371
	1125	1.3658	1	914.674				944359
	1126	5.3154	1	1034.36				943769
	1127	19.1248	1	651.564				942389
	1128	7.5129	1	733.313				937024
	1129	17.3388	1	563.439				936994
	1130	17.4156	1	697.57				933389
	1131	5.0067	1	593.241				931768
	1132	11.2989	2	500.332				931017
	1133	18.1077	1	819.592				930587
	1134	8.0047	1	715.254				930487
	1135	17.1239	1	1191.94				929173
	1136	17.1239	1	534.465				928808
	1137	18.1999	1	709.606				926729
	1138	24.4957	1	585.281				926053
	1139	18.0155	1	720.494				925532
	1140	1.5195	1	623.77				925283
	1141	20.2514	1	956.79				925179
	1142	18.2922	1	741.596				925034
	1143	8.2813	2	1724.75				923785
	1144	5.9143	2	1375.57				921362
	1145	6.0066	2	1107.49				918679
	1146	22.7864	2	642.362				917910
	1147	8.2967	2	2006.84				916978
	1148	18.3845	1	794.536				916708
	1149	12.9153	2	602.401				914462
	1150	9.1285	2	1726.72				914268
	1151	6.9902	2;3	1930.76				912985
	1152	20.468	1	1193.81				912181
	1153	18.6154	1	938.796				910917
	1154	7.5589	1	1307.57				908844
	1155	7.144	3	2763.2				908637
	1156	22.6941	1	901.615				907985
	1157	17.1393	1	508.449				907954
	1158	2.3818	1	620.277				905700
	1159	2.9218	1	818.154				905393
	1160	17.2006	1	526.454				904451
	1161	8.4657	1	836.33				904394
	1162	5.0223	2	1020.43				903534
	1163	23.0326	3	2230.96				903501
	1164	16.9092	1	515.332				903489
	1165	18.5384	1	783.643				902153
	1166	8.2813	2	1654.68				900972
	1167	17.1546	1	742.477				900064
	1168	18.8773	1	639.447				898370
	1169	17.6	1	603.433				898083
	1170	10.6988	2	588.315				896394
	1171	17.7692	1	533.408				894744
	1172	7.8816	1	1219.51				894008
	1173	7.2976	2	1890.79				893814
	1174	17.7231	1	625.431				892936
	1175	6.5291	1	654.26				892417
	1176	3.1536	1	532.199				891603
	1177	7.0056	2	1819.76				891470
	1178	17.6462	1	973.631				889721
	1179	4.4816	2;3	1037.37				889272
	1180	8.1276	2	1308.56				882713
	1181	22.6786	2;1	821.616				881641
	1182	17.3849	1	565.491				881454
	1183	19.5099	1	704.499				880421
	1184	7.8816	2	1932.92				878484
	1185	17.1546	1	612.511				877884
	1186	5.6223	1	663.247				876962
	1187	17.8768	1	859.661				872804
	1188	18.2154	1	597.481				868476
	1189	6.8211	1	732.331				868062
	1190	18.1538	1	681.429				867471
	1191	22.8325	1	570.386				867463
	1192	17.8153	1	573.423				867265
	1193	5.7759	2	1738.56				866803
	1194	17.9229	1	695.554				866526
	1195	16.9246	1	582.438				865675
	1196	18.5692	1	671.518				864958
	1197	17.2774	1	615.455				864591
	1198	7.5436	2	1408.51				864413
	1199	22.6941	1	933.642				863983
	1200	22.7556	1	1256.8				862466
	1201	6.4984	2;1	1229.5				861487
	1202	17.3234	1	975.828				861044
	1203	15.7361	2;3	1023.53				860868
	1204	5.9143	2;3	1859.77				856311
	1205	17.3849	1	571.4				856309
	1207	4.4508	2;1	999.425				855432
	1208	7.4975	2	1377.62				854635
	1210	17.5078	1	550.453				853296
	1211	3.894	2	718.234				852713
	1212	1.3812	1	854.696				852375
	1213	4.4508	1	796.345				851608
	1214	6.1143	2	1520.65				851339
	1215	23.1248	2;3	1201.59				850264
	1216	14.5626	2	556.326				848067
	1217	8.02	1	1283.52				847783
	1218	5.6223	2	1197.45				846162
	1219	5.2233	1	710.297				846057
	1220	17.8614	1	726.453				845766
	1221	3.9874	2;1	904.366				845468
	1222	17.5232	1	781.445				844976
	1223	23.1556	3	881.416				844301
	1224	16.3539	1	587.425				842994
	1225	8.7116	1	918.384				841740
	1226	4.2352	2	620.185				840920
	1227	5.822	2	2284.88				840502
	1228	5.8681	1	1327.6				838805
	1229	19.9109	1	504.246				838207
	1230	4.9293	1	849.22				837675
	1231	6.314	2	2136.97				835865
	1232	19.5563	1	847.63				835755
	1233	5.9604	2	1900.75				835138
	1234	7.4053	1	914.398				834403
	1235	7.021	1	854.34				833745
	1236	22.6941	1	523.37				833356
	1237	5.7452	2	1065.4				832482
	1238	17.5078	1	1003.66				832398
	1239	3.8476	2	864.371				831887
	1240	6.7442	2	1972.78				831743
	1241	1.3658	1	974.653				830533
	1242	7.1286	1	865.337				830496
	1243	18.3999	1	799.638				830004
	1244	7.2055	2	1816.8				828553
	1245	4.8055	1	509.186				828497
	1246	14.8402	2;3	723.407				827843
	1247	17.6	1	581.486				827566
	1248	20.8543	1	669.46				826649
	1249	5.8681	2;1	1329.57				825967
	1250	17.9229	1	686.489				823948
	1251	5.6837	2	1616.71				823732
	1252	2.5824	1	846.432				821903
	1253	15.3655	2	544.345				819968
	1254	8.6809	2	2094.86				818522
	1255	18.3538	1	728.528				817859
	1256	18.5384	1	783.46				816361
	1257	7.4668	2	1891.78				814886
	1258	22.7556	1	558.511				811204
	1259	8.1583	2;3	2245.98				811160
	1260	9.3135	2	1734.68				808736
	1261	9.1131	2	1733.7				806543
	1262	18.1999	1	553.455				806141
	1263	23.0326	2;3	874.504				805664
	1264	5.7759	1	776.297				804727
	1265	6.9902	2	1428.6				804719
	1266	18.6924	1	637.549				804315
	1267	8.435	2	1871.78				804250
	1268	22.8171	2	908.499				803244
	1269	18.1538	1	753.632				803129
	1270	16.7404	2	716.453				802402
	1271	18.4153	1	687.512				801082
	1272	7.1594	2;3	1931.74				799569
	1273	16.8019	3	951.522				799134
	1274	7.3438	1	1132.44				798879
	1275	4.3892	1	732.279				797821
	1276	21.3178	1	958.787				797781
	1277	17.3234	1	573.409				797721
	1278	14.8402	2	658.388				797655
	1279	5.1618	2	734.264				796227
	1280	2.12	1	675.27				795819
	1281	22.8017	2;1	556.395				793207
	1282	5.2233	1	739.324				791741
	1283	8.2352	2	1097.33				789728
	1284	17.3234	1	729.56				789160
	1285	6.8826	2	1815.81				788880
	1286	2.0275	1	540.133				788663
	1287	17.6	1	647.46				788617
	1288	5.9297	1	652.354				788554
	1289	7.8662	1	926.36				785721
	1290	22.7249	1	978.799				785224
	1291	17.9229	1	781.426				784951
	1292	6.4523	2	1648.71				783913
	1293	4.6665	1	705.268				783654
	1294	3.0762	1	663.258				783463
	1295	17.6462	1	907.658				783317
	1296	17.4924	1	715.429				782830
	1297	17.7231	1	823.65				782499
	1298	5.8374	2	2386.99				782230
	1299	11.2989	3	2560.05				782124
	1300	8.0969	2;3	2296.94				781878
	1301	7.1747	2;1	1398.59				781737
	1302	17.5847	1	515.382				780801
	1303	8.312	2	1731.7				780553
	1304	2.6132	1	518.172				780342
	1305	8.4964	2;3	2297.94				778443
	1306	17.8153	1	599.461				777787
	1307	5.9912	1	1208.46				777295
	1308	12.9153	1	558.374				776301
	1309	23.0326	3	1314.61				776070
	1310	9.5751	2	730.409				772878
	1311	7.2208	2;1	1382.59				770677
	1312	13.3927	2	528.364				768531
	1313	7.6665	1	969.392				765972
	1314	18.6924	1	625.431				765617
	1315	6.5291	2	1760.77				765105
	1316	10.6064	2	640.326				763201
	1317	7.9893	2;3	2174.94				763008
	1318	3.2927	2	1164.48				762788
	1319	17.7231	1	1006.83				762706
	1320	6.483	2	1520.65				762162
	1321	17.2006	1	543.355				760887
	1322	2.9218	1	681.318				760632
	1323	7.2362	1	1056.54				760122
	1324	7.2669	2	1882.75				759025
	1325	17.8461	1	617.449				758719
	1326	7.1747	1	936.91				757750
	1327	17.4463	1	543.398				754892
	1328	14.0239	2	921.504				751698
	1329	3.1536	1	510.217				751627
	1330	20.468	1	781.585				750293
	1331	8.1737	2;1	1289.56				748410
	1332	7.144	2	1860.9				748332
	1333	5.2847	2	1320.51				747528
	1334	7.7894	1	858.386				746477
	1335	8.8963	2	889.463				744946
	1336	22.6786	1	823.631				741684
	1337	10.0985	1	698.361				736189
	1338	3.7242	2	1059.25				734992
	1339	17.3234	1	1030.76				733672
	1340	17.1086	1	913.611				731036
	1341	3.3854	1	712.312				730672
	1342	16.5549	2;3	1254.56				730313
	1343	19.3403	1	506.411				727170
	1344	15.2881	2	574.392				726009
	1345	18.2154	1	509.429				724991
	1346	7.021	2	1974.87				723727
	1347	17.4924	1	821.55				723308
	1348	17.4463	1	587.424				722935
	1349	7.6819	2;1	1218.53				722234
	1350	17.4309	1	655.523				721886
	1351	5.8067	2	1998.67				721573
	1352	14.1317	2;3	1364.73				721432
	1353	17.4924	1	935.559				719135
	1354	16.8939	1	527.369				719066
	1355	3.9094	2	870.219				718845
	1356	7.2055	1	1058.4				717494
	1357	7.8355	2;3	2668.14				717345
	1358	23.171	2;3	1004.52				716802
	1359	6.6674	2;3	1929.77				715866
	1360	20.468	1	625.432				714712
	1361	5.9143	2	1577.67				713503
	1362	20.8698	1	954.793				712939
	1363	9.6982	1	1130.42				711398
	1364	21.3178	1	521.417				711273
	1365	8.8193	2	504.318				711171
	1366	6.0835	2;3	1658.66				710439
	1367	17.8307	1	717.539				710061
	1368	3.3699	1	582.238				708784
	1369	18.1538	1	625.431				708431
	1370	18.1999	1	508.397				708142
	1371	5.945	2	1771.73				706438
	1372	17.4771	1	875.66				706097
	1373	22.8325	2;1	535.337				704222
	1374	14.8093	1	543.399				703872
	1375	7.5589	1	937.901				702713
	1376	1.9813	1	645.259				702431
	1377	6.314	2	2316.98				702027
	1378	22.6786	1	805.62				700959
	1379	3.3699	2;1	965.347				698313
	1380	8.2659	2	2093.87				697091
	1381	22.6941	1	784.525				696045
	1382	7.6819	2;1	1430.57				693898
	1383	5.1926	2	1001.28				692987
	1384	11.5449	1	681.301				690566
	1385	17.1239	1	672.473				690525
	1386	8.2198	2;1	1208.49				689539
	1387	7.1286	2	1846.77				688931
	1388	6.4216	2;3	1659.64				688846
	1389	7.897	1	936.389				687921
	1390	19.4328	1	519.42				687323
	1391	3.2618	2	929.345				686239
	1392	7.0056	2	1492.64				684465
	1393	18.8773	1	566.448				683864
	1394	22.7095	1	651.386				683400
	1395	17.8461	1	638.4				681499
	1396	6.9902	2	1617.66				681073
	1397	18.3538	1	686.488				680063
	1398	18.2922	1	785.622				678863
	1399	18.2154	1	530.379				676520
	1400	9.3751	1	858.313				676404
	1401	7.9739	2;3	1771.66				674954
	1402	11.1297	2;3	2559.06				674661
	1403	16.7712	1	723.563				673326
	1404	7.39	2	1744.73				673308
	1405	8.7731	2;1	1290.53				672955
	1406	22.6941	1	913.616				670207
	1407	18.8465	1	601.462				669273
	1408	7.0056	1	896.885				668905
	1409	7.4053	1	1057.53				667545
	1410	2.9372	1	713.406				665848
	1411	10.1293	2	945.314				665763
	1412	17.9695	1	539.341				665621
	1413	4.821	1	752.355				664848
	1414	16.8479	2	614.358				664777
	1415	17.8768	1	793.556				664007
	1416	3.3854	1	762.268				662015
	1417	22.7556	2	1150.6				661920
	1418	17.9848	1	551.476				661820
	1419	7.7894	2;1	1207.51				660765
	1420	18.523	1	544.395				660147
	1421	7.605	2;1	1219.51				659957
	1422	5.1618	1	1006.36				658519
	1423	17.3234	1	685.534				657518
	1424	3.894	2	926.346				653715
	1425	6.9133	2	1761.75				653629
	1426	5.7452	1	808.285				653382
	1427	17.9387	1	507.369				652511
	1428	9.2981	1	1111.43				652051
	1429	22.7556	2	965.521				649969
	1430	17.4924	1	933.64				649326
	1431	3.4623	2	1058.45				649101
	1432	6.022	2	1973.81				648571
	1433	8.604	2	1884.79				647924
	1434	8.2044	1	1801.75				646519
	1435	18.0616	1	583.465				645994
	1436	4.0649	1	679.303				645577
	1437	18.4461	1	731.539				644988
	1438	4.651	2;1	962.348				644216
	1439	16.0294	2	531.317				643322
	1440	22.8017	2	1757.93				639530
	1441	21.256	1	518.262				635853
	1442	7.2976	1	923.877				635628
	1443	3.4931	2	1064.28				634603
	1444	17.8	1	529.397				633022
	1445	4.5585	2;1	887.365				631789
	1446	3.5701	1	907.361				630504
	1447	19.5099	1	734.51				628398
	1448	17.4463	1	699.549				627554
	1449	17.7231	1	979.8				626751
	1450	2.1661	1	642.093				626540
	1451	10.1447	1	883.404				626349
	1452	16.9859	2	1116.47				625611
	1453	18.3845	1	539.323				625063
	1454	19.5099	1	698.489				623576
	1455	18.1999	1	823.651				623227
	1456	10.3139	2;3	1821.68				621527
	1457	5.2387	1	740.307				619559
	1458	6.8057	2	1742.75				618594
	1459	19.5563	1	528.432				618021
	1460	16.7558	2	1028.54				617723
	1461	3.8631	1	681.318				617694
	1462	19.5099	1	686.489				617247
	1463	8.7731	2	1449.65				616318
	1464	9.6828	2;3	1820.7				615969
	1465	19.4328	1	504.246				614521
	1466	5.7298	1	913.413				614271
	1467	2.2123	2	547.169				612186
	1468	6.3601	2;3	1863.73				611426
	1469	14.5318	2	682.352				611234
	1470	17.6308	1	690.455				610005
	1471	4.651	2	984.332				608740
	1472	2.2584	2;1	526.25				607882
	1473	7.9893	2	1755.69				607128
	1474	23.1556	2;3	641.435				605963
	1475	15.6898	2	574.392				605922
	1476	4.8055	2	993.382				605740
	1477	8.1891	2;3	1911.76				605071
	1478	8.02	1	866.702				604561
	1479	8.3889	2;3	2297.94				603137
	1480	23.171	2;3	700.461				602916
	1481	5.653	2	1980.86				602035
	1482	15.7515	2	853.424				598461
	1483	17.9387	1	715.561				597360
	1484	17.9229	1	875.661				596976
	1485	6.0989	1	607.332				596272
	1486	22.6786	1	721.743				595738
	1487	4.2352	1	711.39				595729
	1488	8.0815	2	2023.82				595496
	1489	3.1072	2	920.329				594492
	1490	17.5693	1	571.444				594061
	1491	8.2044	2	1895.8				593196
	1492	5.4688	2	896.397				592856
	1493	2.243	2	552.148				592397
	1494	17.9541	1	759.587				591518
	1495	17.3234	1	903.69				591120
	1496	4.9138	1	791.247				590112
	1497	8.5425	2	1876.8				588975
	1498	8.6501	1	906.383				587769
	1499	2.2123	1	738.279				585040
	1500	8.3428	2;1	1308.56				584786
	1501	6.7442	2;3	1933.78				581498
	1502	7.6204	1	716.237				580841
	1503	23.0479	2	924.552				580332
	1504	17.8768	1	792.524				579515
	1505	17.8	1	684.473				578459
	1506	9.3443	2;3	2579.09				577429
	1507	2.2123	1	876.37				574325
	1508	17.8	1	585.46				573662
	1509	4.5123	1	508.201				572406
	1510	3.2927	1	815.245				569562
	1511	9.9292	2;3	1751.63				569513
	1512	18.2461	1	565.491				568927
	1513	6.5906	3	1863.72				567454
	1514	17.3081	1	529.383				567308
	1515	8.5887	2;3	1843.68				565191
	1516	14.1778	2	584.368				564797
	1517	21.1169	1	735.536				564739
	1518	17.8153	1	673.512				564532
	1519	8.3735	1	1601.67				563205
	1520	6.6366	3	2388.02				563182
	1521	3.3236	2	1003.29				561248
	1522	18.2922	1	713.565				560620
	1523	9.1285	2	1840.87				560201
	1524	19.171	1	695.591				560137
	1525	10.0677	2	520.301				559830
	1526	8.3889	2	1933.9				559617
	1527	4.3431	1	662.276				558652
	1528	9.3751	2	514.348				558624
	1529	3.9719	3	977.844				556972
	1530	4.1733	2;1	719.218				556445
	1531	19.3557	1	753.554				554890
	1532	23.2173	2	500.37				554515
	1533	7.4668	2	1934.82				549813
	1534	2.5207	2	718.234				549044
	1535	23.0786	2	935.508				547494
	1536	22.4311	1	518.262				547219
	1537	17.7231	1	702.483				547138
	1538	8.3735	2	1883.8				546429
	1539	15.9985	2;3	952.492				546250
	1540	18.0155	1	797.499				546127
	1541	19.4791	1	645.488				545818
	1542	18.1538	1	797.658				545623
	1543	17.9075	1	627.456				545410
	1544	4.6819	2	952.312				544205
	1545	3.7396	2;1	622.201				540694
	1546	23.0479	2;3	897.54				539806
	1547	17.7385	1	525.439				539521
	1548	7.4361	2	1861.88				538489
	1549	5.2233	2	1018.37				537986
	1550	8.4657	2;3	2367.99				537019
	1551	5.6684	3	1237.49				536961
	1552	18.6308	1	1044.78				536710
	1553	18.7386	1	603.442				535933
	1554	18.1077	1	821.549				535000
	1555	17.3388	1	673.498				534578
	1556	4.6819	2	1000.3				534267
	1557	17.9387	1	823.65				532723
	1558	6.1143	2;3	1788.69				532544
	1559	16.8172	2	829.446				532251
	1560	16.4466	2	658.388				531872
	1561	2.8909	3	599.819				530224
	1562	17.4771	1	1191.94				528950
	1563	22.771	1	613.393				528470
	1564	23.1094	2;3	1080.49				524299
	1565	17.6923	1	592.59				523878
	1566	2.3818	3	977.844				523653
	1567	17.6154	1	557.414				523541
	1568	8.5272	2;1	1806.74				523414
	1569	19.8339	1	506.411				523064
	1570	4.4354	2	1109.46				522504
	1571	1.9505	2	517.297				521251
	1572	24.6677	1	589.275				520960
	1573	4.7283	1	759.269				520600
	1574	3.2618	1	793.263				520425
	1575	9.7135	2;3	1750.65				520278
	1576	8.02	1	1233.03				518712
	1577	5.2079	2;1	905.33				518636
	1578	7.7741	2;3	1770.66				517822
	1579	5.7452	3	1858.74				517506
	1580	20.8698	1	674.416				516475
	1581	23.1248	2	771.461				516202
	1582	22.7403	2	866.536				515118
	1583	18.077	1	705.487				514616
	1584	11.5449	2	1603.74				513731
	1585	22.7403	2;1	655.441				513615
	1586	2.7365	1	683.286				513288
	1587	17.8	1	532.359				512122
	1588	20.6689	1	765.552				512117
	1589	4.4662	2;1	1087.48				511546
	1590	9.2673	1	913.865				511349
	1591	20.2514	1	954.793				509965
	1592	2.4127	1	512.185				509662
	1593	19.2018	1	739.617				508740
	1594	6.0681	2	1984.86				507070
	1595	21.1169	1	535.158				506233
	1596	18.1999	1	521.465				504605
	1597	7.728	2	516.327				503493
	1598	4.7283	2;1	1022.29				503068
	1599	20.1741	1	903.692				502300
	1600	9.8521	2	687.367				501968
	1601	17.9387	1	1044.78				501542
	1602	8.0508	2;3	1842.7				501047
	1603	4.3738	2	939.3				496618
	1604	10.5602	2;3	1822.67				495466
	1605	5.6991	2	893.318				495262
	1606	8.7885	2	1656.66				493544
	1607	19.1093	1	519.486				492908
	1608	7.8662	2;3	2245				492531
	1609	15.7978	2	643.377				491790
	1610	19.1248	1	504.246				491282
	1611	9.96	2	1735.67				491183
	1612	2.9372	1	530.184				490524
	1613	3.5239	1	795.361				489069
	1614	8.0047	3	2465.05				487514
	1615	19.6487	1	641.429				485782
	1616	2.1815	1	581.255				485380
	1617	17.8922	1	770.48				483571
	1618	7.2976	2	1466.66				481226
	1619	8.2198	1	1219.51				480124
	1620	14.0701	2	658.388				480034
	1621	17.4924	1	528.432				479988
	1622	5.0067	1	571.259				479679
	1623	10.0985	2	1853.79				479472
	1624	2.6595	5	1729.98				478688
	1625	3.1381	1	524.233				478445
	1626	18.4461	1	645.452				478432
	1627	14.501	2	524.344				478237
	1628	4.3431	1	721.299				478163
	1629	15.7206	2;1	861.424				478047
	1630	3.5392	2	1070.3				476128
	1631	8.5579	2	2007.83				476053
	1632	3.3699	2	1009.31				475977
	1633	18.8927	1	528.432				475765
	1634	19.9109	1	523.369				475217
	1635	3.6625	1	695.273				474528
	1636	28.572	1	624.537				474370
	1637	19.9109	1	603.442				471909
	1638	4.821	2	1020.43				471563
	1639	11.7142	2	642.381				470719
	1640	20.0194	1	581.426				470361
	1641	8.435	2;3	1912.75				469478
	1642	21.3178	1	899.659				468730
	1643	6.7596	3	1874.8				468542
	1644	5.1772	2	925.424				467442
	1645	9.0514	2	500.369				465131
	1646	22.6941	1	1270.82				464816
	1647	8.604	2;3	1912.75				463733
	1648	17.6154	1	513.387				463035
	1649	16.7865	2	662.421				461167
	1650	4.3277	2	967.292				460247
	1651	13.9931	2	654.356				460186
	1652	23.0786	2	866.558				459814
	1653	3.0762	1	641.276				459029
	1654	23.0479	3	1363.75				458554
	1655	17.4924	1	913.613				456964
	1656	22.7864	2;1	505.327				456650
	1657	18.3538	1	773.586				456052
	1658	7.3438	3	2764.19				455920
	1659	16.7404	2;3	836.491				454320
	1660	7.6665	2	654.382				454274
	1661	13.3157	2	755.455				454043
	1662	15.9367	2	782.386				453910
	1663	17.7231	1	902.527				453740
	1664	4.7901	1	638.338				453405
	1665	19.3095	1	521.35				452886
	1666	3.1072	2	1126.53				452846
	1667	29.0114	1	956.79				451429
	1668	22.5239	1	626.533				451323
	1669	18.1692	1	765.45				449944
	1670	10.4371	2	559.275				449798
	1671	2.8601	1	525.217				449194
	1672	2.968	2	1079.45				447760
	1673	10.4371	2	1854.78				446858
	1674	16.6788	2;1	602.328				446574
	1675	2.3664	1	746.087				445935
	1676	9.6982	2	1734.68				444955
	1677	9.1593	3	2538.06				444505
	1678	3.6471	1	673.291				443636
	1679	3.2155	2	1149.5				443328
	1680	10.2985	2	1805.72				443172
	1681	19.4791	1	523.369				442624
	1682	3.5392	2	1036.39				442409
	1683	7.4207	2	2113.86				442290
	1684	4.5277	1	761.275				442065
	1685	19.8185	1	518.262				440522
	1686	2.8909	2;1	721.233				439045
	1687	16.8172	2;1	1116.47				439005
	1688	28.572	1	626.534				437789
	1689	20.6998	1	581.426				436167
	1690	9.9292	2;3	1821.69				435830
	1691	22.4156	1	737.521				433566
	1692	8.1737	2	2002.97				432874
	1693	9.2056	1	936.885				432682
	1694	9.0052	3	2744.17				432513
	1695	8.1891	1	1233.19				432069
	1696	4.3892	1	932.358				431857
	1697	21.3178	1	684.548				430209
	1698	8.9589	2	2083.89				429888
	1699	4.2969	1	607.219				429286
	1700	17.9229	1	592.591				428627
	1701	9.0514	2	1954.84				428449
	1702	13.1001	2	642.407				427766
	1703	22.5239	1	956.79				423794
	1704	5.131	1	527.233				421207
	1705	6.7135	1	700.304				420239
	1706	4.8519	1	923.398				418475
	1707	2.1046	1	533.823				418246
	1708	7.144	2;3	2627.16				417750
	1709	19.9885	1	506.411				417305
	1710	9.5905	2	2154.92				417109
	1711	4.9448	2	1036.34				416782
	1712	9.96	2	772.434				415771
	1713	4.8674	2	547.132				414764
	1714	2.5362	2	1002.31				414308
	1715	11.668	3	2630.1				414235
	1716	17.4309	1	585.445				414170
	1717	19.3403	1	528.432				413047
	1718	22.6941	1	905.61				411952
	1719	22.2608	1	542.449				410844
	1720	2.5824	1	761.284				410793
	1721	4.5123	2	1125.42				409705
	1722	17.6	1	580.521				408805
	1723	3.3854	2	750.259				408623
	1724	23.1864	2	649.368				407137
	1725	16.3075	2	655.402				406460
	1726	8.7424	2;3	1840.68				405957
	1727	0.8354	1	624.537				405675
	1728	17.6308	1	601.439				404626
	1729	18.8773	1	732.593				403938
	1730	0.0498	1	956.791				403584
	1731	14.5318	2	670.37				402426
	1732	18.1999	1	643.487				401797
	1733	6.9902	1	1278.51				401572
	1734	18.3845	1	604.416				401481
	1735	16.6323	2	762.414				400872
	1736	19.8339	1	528.432				400757
	1737	8.3428	3	2536.09				400637
	1738	7.6511	2	1734.71				400214
	1739	19.9109	1	732.593				398764
	1740	4.2197	2	1150.48				398474
	1741	18.6154	1	827.669				398363
	1742	21.9362	1	542.448				398233
	1743	20.468	1	992.813				397207
	1744	3.4931	2;1	998.44				395907
	1745	22.4156	1	1284.83				395466
	1746	16.7712	2	835.454				392973
	1747	17.6308	2	1167.61				392884
	1748	9.3443	1	1159.01				392823
	1749	18.8773	1	978.796				392766
	1750	2.7674	2	950.343				392482
	1751	8.4042	2	1896.78				392371
	1752	2.2276	1	678.106				390417
	1753	18.6308	1	715.544				389308
	1754	4.5739	1	684.289				389252
	1755	16.725	2;3	899.426				389244
	1756	10.5756	2	1806.7				388687
	1757	9.3443	2	1955.83				388116
	1758	2.9372	1	526.248				388068
	1759	3.6471	1	707.283				387640
	1760	19.6487	1	624.402				387375
	1761	23.1864	2	613.404				386993
	1762	9.9446	3	2688.07				386989
	1763	11.8681	2;3	2561.03				385887
	1764	8.02	2	1838.71				385812
	1765	3.3854	1	709.251				385358
	1766	3.7088	1	1021.3				384506
	1767	15.7206	2	557.34				384166
	1768	4.3892	2	1059.25				382871
	1769	21.689	1	542.448				382411
	1770	0.3483	1	626.534				382249
	1771	22.5239	1	859.663				381868
	1772	18.2922	1	698.637				381347
	1773	18.8773	1	992.812				381277
	1774	17.5078	1	979.586				379909
	1775	3.4777	1	530.183				378973
	1776	20.6689	1	799.612				378728
	1777	2.3972	2	1094.43				378341
	1778	19.5563	1	891.692				378099
	1779	16.5395	2;3	514.334				378052
	1780	22.4156	1	651.556				378027
	1781	16.3539	2	876.483				377534
	1782	8.0354	1	937.376				376858
	1783	13.8084	2	809.476				375967
	1784	20.468	1	603.442				375202
	1785	18.1999	1	537.46				375149
	1786	16.3384	1	503.331				374036
	1787	3.0143	1	745.323				373303
	1788	18.1692	1	510.295				373107
	1789	20.2514	1	720.494				372501
	1790	1.7811	4	974.624				372436
	1791	19.8339	1	891.692				371600
	1792	15.7361	2	1266.61				368910
	1793	10.668	2	1854.78				368767
	1794	19.2018	1	903.691				368397
	1795	9.3443	3	2318.01				368369
	1796	4.5739	1	963.329				368169
	1797	3.2927	1	680.286				368075
	1798	19.3403	1	552.432				368005
	1799	23.1864	2	770.384				367066
	1800	19.5563	1	913.612				366923
	1802	20.947	1	542.448				366037
	1803	2.1507	1	658.07				365594
	1804	20.0813	1	765.552				365148
	1805	2.2276	1	716.296				363831
	1806	16.7404	3	1643.78				363633
	1807	9.9446	2	1805.72				363035
	1808	17.9387	1	506.411				362189
	1809	18.4461	1	756.491				361356
	1810	8.7731	3	2673.12				361108
	1811	3.4777	2;1	1021.41				360564
	1812	18.6924	1	978.797				360253
	1813	18.8465	1	781.603				359579
	1814	18.1692	1	563.512				359324
	1815	9.5751	1	1783.76				358916
	1816	21.457	1	581.426				358503
	1817	2.6595	1	745.275				358170
	1818	21.1632	1	542.449				357957
	1819	9.0669	1	1110.97				356116
	1820	8.1276	2;1	1806.77				355867
	1821	18.3538	1	772.554				354530
	1822	9.6982	2;1	1804.73				354525
	1823	9.3443	2	1450.63				354205
	1824	9.1747	3	2317.02				353496
	1825	19.7876	1	698.489				353400
	1826	2.4435	1	522.204				352221
	1827	4.0184	2	1127.52				350744
	1828	21.4879	1	542.449				350600
	1829	13.87	2;3	1023.53				349900
	1830	18.1692	1	756.491				349648
	1831	8.3428	1	1309.54				346376
	1832	23.094	2	596.401				345764
	1833	7.6665	2;3	2835.22				345498
	1834	19.3711	1	603.441				345120
	1835	11.8835	2;3	2631.09				344835
	1836	3.5855	2	1054.47				344205
	1837	19.8339	1	552.433				344148
	1838	4.3431	1	911.377				343914
	1839	20.468	1	805.62				343909
	1840	19.5099	1	721.743				343561
	1841	23.2018	2	514.335				343108
	1842	4.8983	2;1	757.261				342169
	1843	12.8075	2;3	723.407				340140
	1844	19.4791	1	805.62				338328
	1845	4.9138	1	785.318				338258
	1846	17.7846	1	746.51				337094
	1847	3.4008	2;1	622.281				336940
	1848	20.0813	1	698.489				335364
	1849	19.2018	1	532.278				334789
	1850	13.9777	3	755.404				334275
	1851	2.4127	1	641.337				333305
	1852	18.3845	1	902.527				333256
	1853	18.4461	1	742.476				333013
	1854	8.604	3	2245.97				332938
	1855	22.3692	1	611.416				332162
	1856	18.3845	1	669.539				331825
	1857	2.0892	3	1067.68				330621
	1858	20.5917	1	866.702				330520
	1859	9.8059	2	2154.92				330458
	1860	20.0504	1	913.612				329127
	1861	11.3297	1	2175.9				327840
	1862	23.2637	2;3	528.376				327809
	1863	14.7785	3	886.51				327777
	1864	2.8446	1	815.245				327704
	1865	15.6435	2	754.355				327514
	1866	15.6589	2	630.432				326191
	1867	9.1439	2;3	2745.15				325984
	1868	19.5099	1	992.813				324670
	1869	17.4309	1	889.676				324145
	1870	3.8785	1	848.236				324062
	1871	3.4777	1	910.392				321970
	1872	14.3471	2	514.334				321362
	1873	19.2941	1	1029.8				321353
	1874	16.0757	2	889.503				321153
	1875	3.2	2	1045.47				320757
	1876	4.4046	2;1	1000.4				320436
	1877	10.16	3	2689.05				320125
	1878	18.7386	1	613.476				319263
	1879	8.7885	2	2164.92				318947
	1880	3.755	2	1046.45				318203
	1881	4.7283	2	944.338				317470
	1882	26.2184	1	956.79				315265
	1883	23.1864	2	672.368				314412
	1884	19.0321	1	546.465				313875
	1885	18.5384	1	903.688				313479
	1886	18.6924	1	653.462				313231
	1887	11.2989	1	2117.88				312705
	1888	8.4657	2	1823.73				312502
	1889	2.7365	2	944.326				312244
	1890	21.086	1	628.53				312142
	1891	3.755	2	1065.27				312141
	1892	16.5395	2	672.368				311510
	1893	2.8292	1	793.263				310965
	1894	4.9138	1	813.23				310790
	1895	19.1093	1	913.612				306738
	1896	2.4281	1	534.957				306636
	1897	18.4461	1	566.448				305076
	1898	2.0892	3	977.844				304155
	1899	4.2815	1	585.238				303555
	1900	16.0912	2;3	666.382				303386
	1901	4.3123	2	927.32				301630
	1902	22.6941	1	935.64				300810
	1903	2.5978	1	501.129				300741
	1904	5.0534	1	738.34				299873
	1905	2.3818	2	1078.47				299275
	1906	23.171	2	783.499				299171
	1907	17.6923	1	889.676				298654
	1908	22.6941	1	740.463				298219
	1909	19.5099	1	722.51				297538
	1910	3.9874	1	590.241				296976
	1911	8.3428	1	1232.85				296576
	1912	29.0114	1	958.788				296138
	1913	0.3483	1	958.788				295192
	1914	22.4156	1	820.588				295084
	1915	22.6786	1	537.328				294744
	1916	10.2831	3	2673.13				294686
	1917	3.3082	1	711.39				293129
	1918	4.7592	1	719.284				292702
	1919	3.4777	3	877.322				292463
	1920	19.6487	1	725.523				291963
	1921	12.2532	3	2631.08				291815
	1922	19.5099	1	672.621				291616
	1923	3.5239	2	1042.29				291303
	1924	16.1993	3	1314.61				290689
	1925	19.7412	1	915.629				289373
	1926	23.2173	3	1071.51				288865
	1927	9.5905	1	859.297				288250
	1928	12.053	2	528.338				286908
	1929	19.7876	1	805.62				286863
	1930	2.2584	1	525.217				286625
	1931	3.6163	2;1	908.367				286177
	1932	18.6924	1	902.528				286158
	1933	20.8698	1	652.434				286027
	1934	20.8698	1	960.787				285838
	1935	3.0762	1	661.292				284879
	1936	23.1248	3	522.336				284819
	1937	4.7592	1	733.263				284787
	1938	4.4816	2	1043.39				283695
	1939	4.9138	1	761.275				283522
	1940	4.3585	2	734.276				282615
	1941	18.8311	1	720.685				282597
	1942	15.3655	2	1035.54				282566
	1943	23.1864	2	721.389				281278
	1944	18.9857	1	719.591				281230
	1945	14.578	2	780.45				280700
	1946	3.6471	1	721.231				280632
	1947	12.2224	1	2176.92				280267
	1948	2.3046	3	1121.67				279850
	1949	4.8055	1	711.281				279643
	1950	13.0077	2	547.312				278947
	1951	29.0114	1	954.793				277820
	1952	22.3227	1	883.732				277733
	1953	4.9602	4	935.603				277610
	1954	22.6786	1	581.426				277411
	1955	15.983	2	847.496				277217
	1956	10.8682	1	2101.89				276977
	1957	19.803	1	992.813				276596
	1958	18.6924	1	525.424				276442
	1959	13.7468	2	542.33				276205
	1960	19.1093	1	1044.78				276113
	1961	11.668	2	601.355				275917
	1962	18.6924	1	726.481				275627
	1963	3.5239	2	914.366				275297
	1964	5.1156	2;1	941.42				274568
	1965	2.9063	2	1102.61				273312
	1966	22.5239	1	864.616				272164
	1967	22.5239	1	958.788				272064
	1968	3.0762	2	926.347				272043
	1969	21.3178	1	506.262				271850
	1970	23.171	2	601.367				271212
	1971	19.1556	1	546.465				270875
	1972	3.6934	2	939.301				270375
	1973	4.3431	1	954.342				270099
	1974	4.6665	1	661.242				268896
	1975	12.0838	1	2085.88				268683
	1976	22.5239	1	796.523				268459
	1977	14.3164	2	571.355				267998
	1978	14.1778	2;3	1773.84				266891
	1979	18.4923	1	859.665				266819
	1980	19.1248	1	544.394				266185
	1981	19.3557	1	732.593				265381
	1982	4.4508	1	1005.33				264871
	1983	3.7705	1	679.303				264299
	1984	14.0393	2	514.334				263463
	1985	5.1772	2;1	964.313				262883
	1986	2.2738	1	533.823				262733
	1987	19.5099	1	522.465				262491
	1988	18.4615	1	522.465				261772
	1989	11.1912	1	1907.79				261684
	1990	19.5563	1	793.584				261563
	1991	17.6923	1	537.328				261372
	1992	4.7592	2	734.277				261299
	1993	16.2457	2;1	883.441				260505
	1994	3.5239	2	1042.4				260243
	1995	18.6616	1	721.742				259949
	1996	11.7758	1	2140.89				259732
[truncated: 547 more rows]

## Sheet: ∆nagA 18 h - GlcNAc
Monomer search data for ∆nagA 18 h - GlcNAc
Metadata	ID	RT (min)	Charge	Obs (Da)	Theo (Da)	Delta (ppm)	Inferred structure	Intensity	Inferred structure (best match)	Intensity (best match)	Total Intensity	Structure	Intensity2	Abundance (%)	Consolidated RT (min)	Consolidated Theo (Da)	Consolidated Delta (ppm)	Abs ppm
file : LF5.ftrs	2	4.8296	2;1	955.433	955.435	-1.642	gm*-AQZA|1	426146432	gm*-AQZA|1	426146432	1266219287	gm(Glyc)-AQZA|1	4.26146e+08	33.655	4.83	955.435	-1.6	1.6
masses_file : DB_2.csv	4	5.0445	2;1	956.417	956.419	-2.1417	gm*-AEZA|1	249489312	gm*-AEZA|1	249489312		gm(Glyc)-AEZA|1	2.84369e+08	22.4581	5.04	956.419	-2.1	2.1
rt_window : 0.5	5	4.6607	1	713.296	713.297	-0.9712	gm*-AQ|1	248701712	gm*-AQ|1	248701712		gm(Glyc)-AQ|1	2.61326e+08	20.6383	4.66	713.297	-1	1
modifications : Deacetylation (-Ac)	10	3.304	2;1	884.395	884.398	-2.2676	gm*-AQZ|1	154880096	gm*-AQZ|1	154880096		gm(Glyc)-AQZ|1	1.59584e+08	12.6032	3.3	884.398	-2.3	2.3
ppm : 10	43	4.4764	1	714.28	714.281	-0.4449	gm*-AE|1	45738868	gm*-AE|1	45738868		gm(Glyc)-AE|1	4.90495e+07	3.8737	4.48	714.281	-0.4	0.4
consolidation_ppm : 1	58	3.7193	2;1	885.38	885.381	-2.1173	gm*-AEZ|1	34644856	gm*-AEZ|1	34644856		gm(Glyc)-AEZ|1	4.78897e+07	3.7821	3.72	885.381	-2.1	2.1
version : 1.2.1	69	4.7375	2;1	956.414	956.419	-4.822	gm*-AEZA|1	29603016	gm*-AEZA|1	29603016		gm(Glyc)-AQZAA|1	9.57388e+06	0.7561	5.17	1026.47	-0.1	0.1
	194	3.1195	2;1	885.38	885.381	-1.7037	gm*-AEZ|1	9886854	gm*-AEZ|1	9886854		gm(Glyc)-AEZAA|1	4.66982e+06	0.3688	5.27	1027.46	-1.4	1.4
	200	5.1673	2;1	1026.47	1026.47	-0.0922	gm*-AQZAA|1	9573798	gm*-AQZAA|1	9573798		gm(Glyc)-AEJA|1	3.78093e+06	0.2986	5.18	957.403	-0.7	0.7
	225	4.043	1	713.297	713.297	0.0556	gm*-AQ|1	8521802	gm*-AQ|1	8521802		gm(DeAc)-AEZA|1	3.55554e+06	0.2808	4.83	898.413	0	0
	349	5.844	1	956.419	956.419	0.4748	gm*-AEZA|1	5276557	gm*-AEZA|1	5276557		gm-AQZA|1	3.06552e+06	0.2421	5.09	939.44	-0.2	0.2
	386	2.6103	2;1	884.397	884.398	-0.8183	gm*-AQZ|1	4703469	gm*-AQZ|1	4703469		gm(DeAc)-AQZA|1	2.76416e+06	0.2183	4.74	897.429	0.1	0.1
	391	5.2749	2;1	1027.45	1027.46	-1.3904	gm*-AEZAA|1	4669324	gm*-AEZAA|1	4669324		gm(DeAc)-AQ|1	2.17283e+06	0.1716	4.74	655.291	-0.4	0.4
	467	5.1827	2;1	957.402	957.403	-0.7278	gm*-AEJA|1	3780958	gm*-AEJA|1	3780958		gm-AQ|1	2.03861e+06	0.161	4.98	697.302	0.5	0.5
	514	3.6732	1	713.296	713.297	-0.3723	gm*-AQ|1	3463684	gm*-AQ|1	3463684		gm-AEZA|1	1.8854e+06	0.1489	5.11	940.424	-5.4	5.4
	535	5.1212	1	714.281	714.281	0.2387	gm*-AE|1	3310603	gm*-AE|1	3310603		gm-AQZ|1	1.18265e+06	0.0934	4.51	868.403	-0.7	0.7
	566	5.0905	2;1	939.439	939.44	-0.212	gm-AQZA|1	3065292	gm-AQZA|1	3065292		gm(Glyc)-AEJAA|1	897749	0.0709	5.41	1028.44	-2.4	2.4
	625	4.7375	2	897.429	897.429	0.1055	gm-AQZA (-Ac)|1	2764285	gm-AQZA (-Ac)|1	2764285		gm(DeAc)-AQZ|1	427982	0.0338	3.21	826.392	0.8	0.8
	640	5.2749	1	885.382	885.381	0.6402	gm*-AEZ|1	2683165	gm*-AEZ|1	2683165
	685	4.8296	2	898.413	898.413	-0.0207	gm-AEZA (-Ac)|1	2430446	gm-AEZA (-Ac)|1	2430446
	750	4.7375	1	655.291	655.291	-0.3611	gm-AQ (-Ac)|1	2172608	gm-AQ (-Ac)|1	2172608
	781	4.983	1	697.302	697.302	0.5332	gm-AQ|1	2038111	gm-AQ|1	2038111
	833	5.1059	1	940.419	940.424	-5.3945	gm-AEZA|1	1885684	gm-AEZA|1	1885684
	1181	4.5071	2;1	868.402	868.403	-0.6618	gm-AQZ|1	1182040	gm-AQZ|1	1182040
	1240	5.0138	2;1	898.413	898.413	0.0473	gm-AEZA (-Ac)|1	1125679	gm-AEZA (-Ac)|1	1125679
	1427	5.4132	2;1	1028.44	1028.44	-2.4488	gm*-AEJAA|1	897144	gm*-AEJAA|1	897144
	1679	2.2859	1	885.381	885.381	-0.5318	gm*-AEZ|1	674386	gm*-AEZ|1	674386
	1725	5.198	1	713.299	713.297	2.8793	gm*-AQ|1	638646	gm*-AQ|1	638646
	1993	3.2119	2	826.393	826.392	0.768	gm-AQZ (-Ac)|1	428196	gm-AQZ (-Ac)|1	428196
	1	6.0438	2;1	864.37				458820128
	3	1.702	2;1	526.151				255977904
	6	7.6417	1	565.212				219873456	gm*=gm(Glyc)
	7	17.0949	1	515.324				171467152
	8	4.6607	2;1	735.278				165467792
	9	6.2433	2;1	865.355				164290192
	11	22.9476	2;3	2182.04				150427408
	12	18.0013	1	791.596				149969680
	13	4.845	2;1	752.355				137600416
	14	5.1673	2;1	953.418				130636120
	15	7.4266	1	693.271				124294744
	16	4.5993	2;1	882.38				123094896
	17	7.7031	2;3;1	1802.78				118534232
	18	5.8748	2;3;1	1822.8				113905288
	19	3.304	2;3;1	906.379				102854720
	20	1.8248	2;1	688.203				96731192
	21	7.0886	2;1	935.408				86595272
	22	1.9322	2	704.168				85377608
	23	22.9169	2;3	2119.05				82346712
	24	16.9569	2;1	678.504				82274280
	25	2.9346	2;1	606.236				78591408
	26	5.0445	2;1	753.339				77938656
	27	7.3036	2;1	673.34				76588576
	28	8.226	2;3;1	1803.76				72581416
	29	16.9876	1	524.458				65561640
	30	6.1973	2;3;1	1893.84				65513940
	31	6.2587	2;3;1	1823.79				64962680
	32	3.2733	2;1	681.317				59795444
	33	4.8603	2;3;1	977.417				58482936
	34	6.0438	1	661.292				57901816
	35	4.845	2;1	953.419				56473776
	36	22.763	2;1	531.318				54696340
	37	5.3518	2;1	516.157				53183252
	38	6.3662	1	564.228				52833440
	39	4.4764	2;1	736.262				51974824
	40	3.304	2;3;1	922.344				49818736
	41	16.8802	2;1	531.317				46887268
	42	4.6761	2;1	751.244				45925952
	44	17.2023	1	584.494				45462112
	45	3.8424	2;1	734.294				44827148
	46	5.4748	2;3;1	1751.77				44403612
	47	7.6417	1	694.364				41400972
	48	7.2575	2;1	1731.74				40926936
	49	5.3671	1	623.327				40650688
	50	7.6417	2;1	587.194				38682564
	51	3.7193	2;1	607.22				38115340
	52	5.3364	2;1	954.402				37675744
	53	4.845	2;3;1	993.381				36690816
	54	1.702	1	594.139				36469400
	55	5.0445	2;3;1	994.365				36160712
	56	3.7193	2;3;1	907.363				35436616
	57	5.0598	2;3;1	978.401				35030008
	59	5.0598	1	711.281				34525196
	60	9.2112	2;1	1711.72				34044616
	61	6.1205	2;3;1	1892.86				33878496
	62	7.4419	1	564.228				33850300
	63	5.321	1	507.207				33773620
	64	22.9169	2;3	2660.22				32777344
	65	2.1012	2	866.221				32360104
	66	2.9346	1	584.254				31199148
	67	16.8956	1	581.488				31120546
	68	8.0109	1	694.255				30111516
	70	4.6607	1	842.448				29323490
	71	1.9169	2	1370.39				28916110
	72	6.3969	2;3;1	1894.83				28589546
	73	16.9569	1	919.765				27901398
	74	6.0438	2;1	902.319				27110394
	75	6.1819	2;3;1	1820.79				26544264
	76	8.4565	2;3;1	1804.75				25899162
	77	8.0109	2;1	1803.77				25006118
	78	6.3662	1	866.339				24730454
	79	3.8886	1	712.312				23846848
	80	4.8296	2;1	957.417				23802856
	81	7.3959	2;1	936.393				23625584
	82	18.1551	1	521.35				23563622
	83	5.0291	2;1	954.4				22697884
	84	5.6749	2;3;1	1821.82				22553956
	85	5.6133	2;3;1	1752.75				21980066
	86	5.3518	1	988.349				21938142
	87	5.1059	1	583.222				21404926
	88	5.3518	2;1	1010.33				21339664
	89	3.7193	2;1	682.302				21255920
	90	7.0579	2;1	927.393				21219510
	91	6.9195	1	693.271				20779866
	92	17.1409	1	570.479				20142934
	93	3.7193	2;1	923.328				19566194
	94	7.4266	2;1	715.253				19413520
	95	5.4286	1	635.265				19291592
	96	6.6121	1	692.287				19269592
	97	9.766	2;1	1782.76				18810120
	98	7.4266	1	937.373				18462214
	99	6.5967	2;3;1	1821.77				18434538
	100	5.1673	2;1	991.366				18345724
	101	5.0752	1	563.244				18251232
	102	5.8748	2;3	1844.79				18161268
	103	22.9322	2;3	2023.97				18103766
	104	7.1039	1	732.33				17929076
	105	6.9195	2;3;1	1892.81				17864826
	106	4.6454	2;1	1127.52				17754314
	107	7.4266	1	822.423				17604010
	108	4.7068	1	531.265				17489798
	109	17.0949	1	789.372				17359876
	110	7.4266	2;1	1732.73				17232912
	111	5.9823	2;1	978.415				17066014
	112	5.1673	1	750.34				16766958
	113	7.5341	2	1801.79				16660963
	114	6.3662	2;1	586.21				16481737
	115	4.5993	2;1	920.329				16389002
	116	5.0138	2;1	1198.56				16378755
	117	17.9706	2;1	537.345				16323814
	118	5.9516	2;3	1891.83				16193567
	119	8.2567	2;3;1	1873.82				16190842
	120	4.6607	2	1464.54				16024954
	121	4.9984	2;1	1326.62				15834524
	122	9.4419	1	565.212				15527974
	123	5.1827	2;1	935.409				15451279
	124	6.566	3	1894.83				15450268
	125	4.7682	2;1	1128.5				15414853
	126	3.704	2;1	882.38				15371825
	127	22.9322	2;3;1	1480.64				15367621
	128	4.4764	2;1	752.228				15308400
	129	8.0877	2;1	1800.77				15295993
	130	1.9016	1	764.198				15235166
	131	22.716	1	889.613				15226993
	132	5.1059	1	605.205				15224448
	133	3.8578	2	750.26				15069130
	134	5.444	2;3	1820.79				15063737
	135	4.5532	1	585.238				14583573
	136	1.9016	1	795.373				14358118
	137	10.3198	2;1	1783.74				14290701
	138	5.2288	2;1	1327.6				14268076
	139	4.7375	1	883.365				14104318
	140	5.798	2;3	1890.84				14039496
	141	5.521	2;1	1398.64				13843220
	142	2.132	1	535.199				13806123
	143	18.0013	1	662.445				13753626
	144	16.9109	1	700.486				13747362
	145	9.3958	2;1	1712.7				13603961
	146	6.0898	1	563.244				13560372
	147	5.0138	1	751.324				13387339
	148	5.0905	2;1	1033.38				13342199
	149	1.2719	1	681.754				13267714
	150	4.5993	1	679.302				13071333
	151	7.4266	2;1	731.218				12901897
	152	5.9516	1	865.355				12687353
	153	18.2936	1	769.627				12641361
	154	5.0598	2;1	733.263				12439088
	155	5.2288	1	641.265				12435142
	156	18.2628	1	725.601				12391562
	157	1.9629	2;1	802.145				12281207
	158	6.443	2;3	1890.84				12138785
	159	4.7068	2;1	806.366				12131329
	160	5.8748	2;3	1860.75				12114606
	161	2.132	2	1028.27				11918855
	162	5.0752	2;1	1158.51				11913255
	163	5.7672	2;1	1749.75				11799598
	164	17.9399	1	505.373				11791040
	165	17.3713	1	598.51				11726204
	166	5.1212	2;1	1159.5				11707623
	167	4.9216	1	565.212				11696145
	168	17.0796	1	794.327				11622742
	169	17.1103	1	554.335				11597316
	170	4.7836	2;1	1198.56				11578901
	171	6.3047	2;1	1107.49				11534913
	172	6.1666	1	662.277				11470352
	173	8.6872	2;3;1	1874.8				11438671
	174	5.1673	1	732.33				11314420
	175	17.1716	1	543.356				11255070
	176	3.1195	2;1	907.363				11227007
	177	6.4738	2;1	1469.67				11140939
	178	1.2719	1	801.713				11097451
	179	6.8734	2;3;1	1891.82				11065490
	180	5.3671	2;1	1026.3				10950835
	181	4.043	2;1	735.279				10911243
	182	2.132	2;1	850.256				10839994
	183	5.321	2;1	1397.65				10788019
	184	4.5993	1	661.292				10692641
	185	17.0489	1	548.48				10655438
	186	7.4419	1	586.21				10644738
	187	6.1052	2;1	1398.64				10454935
	188	17.8324	1	523.507				10276765
	189	1.9016	2;1	1354.41				10160563
	190	6.1973	2;3	1915.82				10095951
	191	7.6263	2;1	1168.37				10069038
	192	5.5518	2;1	1036.46				9987363
	193	7.8726	2;1	1732.73				9930036
	195	5.4748	2;3	1773.75				9864871
	196	6.5506	2;1	1108.48				9853092
	197	6.7043	2;1	1306.59				9729458
	198	18.2936	1	657.502				9648918
	199	17.8785	1	833.622				9601329
	201	1.2566	1	790.722				9569832
	202	4.6761	2;1	1035.4				9452248
	203	5.321	2;1	1449.61				9416930
	204	4.6147	2;1	1087.48				9375793
	205	7.6263	2;1	603.159				9362395
	206	17.817	1	701.544				9304130
	207	2.132	1	828.274				9301965
	208	17.817	1	745.57				9295771
	209	6.735	2;1	1822.76				9278712
	210	3.3501	2;1	928.361				9128831
	211	7.7031	2;3	1824.76				9093957
	212	2.9346	2	622.201				9076926
	213	17.8631	1	789.596				9067558
	214	8.5795	2;1	1801.75				8985023
	215	6.274	1	856.355				8936692
	216	17.571	1	877.676				8918162
	217	18.2936	1	813.654				8846552
	218	7.7184	2;3	1840.73				8771498
	219	4.6761	2;1	1255.58				8763211
	220	9.8121	2;1	1712.7				8763046
	221	1.2719	1	850.702				8746928
	222	3.4423	2;1	1020.42				8739374
	223	4.891	2	1748.77				8673015
	224	17.0489	1	748.524				8539950
	226	17.8785	1	721.497				8494054
	227	4.5532	2;1	941.418				8475182
	228	5.2595	2;1	1199.54				8467742
	229	4.6914	1	506.222				8362373
	230	6.9195	2;1	1470.66				8360620
	231	6.5199	2;1	1399.62				8350868
	232	1.9016	2	2036.61				8325174
	233	1.8402	2	1208.34				8240508
	234	8.1492	2	1872.83				8221071
	235	1.7788	1	756.192				8161325
	236	5.2134	1	788.318				8102148
	237	7.4419	2;1	1802.78				8068347
	238	18.2936	1	701.529				7980573
	239	1.7327	1	565.881				7858206
	240	1.9322	1	750.173				7858116
	241	4.9984	2	1749.75				7851760
	242	17.9399	1	763.566				7829561
	243	2.132	2	1190.33				7800905
	244	22.9015	2;3;4	2537.23				7784772
	245	3.1195	2;1	923.328				7783704
	246	2.6103	2;1	906.38				7765126
	247	17.2177	1	556.463				7692277
	248	1.8248	2	542.115				7637936
	249	4.6607	1	510.217				7601052
	250	6.3662	1	693.38				7579914
	251	1.4102	1	861.692				7576990
	252	18.2628	1	681.575				7572207
	253	1.4562	1	643.758				7549915
	254	17.0489	1	712.504				7522821
	255	3.1657	1	682.302				7521204
	256	1.2873	1	910.68				7447922
	257	6.3969	2	1744.77				7414576
	258	17.817	1	657.517				7412475
	259	1.7173	1	701.856				7396409
	260	5.321	2;3	1819.81				7363392
	261	6.1973	2;3	1931.79				7317271
	262	1.2719	1	970.66				7311321
	263	18.2628	1	613.476				7302533
	264	5.4748	2	1617.71				7261089
	265	6.228	2	903.303				7250026
	266	4.8143	2	935.408				7233161
	267	5.7518	2	1619.73				7213081
	268	7.4419	1	693.38				7211504
	269	6.3969	2;1	1468.69				7198808
	270	9.4112	1	836.329				7195225
	271	18.4628	1	579.431				7138943
	272	6.1973	2	1690.77				7102703
	273	17.4481	1	887.596				7094365
	274	6.566	2	1691.75				7054516
	275	17.8631	1	677.471				7043817
	276	16.8956	1	615.359				7034655
	277	1.6713	1	1030.32				7028795
	278	4.983	2	1546.67				7018437
	279	5.4748	2;3	1789.72				7006351
	280	4.2445	2;1	604.221				6971670
	281	3.7193	2;1	735.278				6904944
	282	17.8785	1	765.523				6792962
	283	4.7375	2;1	1378.57				6765722
	284	6.5967	2;3	1916.81				6752643
	285	8.226	2;1	1378.61				6745896
	286	17.0489	1	730.514				6706917
	287	5.1059	1	916.376				6701914
	288	1.9322	2;1	1468.36				6695534
	289	17.7863	1	613.491				6610277
	290	22.716	1	887.598				6606177
	291	7.15	2;1	1307.57				6602709
	292	6.2433	1	506.223				6590969
	293	7.1039	2	1893.79				6587855
	294	1.6406	2;1	1001.37				6554442
	295	6.443	2	1728.74				6442800
	296	4.5993	2;1	864.371				6409162
	297	4.8756	2	1545.69				6404758
	298	6.5045	3;1	1893.84				6401474
	299	5.844	2;1	1620.71				6380907
	300	10.0275	2;1	1783.74				6368803
	301	6.274	2;3	1861.74				6359985
	302	1.7173	1	633.869				6353955
	303	5.1212	1	712.374				6324173
	304	17.7863	1	507.449				6267809
	305	4.7682	2;1	1256.56				6246510
	306	6.7657	2;3	1745.76				6244647
	307	1.656	1	646.111				6181306
	308	4.6147	2;1	999.423				6109580
	309	4.6147	2;1	996.424				6076001
	310	1.8248	1	808.163				6054447
	311	17.7863	1	551.476				6031305
	312	5.0445	1	840.433				6012743
	313	1.656	2;1	1023.35				5994330
	314	6.5813	2;3	1932.77				5974812
	315	7.0886	2	973.356				5967724
	316	1.3794	1	981.651				5958955
	317	5.2288	1	712.265				5953622
	318	20.9362	1	889.611				5950401
	319	6.0591	2;1	886.341				5935286
	320	5.6133	2;1	1327.6				5929196
	321	4.4918	1	843.432				5921548
	322	5.0598	2	749.228				5908139
	323	6.6735	1	864.372				5877456
	324	5.3518	1	1001.38				5856765
	325	22.716	1	911.596				5824561
	326	5.6749	2;3	1843.8				5822283
	327	2.009	2	938.069				5812377
	328	17.8324	1	633.445				5748561
	329	6.1512	1	979.399				5747234
	330	5.6287	1	515.173				5725804
	331	6.6121	1	714.269				5703453
	332	1.8248	2;1	1192.37				5702683
	333	6.9195	2;1	715.254				5647823
	334	1.9016	1	666.221				5625038
	335	4.63	2;1	942.401				5546088
	336	8.5026	2;1	1874.8				5542668
	337	6.1359	2;3	1914.84				5538948
	338	6.0438	2	1688.75				5519514
	339	1.7173	1	769.844				5483455
	340	5.5979	2;1	1246.53				5466595
	341	3.7193	2	920.328				5428582
	342	4.8143	2;1	807.35				5382056
	343	5.3518	2;1	532.121				5350353
	344	4.63	2	1020.43				5345038
	345	7.7803	2;1	1600.68				5344825
	346	18.2321	1	637.549				5324384
	347	6.8273	2;1	1469.68				5318446
	348	1.7173	1	730.114				5301382
	350	1.9016	1	648.211				5254715
	351	6.4891	1	979.399				5252897
	352	17.8017	1	595.502				5251269
	353	7.6263	2	1733.58				5237459
	354	8.226	2;3	1825.75				5216224
	355	10.5657	2;1	1784.72				5183739
	356	5.3518	2;1	1520.47				5159583
	357	7.6417	1	1130.42				5152296
	358	3.2733	1	703.299				5132158
	359	7.196	1	928.375				5115217
	360	7.6417	2;1	1152.41				5114284
	361	6.8734	2;3	1895.81				5110287
	362	8.226	2;3	1841.71				5109553
	363	7.0579	2;1	949.375				5081403
	364	6.1205	2;3	1930.81				5043566
	365	6.3816	2;3	1916.81				4989411
	366	6.1666	2;1	1618.7				4987704
	367	5.844	2;1	1309.59				4937380
	368	22.9015	2;3	2761.27				4936455
	369	5.6133	2;3	1774.74				4931039
	370	1.702	1	662.126				4920734
	371	2.6103	2;3;1	922.344				4914252
	372	17.4481	1	849.645				4903207
	373	2.132	1	926.25				4899042
	374	3.2733	1	604.22				4880559
	375	7.4573	2;1	1729.73				4855347
	376	2.1627	2;1	1012.31				4848157
	377	2.132	1	990.327				4829771
	378	7.0579	2;1	965.34				4808744
	379	4.8296	1	732.329				4788469
	380	17.0029	1	611.416				4774772
	381	7.7031	2	1931.93				4751246
	382	5.9516	1	926.408				4735114
	383	6.1359	2	1235.55				4732488
	384	4.8756	2;1	1197.57				4717945
	385	8.0109	2;1	716.237				4710791
	387	6.4738	1	935.409				4699421
	388	18.4628	1	889.611				4696485
	389	5.5671	2	1902.78				4689189
	390	6.7043	2;1	1373.59				4682082
	392	5.3056	1	751.324				4663886
	393	17.817	1	589.418				4657881
	394	1.7481	1	593.829				4644825
	395	1.9322	2;1	786.167				4632656
	396	4.4764	2;1	809.315				4632153
	397	1.7481	1	525.842				4626756
	398	5.444	2;1	878.387				4619577
	399	4.5379	1	738.34				4602579
	400	1.6406	2	1045.33				4591487
	401	7.4266	2	1424.49				4588774
	402	22.716	1	915.629				4587265
	403	5.8901	2	1687.76				4581247
	404	2.6103	1	681.318				4572926
	405	4.63	1	532.249				4556441
	406	18.2167	1	593.523				4555244
	407	7.0886	2;3	1769.69				4554192
	408	3.3654	2;1	734.294				4540198
	409	4.8756	1	1085.57				4526167
	410	22.9629	2;3	1474.77				4513011
	411	4.7989	1	693.271				4497106
	412	4.7375	1	710.297				4488072
	413	5.0445	2;1	1256.56				4483599
	414	3.1657	2;1	1127.52				4479824
	415	5.3979	2	1750.79				4450731
	416	1.7327	1	837.831				4436454
	417	5.9823	1	775.336				4430410
	418	2.0859	2;1	1100.12				4414529
	419	6.4123	2	1235.55				4410385
	420	6.5352	2;1	1619.68				4406501
	421	10.0429	2;3	2650.13				4406475
	422	16.8496	1	807.657				4388490
	423	4.5379	2;1	963.401				4381216
	424	22.9476	2;3	1966.95				4374457
	425	5.6749	2;3	1859.77				4324873
	426	4.7836	1	607.22				4317070
	427	1.8095	1	588.122				4313558
	428	22.716	1	770.508				4284381
	429	18.309	1	745.555				4283265
	430	5.844	1	636.25				4270132
	431	4.4918	1	787.333				4248530
	432	5.3671	2	550.132				4247391
	433	1.7788	1	824.179				4239066
	434	4.7989	2;1	1033.38				4227350
	435	7.0579	1	724.314				4216097
	436	1.5638	1	523.911				4190575
	437	5.2441	2;1	877.404				4187190
	438	18.309	1	857.68				4176939
	439	5.444	2;1	1549.67				4176201
	440	17.0949	1	723.507				4164697
	441	5.1366	2	1396.67				4101540
	442	5.2903	1	733.313				4084993
	443	5.9516	2	1673.74				4059277
	444	17.817	1	639.528				4039096
	445	6.6274	1	550.249				4034550
	446	1.9629	1	900.122				4026069
	447	3.4269	1	795.361				4025461
	448	4.7068	1	603.287				4024043
	449	5.1059	1	830.306				4021691
	450	4.8756	2	1949.79				3995024
	451	4.8143	2	991.366				3963112
	452	6.5967	2;1	1520.65				3952596
	453	22.9783	2;3	1603.81				3900781
	454	1.702	1	798.101				3900669
	455	4.0894	2;1	751.244				3871529
	456	8.0262	1	823.408				3862984
	457	1.9629	2	922.092				3853202
	458	4.891	2	2495.07				3847035
	459	4.9063	2;1	1255.58				3845484
	460	20.9362	1	887.596				3839946
	461	4.229	1	582.239				3823641
	462	4.6607	2;1	1197.57				3823226
	463	7.8879	2	1653.71				3792388
	464	16.8802	2;1	800.451				3791214
	465	5.198	1	810.3				3789650
	466	8.3028	2;1	1601.67				3788900
	468	4.7375	2	1325.63				3763496
	469	1.5638	1	591.898				3757845
	470	6.5967	2	1745.76				3757098
	471	3.8732	1	509.233				3751428
	472	22.9936	2;3	1263.64				3740499
	473	5.321	2;1	936.393				3737104
	474	3.704	2	623.184				3733871
	475	5.1673	2;1	975.401				3730844
	476	4.6607	2	1840.81				3727900
	477	6.4123	3	1824.77				3717730
	478	7.1039	2	1800.76				3712376
	479	6.228	2;1	1310.57				3708137
	480	3.3961	2;1	998.439				3707412
	481	4.6761	1	832.321				3698843
	482	1.7327	1	661.817				3687427
	483	6.3816	2;3	1932.78				3685985
	484	4.7528	2	1117.49				3683541
	485	16.8342	1	618.317				3675239
	486	7.3036	2	655.329				3674836
	487	23.009	2;3	1865.9				3656841
	488	5.6287	1	622.343				3601605
	489	2.132	1	957.426				3596785
	490	6.1973	2	2023				3595080
	491	16.8496	2;1	598.383				3592021
	492	1.5638	1	633.87				3590342
	493	17.4942	1	809.634				3569994
	494	8.1492	2;1	1598.67				3562087
	495	7.0886	2;3	1753.73				3560403
	496	18.509	1	651.564				3553146
	497	1.364	1	1101.61				3551131
	498	16.9263	1	553.456				3547602
	499	4.9216	2;1	1175.49				3542873
	500	18.2936	1	662.458				3534089
	501	5.0752	1	693.27				3533718
	502	17.0796	1	617.371				3532911
	503	8.8263	2	1802.73				3528225
	504	22.763	2;1	504.319				3521557
	505	6.1973	2	1842.77				3521488
	506	5.1366	1	550.249				3515969
	507	1.7173	1	616.12				3515630
	508	4.3684	1	883.365				3508226
	509	22.9783	2;3	1280.66				3505573
	510	4.584	2;1	904.363				3501962
	511	18.0013	1	623.533				3485357
	512	6.5352	2	1236.54				3477953
	513	3.7193	1	661.292				3463894
	515	5.6133	2;3	1790.7				3425402
	516	8.7955	2;1	1379.6				3424651
	517	1.8555	2	1874.56				3423664
	518	5.6903	2	1399.62				3410094
	519	5.4748	1	523.202				3408901
	520	16.9723	1	889.612				3406155
	521	5.1366	1	1156.5				3404516
	522	10.0121	2;1	1713.69				3401397
	523	17.9399	1	757.213				3396908
	524	18.2628	1	569.45				3391888
	525	22.9936	2;3;1	767.53				3383582
	526	1.9322	2	1588.31				3379393
	527	2.2242	1	567.336				3356277
	528	4.584	2;1	1126.53				3356225
	529	6.4123	2	1691.75				3341118
	530	3.4423	2;3	1036.39				3341043
	531	4.5993	2	1109.46				3337692
	532	3.704	2;1	929.345				3323875
	533	16.8956	2;3	2182.04				3319146
	534	5.967	2	1900.76				3311635
	536	1.9016	2	2134.59				3298142
	537	2.132	1	1152.38				3292731
	538	1.7173	1	866.088				3284897
	539	1.9016	2	1452.39				3281273
	540	17.571	1	599.476				3279643
	541	17.9399	1	773.55				3255601
	542	17.571	1	536.528				3232063
	543	6.3662	2	602.175				3215497
	544	1.656	2	1067.31				3210459
	545	17.5096	1	564.559				3205291
	546	4.6761	2;1	1448.56				3200310
	547	5.1366	2	1197.44				3193811
	548	5.3671	1	955.383				3162532
	549	5.8133	2;3	1970.81				3158775
	550	4.4764	1	850.204				3139434
	551	1.7481	1	729.804				3137456
	552	6.274	1	878.337				3129513
	553	5.1673	1	823.392				3118555
	554	14.1042	2;1	542.354				3111548
	555	2.3322	2;1	1056.48				3106263
	556	1.5638	1	659.886				3105281
	557	6.5199	2;1	1358.55				3098303
	558	18.0013	1	1454.04				3095458
	559	5.8748	2;1	1449.61				3088426
	560	6.8734	2;3	2829.25				3088316
	561	16.9569	1	506.411				3084499
	562	6.2894	2	1236.54				3078797
	563	17.0183	1	704.499				3074587
	564	2.0244	1	583.27				3074237
	565	6.2587	1	988.35				3067181
	567	5.5364	2;1	1238.55				3048048
	568	22.716	1	861.582				3043283
	569	5.8748	2	1900.76				3040741
	570	4.6454	2;1	1085.46				3035733
	571	5.7211	2;1	1547.66				3026300
	572	5.3825	2	2014.65				3019497
	573	22.8861	2;3;1	881.561				3011017
	574	7.15	2;1	1529.65				3009170
	575	17.8785	1	921.674				2999785
	576	8.0109	2;1	1289.56				2996408
	577	2.9808	1	882.38				2994691
	578	16.8802	2;1	504.317				2994369
	579	8.0416	2	1872.83				2989202
	580	4.5993	1	796.345				2973106
	581	4.6147	2;1	752.355				2971590
	582	6.5045	2	1380.63				2970184
	583	5.7672	2;1	1519.66				2958964
	584	23.0705	2;3	928.525				2955656
	585	2.2088	2;1	574.109				2955241
	586	8.7955	2;1	1711.72				2947391
	587	22.9783	2;3	1808.88				2942310
	588	10.1505	1	907.366				2939693
	589	23.0397	2;3	1371.67				2938009
	590	4.7989	1	840.432				2931611
	591	5.7518	2;1	1110.49				2931329
	592	1.9629	2;1	559.282				2930659
	593	6.1973	2	1036.46				2923836
	594	3.9966	2;1	1021.41				2921507
	595	4.6607	2	2177.84				2917432
	596	3.2273	1	680.287				2916919
	597	8.0109	2	732.202				2913431
	598	17.5864	1	643.501				2911780
	599	6.0591	2;1	1302.56				2910627
	600	1.6406	2;1	979.385				2908867
	601	7.0272	2	1236.54				2908827
	602	5.5364	2;1	1227.54				2903706
	603	18.2936	1	706.484				2898259
	604	4.5071	2;1	1056.48				2895627
	605	1.6713	1	668.092				2890369
	606	16.9569	1	797.472				2889514
	607	5.1366	2;1	992.35				2885664
	608	16.9416	2	551.441				2871445
	609	4.7836	1	939.403				2850262
	610	18.2628	1	618.431				2839083
	611	1.5638	1	727.874				2833241
	612	5.1059	2;1	938.357				2823828
	613	1.8862	2	2020.63				2822341
	614	4.6454	1	696.318				2821359
	615	5.1673	1	754.324				2815527
	616	17.817	1	545.392				2814788
	617	6.2126	2;1	1380.62				2808140
	618	5.5056	2;1	1450.6				2807316
	619	4.5993	2;1	1125.42				2781865
	620	18.0013	1	667.559				2781674
	621	5.1212	2	1071.33				2779562
	622	6.9195	2	731.218				2775111
	623	2.1627	2;1	1174.36				2767997
	624	1.2566	1	1034.63				2766893
	626	4.63	1	593.24				2753838
	627	12.8886	2;3	773.415				2749341
	628	2.1473	1	1088.3				2745843
	629	4.5993	2	1021.41				2738413
	630	18.4936	1	607.538				2735387
	631	5.7211	2;1	1037.44				2726042
	632	6.8273	2;1	1374.58				2718387
	633	1.6866	1	684.108				2714659
	634	3.2733	2	944.326				2702540
	635	7.9494	1	693.271				2702077
	636	7.2421	2	1882.75				2701632
	637	2.1166	2;1	964.198				2692332
	638	7.4419	2	602.175				2689993
	639	5.8901	2	1951.95				2685219
	641	7.8726	2;3	2005.86				2681215
	642	1.8248	1	640.092				2681190
	643	6.9195	1	822.423				2675736
	644	22.9783	2;3	1403.73				2674140
	645	4.6454	2	1116.5				2664808
	646	6.1512	2	1750.74				2663815
	647	8.226	2	1932.92				2663043
	648	5.0598	2	1196.46				2641977
	649	4.6914	2;1	1088.46				2639477
	650	6.7504	1	1009.45				2631933
	651	7.0579	2	1108.48				2620219
	652	5.7518	2;1	1328.58				2619717
	653	7.6724	2	540.338				2612142
	654	5.0138	2;1	1034.37				2592108
	655	17.817	1	683.554				2585398
	656	22.763	2;3	1454.77				2570110
	657	6.1973	2;3	1858.74				2569890
	658	17.2638	1	542.448				2569888
	659	22.716	1	909.58				2558874
	660	16.9569	1	1315.07				2555025
	661	5.5671	1	1024.46				2549874
	662	5.0445	2	1705.65				2541919
	663	18.0013	1	830.608				2538749
	664	3.827	2	1128.5				2537619
	665	6.6428	2;1	1400.6				2534402
	666	6.6121	2	1235.55				2530643
	667	4.4764	2;1	964.385				2529420
	668	7.3036	2;1	584.292				2528835
	669	4.9677	1	634.281				2522837
	670	2.132	1	533.183				2518838
	671	7.3036	1	695.322				2518308
	672	7.5188	2;1	1307.57				2512531
	673	1.9476	2	1506.31				2489743
	674	7.8265	1	835.346				2484229
	675	6.9657	2	1746.74				2474325
	676	6.6121	2	730.234				2469369
	677	6.9195	2;3	1914.79				2467206
	678	22.9629	2;3	1363.75				2455841
	679	17.4481	1	835.565				2452322
	680	3.7193	2	864.371				2446734
	681	7.1039	2	1860.89				2443104
	682	4.5379	2;3	979.366				2442323
	683	5.1673	2	1064.42				2432725
	684	17.2177	1	1039.84				2431733
	686	5.0598	2	1180.5				2426252
	687	8.1646	1	1059.39				2422029
	688	1.8248	1	734.198				2420828
	689	5.1673	1	531.265				2416239
	690	6.4276	2;3	2758.21				2408733
	691	17.6018	1	687.528				2408319
	692	4.5071	1	682.302				2408094
	693	7.6417	1	925.377				2407017
	694	3.2887	1	564.227				2403986
	695	1.4102	1	763.716				2401635
	696	6.1973	2;3	1845.77				2398542
	697	7.7496	2;1	1307.57				2392547
	698	5.844	2	994.366				2391291
	699	22.7476	1	553.301				2386913
	700	5.9516	1	948.39				2377479
	701	18.509	1	695.591				2368259
	702	7.8726	2	542.343				2367318
	703	18.2321	1	525.424				2366969
	704	1.7173	1	1002.06				2361033
	705	7.0272	2	1306.59				2356512
	706	6.274	2	894.302				2353028
	707	6.7504	2	1845.79				2352702
	708	5.2749	1	786.303				2344608
	709	5.1366	2;1	1448.63				2342703
	710	9.4266	1	694.364				2337255
	711	7.1193	2;1	1471.64				2331206
	712	1.5638	1	769.845				2326653
	713	5.1827	1	1157.48				2324969
	714	18.4628	1	795.619				2321609
	715	18.1397	1	665.679				2318427
	716	4.845	1	959.423				2311400
	717	7.4419	2	1883.73				2309846
	718	22.763	2;1	800.453				2307743
	719	5.9362	2;3	2025.89				2306424
	720	2.132	1	810.264				2305559
	721	1.9016	2	1039.46				2303899
	722	5.3056	1	855.371				2302234
	723	23.163	2;1	762.416				2295012
	724	17.187	1	1025.82				2294716
	725	7.4266	2	1295.45				2291113
	726	5.2749	1	907.364				2283513
	727	22.7005	1	693.711				2281900
	728	8.5334	2;1	1290.55				2279666
	729	4.7528	2	1400.55				2277419
	730	5.0905	2	1015.37				2276915
	731	7.3805	2	1801.79				2275320
	732	5.5825	2;1	1247.51				2267232
	733	4.63	1	849.22				2256634
	734	2.1166	1	912.227				2253629
	735	7.9801	2;3	1825.75				2251161
	736	1.7481	1	797.792				2241337
	737	5.4286	2;3	1808.79				2227694
	738	22.716	1	875.598				2215364
	739	16.9876	1	720.493				2199416
	740	7.0272	2	1788.77				2198678
	741	17.4481	1	680.625				2198566
	742	5.9823	2	1016.36				2198219
	743	5.2595	1	734.248				2196929
	744	9.2112	2;3	1749.66				2194629
	745	5.3518	2	1891.83				2192417
	746	1.8555	2	2042.63				2182081
	747	17.571	1	795.619				2182054
	748	5.8901	1	1823.31				2178115
	749	6.8734	2	1381.61				2174888
	751	6.9195	2	1819.76				2147916
	752	7.1193	1	936.909				2147185
	753	7.2882	1	802.492				2138889
	754	16.9876	1	510.296				2138884
	755	10.2582	2	640.326				2138813
	756	2.2088	1	522.137				2133250
	757	7.3036	2	711.287				2130017
	758	2.2396	1	672.085				2129602
	759	5.1519	2	1181.48				2125453
	760	21.4623	2;1	519.42				2116953
	761	1.5638	1	795.862				2106904
	762	17.8785	1	726.452				2106634
	763	1.7173	1	752.095				2102679
	764	6.9503	2	1799.78				2099804
	765	4.4764	1	739.324				2092331
	766	5.8594	2	1973.81				2089930
	767	4.7068	2	1073.35				2089897
	768	5.1212	1	736.263				2088342
	769	2.2088	2	914.317				2085935
	770	17.0183	1	686.488				2070700
	771	5.6595	2	1395.64				2068270
	772	5.3825	2	1616.73				2061504
	773	18.0474	1	755.611				2058416
	774	17.0029	1	951.77				2052348
	775	17.0949	1	879.489				2051218
	776	1.7788	1	892.166				2049026
	777	22.716	1	742.477				2048919
	778	18.0474	1	799.638				2048798
	779	4.6454	1	739.323				2047960
	780	6.9195	2	1689.73				2040708
	782	7.0579	2	1846.77				2032589
	783	4.8143	1	604.271				2032095
	784	18.3551	1	789.58				2031144
	785	1.9629	1	802.647				2029042
	786	6.274	1	653.276				2023992
	787	23.0397	2;3	916.488				2015616
	788	17.6171	1	731.554				2012284
	789	6.1359	2	2022.01				2012251
	790	2.2088	2	547.169				2010558
	791	5.967	2	964.356				2006716
	792	5.9977	2;1	1328.58				2002385
	793	2.132	2;1	1288.3				2001409
	794	4.229	1	564.228				1999498
	795	5.321	2	1324.6				1995799
	796	7.4726	2;1	1429.59				1994052
	797	1.7173	1	934.075				1993604
	798	6.6582	1	980.383				1990710
	799	5.7672	2	1771.73				1985915
	800	5.6903	2	1618.75				1982187
	801	10.4735	2;3	2721.16				1975688
	802	6.2894	1	1399.62				1966054
	803	6.1512	2;1	1298.57				1963115
	804	4.4918	2	825.28				1962462
	805	1.3487	1	805.706				1961503
	806	1.8555	1	884.144				1959100
	807	9.4573	1	587.194				1952894
	808	8.6565	2;1	1599.65				1951842
	809	6.7657	1	645.25				1947574
	810	18.032	1	711.586				1947036
	811	7.6877	1	1803.28				1942060
	812	22.716	1	726.482				1941451
	813	18.2936	1	640.476				1939388
	814	17.817	1	527.403				1935929
	815	6.9195	2;3	1930.76				1934503
	816	6.3047	2	1164.52				1933174
	817	5.5518	2;1	1004.39				1931857
	818	3.1503	2	929.345				1927136
	819	5.5364	2	1328.58				1917586
	820	5.2595	2	1751.77				1916967
	821	17.0796	1	902.528				1916946
	822	17.8631	1	660.444				1906098
	823	4.4764	2;1	962.348				1905509
	824	2.132	1	1119.48				1905091
	825	5.2134	2;1	976.38				1904089
	826	4.5379	2	993.381				1902657
	827	4.6607	2	1968.87				1899638
	828	3.9966	1	796.345				1898345
	829	3.3961	1	712.312				1897015
	830	5.1673	2	1048.46				1889774
	831	16.9569	1	864.538				1888428
	832	1.9016	2	1490.34				1887112
	834	1.9322	2	686.158				1885614
	835	16.9723	1	835.565				1883216
	836	5.844	1	753.34				1878014
	837	6.8273	2	1236.54				1871416
	838	8.0877	2	1654.7				1870139
	839	1.4102	1	883.674				1869724
	840	17.8631	1	682.426				1864646
	841	5.0291	2	1359.61				1862924
	842	4.584	2	1037.37				1861761
	843	1.5177	1	509.827				1860093
	844	17.1256	1	504.403				1858531
	845	6.274	2	2095.94				1853858
	846	7.488	2;1	1527.63				1851655
	847	4.7068	1	997.407				1851332
	848	22.716	1	937.612				1848648
	849	6.6735	2;3	2555.13				1844017
	850	9.4573	2;3	2579.09				1842512
	852	16.8036	1	501.378				1840078
	853	6.3355	1	692.287				1839696
	854	8.4873	2;3	1842.69				1838803
	855	6.8888	2	1107.49				1826546
	856	17.8324	1	616.418				1825099
	857	6.1819	2	1674.72				1814569
	858	6.1819	2;3	2687.17				1808447
	859	6.5506	2	1688.74				1808326
	860	5.5056	2;1	1374.59				1806695
	861	18.0474	1	687.513				1806669
	862	18.3551	1	901.706				1805943
	863	7.0579	1	1056.55				1804190
	864	16.171	2;1	542.354				1800576
	865	1.8555	2	1128.34				1797996
	866	7.0732	1	913.414				1796544
	867	1.3333	1	854.694				1796307
	868	2.132	1	513.217				1793268
	869	5.5056	2	1577.67				1789879
	870	9.2112	2;3	1733.7				1784209
	871	5.198	2	826.265				1779586
	872	5.9977	2	1974.79				1778682
	873	3.3808	2	1058.27				1778624
	874	5.6595	2;3	2065.93				1777430
	875	22.9322	2	1102.65				1775770
	876	3.6578	2	751.243				1768791
	877	7.319	1	1006.45				1767199
	878	5.5825	1	651.261				1766234
	879	22.8708	2	513.364				1764811
	880	1.8862	2	2254.54				1761141
	881	7.8265	2;1	1282.53				1758002
	882	17.817	1	572.392				1757779
	883	16.9876	1	861.58				1756342
	884	18.2628	1	596.45				1754623
	885	4.5993	2	1184.54				1752503
	886	6.6428	2;1	1381.61				1751638
	887	7.319	2;1	1218.53				1749516
	888	1.9476	2	840.092				1740017
	889	5.3671	2	2313.98				1739915
	890	1.5331	1	729.806				1730404
	891	2.3476	3	995.633				1725988
	892	6.7504	2	1815.81				1724097
	893	5.9516	1	723.33				1722189
	894	2.1473	1	1250.36				1719270
	895	4.0121	2;1	999.424				1718754
	896	4.7682	2;1	822.361				1716844
	897	5.3056	2	1471.59				1709176
	898	6.5967	1	821.439				1708650
	899	4.9677	1	719.284				1707376
	900	2.9192	1	720.178				1707083
	901	1.8248	1	624.115				1701787
	902	7.6417	1	769.302				1701380
	903	7.6724	2	2405.94				1699361
	904	4.9677	1	831.289				1693636
	905	8.4719	2	1870.81				1689060
	906	5.7364	2	1879.83				1683350
	907	6.8119	2	1109.46				1680624
	908	9.0265	2	1872.79				1677306
	909	6.7811	2	1888.83				1676610
	910	18.032	1	643.487				1676435
	911	7.4419	1	676.244				1673262
	912	4.6761	2	1057.39				1670935
	913	7.657	1	936.391				1670873
	914	1.5638	1	837.832				1667489
	915	17.2638	1	507.352				1666506
	916	1.8862	2	2118.61				1665643
	917	6.2126	2	887.325				1662998
	918	21.3696	1	891.692				1658884
	919	2.9346	1	632.232				1658242
	920	8.0416	2;1	1377.63				1657506
	921	6.5967	2;3	1859.72				1656322
	922	4.983	2	1327.58				1655436
	923	8.3182	2	1724.75				1651828
	924	17.817	1	571.429				1651533
	925	9.6112	1	837.314				1650702
	926	18.4628	1	569.317				1650698
	927	16.9263	2	660.494				1643877
	928	21.1839	1	863.661				1641669
	929	11.1196	2;3	2559.06				1638374
	930	8.718	1	549.217				1636158
	931	22.763	2;1	528.365				1635049
	932	17.0029	1	965.785				1633323
	933	3.1657	2;1	1021.41				1633001
	934	5.2288	2	1126.49				1629810
	935	8.8263	2;1	1449.65				1629156
	936	5.798	2	1903.76				1625851
	937	8.734	2;1	1805.73				1623920
	938	23.009	2;3	1383.7				1620035
	939	3.704	2;1	904.362				1614900
	940	6.1052	1	938.408				1614548
	941	1.9476	2	708.161				1611702
	942	5.8287	2	1071.51				1609385
	943	5.521	1	654.26				1605206
	944	4.6607	1	1426.59				1602376
	945	23.0551	2;3	1033.56				1599858
	946	1.702	1	1052.3				1598461
	947	7.6724	2	2367.99				1597974
	948	3.304	2	950.342				1593674
	949	3.6732	1	714.389				1593133
	950	23.1013	2;3	656.402				1592266
	951	7.6263	2	621.169				1587721
	952	9.1958	2	1840.87				1587348
	953	1.3026	1	1608.45				1585999
	954	8.4565	2;3	1826.73				1584132
	955	18.5552	1	739.617				1582990
	956	1.6866	1	820.083				1581848
	957	18.0782	1	731.539				1579419
	958	6.1819	2;3	2316.98				1577725
	959	18.2628	1	574.405				1574934
	960	2.1166	2	1694.5				1573099
	961	3.7193	1	679.302				1572719
	962	18.3244	1	750.51				1572652
	963	5.0598	2	1577.59				1568707
	964	5.2749	2	923.33				1568135
	965	6.0745	2	1648.7				1566057
	966	1.656	1	736.08				1565498
	967	17.0183	1	625.431				1565170
	968	3.9966	2;3	1037.37				1563528
	969	17.8785	1	739.58				1563189
	970	19.5748	1	683.195				1557504
	971	5.7672	2;3	1787.7				1557215
	972	22.9629	3	1453.8				1556330
	973	4.8756	2	734.344				1554333
	974	7.7803	2	1880.73				1553766
	975	23.0705	3	1742.83				1553503
	976	4.937	2	1125.5				1552203
	977	5.2441	1	824.376				1539532
	978	6.7196	2;1	1521.63				1537717
	979	8.3336	1	977.42				1536009
	980	6.0591	1	899.396				1533937
	981	9.766	2;3;1	1820.7				1519576
	982	2.0244	2	1532.44				1519013
	983	4.461	2	980.35				1516090
	984	7.5649	1	935.41				1512515
	985	23.1476	2;3	770.384				1510875
	986	23.1167	3	1372.67				1509360
	987	7.6417	1	666.333				1506050
	988	2.9346	1	650.243				1504358
	989	9.3343	1	544.359				1503757
	990	17.9399	1	783.606				1503482
	991	7.2882	1	1019.43				1499283
	992	9.1343	2;1	858.42				1498968
	993	7.5188	2;3	1839.75				1498843
	994	4.6147	1	718.299				1497751
	995	18.0782	1	843.664				1496903
	996	1.7788	1	710.186				1496223
	997	7.4266	2	1754.71				1495539
	998	22.9322	2;3	2095.01				1492983
	999	6.3508	2	1379.64				1492159
	1000	18.3244	1	535.481				1490770
	1001	18.0013	1	511.408				1488300
	1002	5.9516	2	1420.62				1486481
	1003	17.3713	1	823.65				1485101
	1004	1.7788	1	1028.14				1484560
	1005	6.443	2;3	1928.79				1484443
	1006	13.1347	1	649.311				1483554
	1007	16.8496	2;1	681.431				1483302
	1008	7.1346	2	1178.53				1483178
	1009	6.6735	1	848.377				1481650
	1010	4.845	2	979.404				1478669
	1011	5.8594	1	1397.65				1478062
	1012	6.3047	2	1648.71				1476607
	1013	5.198	1	1039.46				1475462
	1014	6.443	2;3	1964.88				1474246
	1015	5.9516	1	808.856				1472714
	1016	4.7682	2	1416.52				1472418
	1017	5.1519	2	1360.6				1470721
	1018	3.2733	1	582.238				1469902
	1019	5.2441	2	1865.81				1464697
	1020	22.9783	2;3	1299.71				1464089
	1021	4.5993	2;1	1034.37				1460943
	1022	22.9629	2;3	2169.05				1460562
	1023	18.509	1	539.439				1458802
	1024	5.0138	2;3;1	1236.5				1453673
	1025	22.716	1	784.524				1449432
	1026	17.8324	1	638.4				1446022
	1027	21.1839	1	1006.83				1441199
	1028	6.6735	2;3	2828.27				1438760
	1029	2.132	2	1262.17				1438499
	1030	7.3036	2	1468.64				1436779
	1031	3.7347	1	664.241				1433802
	1032	6.4584	2;3	2113.9				1432796
	1033	1.9169	2	2270.51				1427686
	1034	18.032	1	603.442				1427323
	1035	6.5967	2;3	1929.77				1427155
	1036	6.0591	2	1297.59				1426449
	1037	16.8956	2	1004.54				1424181
	1038	6.1512	2	1445.63				1423930
	1039	22.9322	2;3	2115.06				1423460
	1040	17.817	1	528.366				1419454
	1041	8.2721	2;3	1911.77				1419239
	1042	5.9516	2	1324.55				1414013
	1043	5.6749	2	1954.85				1413458
	1044	23.0397	2	785.393				1412272
	1045	6.6582	1	1470.66				1412223
	1046	18.2628	1	641.507				1404021
	1047	7.0886	2	957.378				1403625
	1048	9.6112	2	1713.68				1403418
	1049	18.309	1	684.502				1403140
	1050	4.5071	1	511.202				1400806
	1051	5.5979	2;1	1248.52				1392246
	1052	16.8956	1	1032.55				1390894
	1053	5.4132	2	2314.97				1389741
	1054	22.9015	2;3	1627.76				1386955
	1055	17.9399	1	707.503				1384373
	1056	5.2288	1	770.416				1380595
	1057	17.6018	1	575.403				1372122
	1058	6.9195	2;1	1397.61				1371659
	1059	1.9629	1	710.186				1369795
	1060	16.9263	2;3	1480.64				1367601
	1061	22.7476	1	532.28				1367163
	1062	5.6595	2;1	879.372				1367048
	1063	17.6171	1	619.429				1362318
	1064	2.0859	2	1084.14				1362316
	1065	4.043	2	1127.52				1359227
	1066	6.5199	3	1873.82				1356779
	1067	18.5244	1	583.466				1356034
	1068	2.1781	1	581.254				1352748
	1069	24.3943	1	587.278				1350738
	1070	8.2567	2	1895.8				1349927
	1071	17.0029	1	722.511				1349718
	1072	4.5686	1	939.403				1348358
	1073	4.8296	2	1828.73				1347847
	1074	17.3252	1	683.554				1346276
	1075	6.5045	2;1	1396.62				1343854
	1076	6.4123	2	1760.77				1343796
	1077	18.0013	1	555.434				1343598
	1078	6.6582	1	927.393				1343078
	1079	6.3508	2	1166.4				1341564
	1080	5.4748	2	1866.8				1341513
	1081	4.8603	1	940.385				1337785
	1082	3.7347	2	945.312				1335447
	1083	5.2595	2	750.213				1333899
	1084	7.3651	2	1377.63				1329827
	1085	7.4266	2;3	1770.67				1325666
	1086	2.6411	2	928.362				1325339
	1087	8.2107	2	1730.71				1324434
	1088	2.3013	2	923.328				1323863
	1089	8.2721	2	2002.97				1322707
	1090	7.3036	2;3	2045.91				1320549
	1091	9.4727	2;1	1781.77				1317088
	1092	17.5096	1	803.481				1317070
	1093	1.7327	1	865.779				1316667
	1094	5.8748	2	1520.65				1316072
	1095	1.6713	1	804.067				1314645
	1096	2.1934	2	1352.38				1314494
	1097	18.2628	1	685.534				1314307
	1098	5.0291	2	735.329				1311582
	1099	23.0397	2;3	897.54				1311532
	1100	5.2441	1	1034.37				1311480
	1101	18.032	1	599.46				1311101
	1102	4.7375	2	921.313				1310861
	1103	5.2749	2	893.318				1310581
	1104	5.0598	2	1460.51				1305597
	1105	22.8861	3	1954.94				1305426
	1106	2.1012	1	1062.17				1305190
	1107	5.844	2	886.341				1304284
	1108	6.274	2	1520.65				1303207
	1109	9.0265	2;1	1380.58				1302134
	1110	5.4748	2	1880.92				1301436
	1111	4.63	2	1633.63				1301078
	1112	1.6406	1	868.268				1299123
	1113	1.6253	1	666.161				1295850
	1114	7.3959	1	906.382				1294719
	1115	10.1659	2;1	1853.79				1294150
	1116	7.6877	2;1	1218.53				1290697
	1117	17.4942	1	871.579				1286457
	1118	7.196	2	966.324				1285361
	1119	1.7173	1	1070.05				1283604
	1120	1.5484	1	863.848				1283444
	1121	18.3551	1	623.533				1281131
	1122	7.3036	2	1890.8				1278870
	1123	2.1473	2;1	1126.25				1277919
	1124	5.521	3	1436.58				1277397
	1125	17.0183	1	546.465				1272693
	1126	6.0898	2	1420.62				1272130
	1127	1.5638	1	617.914				1271655
	1128	7.3805	2	1599.7				1270242
	1129	8.7955	2	1725.73				1269982
	1130	5.6133	2	1268.51				1269701
	1131	17.6171	1	775.58				1269106
	1132	7.6724	2	2389.97				1267386
	1133	8.3797	2	2006.84				1265709
	1134	7.3344	2	1974.87				1264973
	1135	22.9476	2;3	1283.66				1263964
	1136	14.6745	2;1	514.323				1262082
	1137	6.274	2;3	2484.09				1260345
	1138	5.9823	2;3	1857.74				1256059
	1139	5.5671	2	1809.78				1254221
	1140	4.26	2	620.186				1250805
	1141	4.9984	2;3	1364.56				1249668
	1142	17.2945	1	727.58				1243896
	1143	21.4623	1	624.537				1241624
	1144	7.0118	2;3	2691.16				1241171
	1145	4.6454	2;1	885.367				1239475
	1146	7.15	1	925.376				1239058
	1147	17.0489	1	562.496				1239009
	1148	22.716	1	883.564				1235947
	1149	5.6133	2;3	1365.55				1235736
	1150	4.7375	2	748.244				1231971
	1151	18.2167	1	553.322				1231045
	1152	4.63	2	1288.58				1226631
	1153	5.4286	2;3	1858.74				1216833
	1154	15.6771	2;3;1	514.348				1211978
	1155	17.6171	1	663.455				1209064
	1156	17.4481	1	1044.78				1208614
	1157	4.9216	3	948.359				1207930
	1158	7.8111	2	1883.73				1207683
	1159	7.9648	1	1187.45				1204283
	1160	6.9657	2	1528.66				1203845
	1161	5.4132	1	824.378				1202942
	1162	2.1627	1	627.285				1202701
	1163	7.7184	2;1	1207.51				1200945
	1164	1.9169	2;3	2156.56				1199931
	1165	21.4623	1	956.79				1196763
	1166	4.3684	2	1000.3				1194544
	1167	23.0243	2;3	1081.56				1194361
	1168	5.1059	2	1332.45				1193618
	1169	5.5518	2	1829.72				1191903
	1170	9.4266	2	603.159				1188549
	1171	6.7811	2	1466.68				1188436
	1172	6.9964	1	927.733				1188103
	1173	5.7518	1	1025.44				1187447
	1174	6.8427	1	854.34				1186027
	1175	7.3805	2	974.34				1184893
	1176	1.656	2	1203.29				1184307
	1177	6.5352	2	1305.61				1184045
	1178	17.5096	1	959.631				1183106
	1179	22.716	1	1256.8				1182645
	1180	5.2749	1	1140.5				1182629
	1182	5.198	1	917.47				1181850
	1183	1.8862	1	1332.44				1181734
	1184	6.9195	3	1874.8				1180334
	1185	3.6886	1	704.284				1178337
	1186	6.4738	2	1491.66				1177391
	1187	5.6749	2	1950.98				1174874
	1188	8.057	2;3	2296.96				1174332
	1189	4.6454	2;3	1165.46				1172077
	1190	2.9808	2	920.328				1171313
	1191	17.5096	1	847.507				1170774
	1192	16.8036	1	514.207				1170608
	1193	1.9169	1	1416.39				1169768
	1194	5.521	2	1904.74				1169153
	1195	22.716	1	756.493				1166554
	1196	1.5177	1	577.815				1165163
	1197	5.444	2	1731.75				1164571
	1198	8.1184	2;1	1805.76				1164209
	1199	3.8732	1	848.236				1163232
	1200	21.385	1	626.534				1162926
	1201	11.6736	2;3	2630.1				1162432
	1202	6.9195	2	2021.97				1161950
	1203	17.5096	1	891.533				1161832
	1204	10.3198	2;1	842.356				1161769
	1205	24.3943	1	585.281				1161414
	1206	5.1212	2	752.228				1160428
	1207	5.798	3	1928.79				1159021
	1208	6.2894	2	1751.72				1158998
	1209	17.817	1	727.58				1158979
	1210	23.0243	2;3	1451.72				1158702
	1211	6.8888	2;3	2114.89				1156668
	1212	5.9516	3	1929.77				1156494
	1213	17.9246	1	853.575				1155103
	1214	3.2426	2	1164.48				1154937
	1215	22.9322	3	2296.09				1153490
	1216	6.9503	2;3	2626.18				1151378
	1217	6.7504	2	1742.76				1150652
	1218	22.716	1	792.49				1147698
	1219	3.473	2	1042.4				1146378
	1220	10.0429	1	726.319				1146317
	1221	6.3662	1	1055.45				1145638
	1222	5.1519	2	979.383				1144892
	1223	6.0438	1	776.319				1143104
	1224	6.8888	1	1131.46				1142125
	1225	2.132	2	2018.6				1141443
	1226	4.5993	1	793.346				1141199
	1227	6.1205	2;1	1400.62				1140059
	1228	3.8424	1	841.464				1139884
	1229	6.8427	2;3	1929.78				1137402
	1230	6.3508	2	1901.74				1136982
	1231	2.0859	2	1002.14				1135870
	1232	18.1397	1	775.565				1133084
	1233	13.9349	2;1	584.368				1129818
	1234	18.2936	1	741.596				1129114
	1235	8.3643	2;3	2093.88				1128855
	1236	3.9194	2	870.218				1128840
	1237	9.4727	1	899.388				1128111
	1238	17.1563	1	625.431				1128019
	1239	5.2134	1	1207.47				1126564
	1241	6.6582	3;1	1891.81				1125337
	1242	22.716	1	903.63				1124427
	1243	5.5671	2	1550.66				1123403
	1244	5.8748	2	1642.69				1123380
	1245	5.7672	2	1622.68				1122754
	1246	10.0275	1	983.371				1122532
	1247	2.132	1	972.316				1122462
	1248	16.9263	1	875.596				1121465
	1249	22.716	1	1284.83				1121148
	1250	7.2268	1	950.36				1121061
	1251	5.9055	2;1	1298.57				1120663
	1252	6.8734	2;1	1428.6				1120397
	1253	8.1953	2	1864.82				1120345
	1254	23.0551	2	829.503				1119538
	1255	18.3551	1	539.323				1117906
	1256	17.3406	1	563.439				1112528
	1257	4.3529	1	759.269				1112302
	1258	22.716	1	586.542				1111652
	1259	4.6607	2	2161.86				1110157
	1260	17.7555	1	525.439				1109626
	1261	6.0898	2;3	1436.58				1109556
	1262	1.9322	2	824.114				1106679
	1263	17.3713	1	609.517				1103607
	1264	6.4738	2;3	1507.62				1103354
	1265	1.9322	2;3	2172.54				1101545
	1266	5.2288	1	663.247				1100608
	1267	5.5825	1	736.325				1100178
	1268	8.6872	1	912.335				1099220
	1269	5.2288	1	914.36				1098283
	1270	5.2288	1	841.417				1097795
	1271	5.4132	2;1	1067.45				1097404
	1272	6.0898	2;3	2136.96				1095970
	1273	3.3654	3	877.322				1094798
	1274	1.656	2	1135.3				1094435
	1275	16.9723	1	891.737				1094218
	1276	22.9015	2	1218.54				1093572
	1277	5.6133	2	1349.58				1093186
	1278	11.2889	2;3	2560.05				1093014
	1279	18.2321	1	597.481				1092230
	1280	1.9016	2	1550.37				1091261
	1281	2.9192	1	713.406				1091134
	1282	6.7043	1	865.354				1088709
	1283	5.3671	1	1117.5				1081037
	1284	18.0628	1	732.593				1080115
	1285	6.3969	1	698.975				1079405
	1286	5.5518	2	1042.34				1078891
	1287	6.2587	2	3716.63				1078361
	1288	2.1781	2	1304.41				1078298
	1289	3.1965	1	796.345				1077681
	1290	6.7504	2	1872.84				1077171
	1291	17.0949	1	519.325				1075964
	1292	8.1338	1	1233.03				1075798
	1293	7.7031	2;3	2667.14				1075736
	1294	17.817	1	573.423				1074253
	1295	1.7634	1	933.767				1073810
	1296	7.5188	2	1930.94				1073252
	1297	8.9341	2;1	1871.8				1071816
	1298	8.2107	2;1	1289.56				1070033
	1299	18.2936	1	729.56				1069907
	1300	7.2421	1	778.325				1063986
	1301	6.7043	3	1874.8				1062424
	1302	22.4529	1	546.439				1062147
	1303	6.4123	2;3	2387.03				1061153
	1304	15.5382	2	762.414				1060268
	1305	17.4942	1	759.455				1057992
	1306	6.7657	2	1380.63				1056260
	1307	16.9876	1	890.712				1055210
	1308	1.8248	2	1712.51				1055041
	1309	5.3056	2	1730.77				1054512
	1310	4.7375	1	1069.47				1050731
	1311	2.2859	1	620.276				1050204
	1312	5.6595	2;1	1308.61				1048283
	1313	5.4748	2	1994.89				1047729
	1314	23.0397	3	1293.65				1047434
	1315	5.9055	2;3	2135.98				1044344
	1316	18.5398	1	627.492				1044254
	1317	7.5956	2	1599.69				1044179
	1318	17.4481	1	653.544				1043854
	1319	2.3167	2;3	1094.43				1040913
	1320	2.95	1	532.199				1039426
	1321	22.9476	3	4301.09				1038556
	1322	5.2903	2;1	1228.52				1036740
	1323	17.1563	1	522.464				1035372
	1324	22.763	2	982.574				1034745
	1325	6.6735	2;1	1359.53				1029809
	1326	5.8287	2;1	1297.59				1027334
	1327	17.0029	1	863.661				1026842
	1328	7.1039	2	1816.8				1025582
	1329	17.3713	1	565.491				1025087
	1330	7.7184	2	1378.61				1024067
	1331	17.2023	1	566.448				1023900
	1332	7.611	2	1754.71				1021834
	1333	18.2628	1	697.57				1020644
	1334	17.8324	1	615.456				1017113
	1335	17.9399	1	965.7				1014767
	1336	17.2791	1	615.455				1010709
	1337	8.8263	2	2094.86				1010135
	1338	6.7657	2	1965.87				1007935
	1339	6.2126	2;3	1802.78				1007786
	1340	1.8402	2	1496.37				1007702
	1341	17.817	1	550.348				1007055
	1342	1.8402	2	1426.26				1006816
	1343	5.3518	2;1	1504.49				1006679
	1344	10.0429	3	2688.07				1003129
	1345	3.3961	2	750.259				1003089
	1346	15.1835	2;1	500.369				1000979
	1347	5.5979	1	773.338				1000024
	1348	18.5706	1	783.643				999977
	1349	4.3684	2;1	984.332				998015
	1350	17.0949	2	917.489				994839
	1351	4.7682	1	699.317				993101
	1352	2.1473	1	1281.53				992976
	1353	8.395	1	903.031				991207
	1354	7.3036	2;3	2240.97				988405
	1355	3.0578	1	663.257				986641
	1356	4.6761	2	1786.64				986339
	1357	9.3958	2;3	1750.65				985621
	1358	5.9362	2;3	2414.05				983318
	1359	17.2791	1	722.51				983049
	1360	2.132	2	1424.23				981871
	1361	6.7965	2;3	2184.94				980087
	1362	22.7784	1	558.51				978752
	1363	13.427	2;3;1	770.44				974712
	1364	2.9346	1	818.155				971940
	1365	17.817	1	661.476				971610
	1366	10.0583	2	852.482				970304
	1367	18.1551	1	709.606				969833
	1368	18.2167	1	542.448				968513
	1369	8.395	2	1654.7				966670
	1370	8.6719	1	906.383				964699
	1371	17.7555	1	533.408				964020
	1372	1.8709	2	1858.58				963324
	1373	8.1338	2;3	2244.99				962836
	1374	18.1551	1	753.632				962747
	1375	1.8555	2	1972.53				958983
	1376	6.4891	2	1825.78				957563
	1377	4.8296	2	975.387				957101
	1378	18.2628	1	552.423				954022
	1379	20.9672	1	956.79				951901
	1380	5.0598	2	1909.84				951264
	1381	8.226	2;1	1208.49				951195
	1382	10.3198	2;3	1821.68				949906
	1383	1.9476	2	1566.34				949043
	1384	17.8785	1	695.554				947776
	1385	7.5034	2	1179.51				947597
	1386	3.258	2;1	999.419				947408
	1387	6.2894	2;3	2757.23				945841
	1388	8.5949	2;3	2536.09				945446
	1389	4.7375	2	1185.52				944026
	1390	4.5532	2	1254.59				943882
	1391	8.734	1	918.383				943090
	1392	6.0438	2	1766.69				942383
	1393	5.2749	1	808.284				940060
	1394	5.3364	2	1196.54				939375
	1395	22.84	2	1275.65				933736
	1396	18.2013	1	523.346				933569
	1397	5.3825	1	595.295				932123
	1398	6.8427	1	946.721				931863
	1399	2.3322	2	907.364				931749
	1400	16.8649	2	1382.7				931662
	1401	5.1059	2	1253.56				931297
	1402	5.2903	1	532.25				930820
	1403	4.3684	2;1	732.279				930183
	1404	17.5096	1	827.554				928823
	1405	4.3684	1	710.297				928806
	1406	5.7826	2;3	2066.91				927786
	1407	17.9399	1	827.632				924231
	1408	17.0029	1	563.351				921055
	1409	7.488	1	937.902				920971
	1410	18.0013	1	679.472				920942
	1411	7.7031	3	3643.5				920370
	1412	17.187	1	528.432				919081
	1413	8.1799	3	2465.06				917890
	1414	18.2167	1	553.455				915376
	1415	16.8649	2	1898.88				915113
	1416	23.1476	2	643.403				912485
	1417	4.0584	1	842.448				912479
	1418	9.1497	1	913.874				909941
	1419	1.5177	1	645.802				903389
	1420	23.163	2	771.462				902970
	1421	3.2733	2	733.232				900044
	1422	6.6274	1	923.362				899530
	1423	16.0476	2;1	598.383				898860
	1424	17.8477	1	761.565				898074
	1425	18.0013	1	999.778				897702
	1426	6.9042	2	1492.64				897651
	1428	5.8748	2	1764.8				896993
	1429	5.5518	2;3	1940.72				894748
	1430	7.8879	2;3	1770.67				894683
	1431	1.7788	1	548.133				894613
	1432	9.7814	2;3	1804.73				890546
	1433	3.7193	2	961.275				890542
	1434	6.0745	2	1806.81				890056
	1435	6.7504	2	1860.71				889328
	1436	6.4123	2;3	2026.87				888925
	1437	17.5864	1	514.35				887387
	1438	6.7811	2	1761.76				887222
	1439	5.1059	1	737.344				885903
	1440	5.4132	2	1065.4				885425
	1441	6.4123	1	718.313				884104
	1442	7.3805	2	1934.82				884090
	1443	18.4628	1	945.732				883542
	1444	5.5518	2	1924.76				882616
	1445	4.229	1	711.391				881879
	1446	5.2749	1	682.303				881743
	1447	17.5096	1	1003.66				880644
	1448	5.1519	1	915.867				879982
	1449	8.7026	2	1448.67				878579
	1450	4.5071	2	827.376				878442
	1451	18.1397	1	720.494				877878
	1452	17.4174	1	522.464				877585
	1453	7.9187	2;3	2173.96				876031
	1454	5.2595	3	1237.49				875081
	1455	7.611	2	1717.61				875077
	1456	7.1653	2	2044.92				874947
	1457	23.009	3	1415.67				871053
	1458	1.7173	1	1001.75				870229
	1459	4.9063	2	1195.56				867742
	1460	17.0796	1	548.273				867672
	1461	5.2288	2	1245.42				867644
	1462	1.9016	2	2232.56				864203
	1463	21.1685	1	958.788				863303
	1464	18.4012	1	755.612				863262
	1465	9.7035	2	1711.7				861497
	1466	8.4565	1	866.338				861305
	1467	2.6411	2	1057.47				858725
	1468	5.2288	2;3	1365.55				857095
	1469	6.5045	1	980.38				856262
	1470	8.5026	3	2672.15				853656
	1471	8.3489	2;3	2535.11				853652
	1472	17.4481	1	697.57				852841
	1473	5.4132	2	1772.76				852356
	1474	22.9783	2;3	874.502				850929
	1475	17.817	1	510.376				848902
	1476	6.274	1	985.506				846582
	1477	22.9476	3	1990.01				846293
	1478	4.4918	1	665.323				843503
	1479	17.2791	1	762.54				842282
	1480	7.4266	2	1408.51				841836
	1481	17.817	1	759.212				841760
	1482	8.7026	2;3	1912.75				841459
	1483	15.7852	2;1	963.478				841149
	1484	6.566	2	1801.8				836960
	1485	17.6171	1	819.607				835879
	1486	2.132	2	1856.55				835831
	1487	5.7672	2	1866.77				835041
	1488	6.6582	2	1802.78				831426
	1489	18.2167	1	509.428				828561
	1490	5.0752	2	1989.8				827967
	1491	6.9349	2	1467.66				827087
	1492	17.3252	1	573.408				827081
	1493	4.6607	2	865.356				824042
	1494	1.9629	2	720.05				823830
	1495	17.6325	1	707.481				823182
	1496	6.443	3	1872.83				820900
	1497	4.6607	2	755.236				820107
	1498	17.8631	1	771.607				818663
	1499	16.7882	1	723.562				816952
	1500	8.3643	2;1	1289.56				816914
	1501	17.8785	1	793.554				816614
	1502	5.0291	1	875.349				814719
	1503	3.6578	1	707.283				814541
	1504	4.7375	1	662.276				813806
	1505	7.2421	4	3696.63				813608
	1506	17.4481	1	655.523				812361
	1507	5.7826	1	619.768				812158
	1508	8.3336	1	1801.76				810687
	1509	17.187	1	1011.8				809194
	1510	16.8649	2	696.515				808533
	1511	18.309	1	728.528				807814
	1512	6.2587	2	1962.86				807716
	1513	18.2167	1	625.431				807402
	1514	14.3352	2;3	929.516				807374
	1515	8.5642	2	1865.8				806801
	1516	18.3551	1	794.536				804453
	1517	16.9723	1	526.454				802499
	1518	5.4594	2	2283.89				800370
	1519	22.9629	3	1084.64				798968
	1520	17.0949	1	524.28				797557
	1521	5.8594	2;3	2686.19				797453
	1522	3.0578	2	945.31				796949
	1523	3.1657	2;3	1037.37				795938
	1524	17.2945	1	546.465				795778
	1525	7.8726	2	1754.7				795722
	1526	8.6719	2	1896.78				795150
	1527	17.4481	1	699.549				794082
	1528	2.95	1	726.195				792680
	1529	17.817	1	511.408				789383
	1530	23.0859	2	741.476				789102
	1531	9.1343	2	1954.84				788961
	1532	5.798	2;3	2413.06				788727
	1533	1.9322	2	1702.27				784945
	1534	18.2936	1	785.622				784584
	1535	9.4266	1	858.311				784291
	1536	17.4481	1	1191.94				783092
	1537	17.4481	1	587.424				782244
	1538	1.656	2	1549.5				779097
	1539	18.2167	1	565.491				778437
	1540	2.2242	2;1	898.351				776861
	1541	7.1346	3	2800.15				776032
	1542	23.0551	2;3	993.46				775777
	1543	9.3189	2	1450.63				774396
	1544	2.9346	2	1206.46				773472
	1545	23.1321	2	917.492				772164
	1546	2.1012	2	1792.47				771084
	1547	17.571	1	734.509				769571
	1548	5.3518	1	1141.49				768730
	1549	9.2573	2;3	2669.11				767375
	1550	5.6749	2	1983.88				766611
	1551	8.5026	2	1598.67				765923
	1552	10.1352	1	883.404				765510
	1553	17.3098	1	685.533				764778
	1554	20.1314	1	956.79				763872
	1555	11.8583	2;3	2631.09				763406
	1556	6.9195	3	2762.21				761397
	1557	7.6724	3	2834.24				761063
	1558	17.5096	1	550.453				760713
	1559	5.0291	1	956.918				758443
	1560	22.716	1	523.369				757711
	1561	3.2426	2;1	962.347				757105
	1562	22.7938	2	642.361				755403
	1563	4.0739	1	849.22				755306
	1564	9.2727	2	1702.72				753688
	1565	9.2573	3	2317.02				753223
	1566	22.9322	3	2253.07				752107
	1567	8.4719	1	836.33				750693
	1568	14.3969	2	544.345				750226
	1569	16.7882	2	627.349				749783
	1570	5.3979	2;1	1246.53				748239
	1571	2.8885	2	1020.44				746982
	1572	17.4481	1	562.496				746443
	1573	6.9195	2;3	1896.8				746272
	1574	13.1039	2	528.364				743820
	1575	18.2936	1	713.565				743351
	1576	9.766	2	1911.91				742404
	1577	5.0445	2	998.357				741323
	1578	2.1473	1	1074.28				739748
	1579	7.3959	2	1308.55				739531
	1580	2.2088	2	568.179				739451
	1581	17.9092	1	671.482				739391
	1582	17.5096	1	715.429				739254
	1583	21.4623	1	954.793				737093
	1584	8.4873	1	1379.6				736664
	1585	5.3671	2	573.148				733618
	1586	9.6881	1	1130.42				733493
	1587	1.8862	1	1354.92				733446
	1588	7.7803	2;3	2408.08				732960
	1589	16.7729	2	716.452				732801
	1590	1.9169	2;3	2822.78				731159
	1591	7.5803	2;3	2173.96				728382
	1592	8.3028	2	1881.72				725824
	1593	3.4423	1	886.38				725737
	1594	16.3717	1	587.424				725583
	1595	3.3347	2	1888.75				724229
	1596	14.4894	2	556.327				723463
	1597	6.0131	2;3	2063.83				723079
	1598	5.8287	2	1331.57				722240
	1599	22.763	2;1	763.425				722227
	1600	4.983	1	788.321				722057
	1601	3.8578	2	1462.57				720782
	1602	22.7938	2	644.402				720387
	1603	2.1627	2	1466.46				720148
	1604	16.9109	1	748.379				719864
	1605	2.0397	2	621.217				719420
	1606	9.1189	2	1768.74				719363
	1607	3.3501	1	910.393				718921
	1608	18.509	1	544.395				718657
	1609	10.7041	2	1854.78				718587
	1610	17.5096	1	933.639				717491
	1611	5.1059	2	1529.58				716981
	1612	4.229	1	530.184				716814
	1613	5.0905	2;1	899.393				714989
	1614	5.5056	3	1655.66				714553
	1615	10.5196	1	886.356				714235
	1616	18.5244	1	588.421				714040
	1617	4.9216	2	1213.44				713281
	1618	21.1839	1	847.667				713034
	1619	17.4481	1	1377.05				712929
	1620	17.3252	1	641.507				710706
	1621	23.0705	4	2219.99				710427
	1622	23.0243	3	1328.64				710148
	1623	17.3098	1	571.429				709655
	1624	12.1813	2;3	2631.09				709130
	1625	17.9399	1	735.535				708428
	1626	9.3805	2	1734.68				708140
	1627	17.2177	1	557.414				705328
	1628	8.6565	1	937.081				705256
	1629	7.4573	2;3	1840.73				704880
	1630	19.8994	1	504.246				704539
	1631	18.1551	1	562.496				703838
	1632	8.1492	2;3	1910.78				702268
	1633	10.0429	3	1821.68				701859
	1634	4.6607	1	955.936				701642
	1635	8.5488	2;3	2297.94				701286
	1636	16.7575	2;3	874.503				701036
	1637	2.1473	2	1290.39				700112
	1638	6.6735	3	2487.07				699813
	1639	8.2721	1	1232.87				699361
	1640	8.1492	2	1894.81				698815
	1641	22.8246	1	863.6				698546
	1642	4.5686	2;1	1057.46				698459
	1643	2.0244	2	1630.42				698428
	1644	2.1473	2	2116.58				698384
	1645	7.5495	2	1734.72				697917
	1646	6.5352	2;3	2336.06				697875
	1647	5.8748	1	1823.14				695694
	1648	3.2733	1	711.39				695500
	1649	6.0898	2	1961.88				693876
	1650	3.6578	2	951.327				692850
	1651	4.3529	2	748.244				692784
	1652	22.9169	3	2189.1				691647
	1653	17.5096	1	913.611				690906
	1654	10.3812	1	908.351				688818
	1655	18.5706	1	671.518				688700
	1656	13.4886	2;3	1009.49				688577
	1657	6.6889	2;3	1917.81				687754
	1658	7.8726	2	1870.82				686767
	1659	6.9042	3	1508.6				686657
	1660	17.9399	1	715.56				686053
	1661	5.4132	2	1934.83				685246
	1662	17.9706	1	507.369				685147
	1663	17.2791	1	551.476				685038
	1664	18.2628	1	913.612				683921
	1665	7.9801	2	2022.84				681137
	1666	22.716	1	1270.82				681058
	1667	14.8133	1	543.399				680723
	1668	2.2396	2	754.243				680395
	1669	10.3505	2;3;1	1805.72				679675
	1670	8.8417	2;3	2367.98				679378
	1671	5.3056	2	1328.58				678994
	1672	8.1953	1	902.7				678874
	1673	7.9033	2;1	1219.51				678597
	1674	23.1476	2	598.36				677564
	1675	5.444	2;3	1587.62				676250
	1676	5.798	2;3	2245.94				675560
	1677	7.7031	2	1527.63				675075
	1678	17.8631	1	659.482				674834
	1680	7.4266	2	1861.88				673843
	1681	23.009	1	726.903				673713
	1682	18.3705	1	599.461				673476
	1683	8.6719	2	2003.95				672503
	1684	5.7518	2	1781.78				671842
	1685	13.9042	2	544.345				671729
	1686	8.1492	2	2001.99				669802
	1687	16.9109	1	525.426				669647
	1688	22.7476	1	681.432				669641
	1689	8.9341	2;3	2743.18				666944
	1690	7.8879	3	2464.07				666869
	1691	13.4886	2	921.504				664966
	1692	7.15	3	2763.2				664776
	1693	10.0736	2	1852.81				664041
	1694	3.2887	2	932.376				664024
	1695	1.6406	2	1571.48				663174
	1696	5.4286	1	1025.44				661902
	1697	2.564	1	1174.36				660675
	1698	14.6436	2	819.497				659706
	1699	22.763	1	569.575				659300
	1700	18.6939	1	637.549				657967
	1701	7.4726	1	1431.57				657947
	1702	7.5803	2	2225.92				655720
	1703	17.4481	1	543.398				654342
	1704	9.3805	2;3	2318				654127
	1705	17.3098	1	562.496				653339
	1706	15.7852	2;3;1	656.459				653177
	1707	6.6428	2	1742.76				650677
	1708	5.2749	2	1226.55				649376
	1709	22.763	1	933.643				649370
	1710	22.9322	2	2278.03				649217
	1711	23.194	3	1080.59				648391
	1712	5.3671	2	2386				648029
	1713	17.7863	1	585.46				647227
	1714	17.571	1	781.603				646673
	1715	18.2628	1	749.598				646004
	1716	17.9246	1	740.187				645481
	1717	8.1338	3	2818.15				645469
	1718	18.1397	1	587.446				645348
	1719	24.3943	1	589.275				645347
	1720	2.2859	3	977.844				642896
	1721	1.9169	2	2216.59				642680
	1722	8.518	1	902.699				642677
	1723	8.5795	2	1823.73				642526
	1724	18.1551	1	797.658				639526
	1726	5.4594	2	1257.54				638012
	1727	6.9349	1	1010.43				637055
	1728	3.0578	1	641.275				636667
	1729	23.1013	2	663.433				636424
	1730	17.4481	1	734.509				636411
	1731	2.1781	2	900.301				636168
	1732	8.7648	2	773.415				634910
	1733	17.817	1	529.397				634141
	1734	12.7656	3	1009.49				634039
	1735	9.7507	2	1773.76				631944
	1736	11.4274	2	1603.74				631910
	1737	17.5864	1	558.376				629727
	1738	3.1195	1	704.284				627524
	1739	3.5346	2	1054.47				626892
	1740	5.3364	2	1993.9				625990
	1741	22.9476	2;3	1381.75				624431
	1742	3.704	1	996.423				623282
	1743	10.1813	2	1773.75				621362
	1744	12.5812	3	1009.49				619434
	1745	1.702	2	1736.41				618044
	1746	3.8732	1	760.291				617971
	1747	3.3654	2	1042.29				617252
	1748	17.2177	1	902.527				617183
	1749	3.6732	2	1018.41				616205
	1750	6.7043	1	1892.82				616154
	1751	18.1397	1	522.464				616070
	1752	8.8263	2;1	1290.55				615542
	1753	23.2249	3	929.517				614916
	1754	2.1012	2	870.214				614886
	1755	17.4481	1	821.549				614723
	1756	8.6411	1	936.743				613055
	1757	18.2321	1	508.397				612667
	1758	6.7811	1	924.395				612339
	1759	3.6578	1	633.216				610949
	1760	18.4166	1	687.513				610052
	1761	5.9362	2	1648.71				609525
	1762	23.2249	2	720.393				606380
	1763	19.2656	1	821.614				605020
	1764	3.3347	2	1126.51				603605
	1765	4.461	1	758.245				602801
	1766	9.4727	2;1	1955.82				602408
	1767	17.3252	1	729.56				602253
	1768	17.4481	1	567.471				600669
	1769	3.7193	2	978.414				600175
	1770	9.7968	2;3	1750.65				598372
	1771	2.0397	2	1766.34				595168
	1772	20.9672	1	954.794				595140
	1773	17.2945	1	529.382				594410
	1774	18.1397	1	933.639				593603
	1775	17.9706	1	539.342				593237
	1776	17.2023	3	2955.78				593158
	1777	19.1419	1	504.246				592710
	1778	17.4481	1	681.429				592539
	1779	18.1397	1	847.629				592182
	1780	5.4132	2;3	1788.73				591886
	1781	22.763	2	1382.7				591416
	1782	1.8248	2	1518.35				591238
	1783	4.4456	2	944.337				591121
	1784	12.2121	3	1009.49				590334
	1785	8.6411	2	1630.7				588960
	1786	17.4481	1	744.53				587414
	1787	17.8785	1	744.529				587191
	1788	2.9808	2	1045.46				585638
	1789	1.6099	1	688.143				582295
	1790	6.6889	2	1811.71				581694
	1791	13.9042	2;3	1087.57				581661
	1792	7.0579	1	1058.41				580676
	1793	7.7957	2	2022.84				580633
	1794	17.5403	1	935.56				579877
	1795	7.3805	2;3	2763.2				579250
	1796	9.0419	2;1	1508.64				579186
	1797	8.9803	1	1110.97				579169
	1798	1.7481	1	758.062				578266
	1799	17.3252	1	617.434				578233
	1800	18.4166	1	799.638				578173
	1801	5.9823	2	2047.86				577430
	1802	9.4727	2	2205.89				577028
	1803	1.7173	1	1030.01				576797
	1804	18.1397	1	762.54				575280
	1805	23.0397	2;3	873.606				574506
	1806	18.7866	1	562.496				572464
	1807	18.2782	1	669.539				571574
	1808	9.4112	2	1841.85				571530
	1809	8.3028	2	1670.74				570791
	1810	7.934	4	3768.65				569666
	1811	7.1039	1	956.734				569528
	1812	2.9192	1	661.292				568991
	1813	4.6147	2	1336.48				567638
	1814	5.5825	2	1877.81				564545
	1815	9.1497	2	1726.72				562632
	1816	17.817	1	532.358				562028
	1817	18.0474	1	583.465				561988
	1818	3.0732	1	883.365				560579
	1819	2.3167	1	682.302				559701
	1820	22.9783	3	1705.86				559664
	1821	8.3028	2	1786.79				559176
	1822	16.0322	2;3	1009.49				558055
	1823	22.9476	2;3;4	2204.02				558005
	1824	8.3489	2;3	2367.01				557923
	1825	19.8221	1	823.63				557437
	1826	8.5949	2;3	1839.69				555129
	1827	17.4481	1	749.598				553701
	1828	17.2023	1	586.489				553625
	1829	3.4115	2	1064.29				553210
	1830	18.1397	1	722.509				552997
	1831	1.8709	1	786.669				551752
	1832	17.8785	1	592.59				550396
	1833	9.2266	2	2227.97				549833
	1834	17.4327	1	698.488				549696
	1835	23.1476	2;3	903.437				549073
	1836	5.3825	1	753.363				547902
	1837	2.2396	1	1314.43				544572
	1838	21.0291	1	504.246				542945
	1839	11.7967	3	1009.49				542448
	1840	8.8417	2	1954.84				542279
	1841	2.2859	2	658.224				540441
	1842	3.6271	1	721.161				540219
	1843	4.229	1	508.202				540081
	1844	3.7655	2	622.2				539828
	1845	7.4112	2;3	2393.03				539057
	1846	4.5532	1	716.287				539046
	1847	9.4881	3	2814.21				537034
	1848	9.8429	2	605.317				536872
	1849	18.0013	1	1044.78				536026
	1850	8.226	1	1600.69				534862
	1851	2.1934	2	1628.51				532813
	1852	11.6736	2;3	2560.05				532339
	1853	17.817	1	546.464				532099
	1854	16.7882	2;3	1280.66				531538
	1855	3.8578	1	778.301				531441
	1856	3.2733	1	683.303				530547
	1857	11.4427	3	1009.49				529610
	1858	1.7481	1	826.048				528096
	1859	22.763	2;1	542.38				527148
	1860	2.6411	2	944.326				526795
	1861	2.1473	2	1386.28				525984
	1862	17.3098	1	527.403				525878
	1863	22.7005	1	805.62				523512
	1864	10.3198	2	1912.89				523399
	1865	18.8484	1	566.448				522516
	1866	22.7476	1	653.425				521800
	1867	19.1265	1	607.539				520518
	1868	8.4719	3	1912.75				518589
	1869	7.15	1	988.095				518228
	1870	18.4628	1	731.539				518216
	1871	3.5501	1	532.311				517416
	1872	17.3713	1	791.598				516377
	1873	17.8017	1	555.434				514607
	1874	2.2396	2	1450.36				514505
	1875	5.5056	2	1472.58				513304
	1876	9.4419	2	2743.15				512502
	1877	22.716	1	740.498				510842
	1878	16.7422	2	979.582				510717
	1879	11.3504	1	1005.45				510557
	1880	21.1685	1	913.613				510478
	1881	17.6325	1	751.508				510237
	1882	18.3244	1	530.379				510032
	1883	9.2573	3	2672.11				508928
	1884	9.3343	1	913.863				508781
	1885	17.2791	1	1034.76				508054
	1886	19.9304	1	518.261				506514
	1887	15.7852	2	556.327				506387
	1888	23.1785	3	724.378				505151
	1889	2.5485	1	1152.38				504723
	1890	18.1397	1	737.521				504532
	1891	1.702	2	1339.26				503140
	1892	18.802	1	528.433				502966
	1893	4.1824	1	680.287				502340
	1894	8.5949	2	1655.68				502251
	1895	18.4628	1	522.465				500669
	1896	4.322	2;1	1087.48				499906
	1897	14.5511	2	603.338				499735
	1898	21.2303	1	518.262				497361
	1899	7.4112	2;3	2559.1				494806
	1900	20.4254	1	518.262				494665
	1901	21.1685	1	562.496				494492
	1902	8.9033	2	2164.91				493927
	1903	17.8785	1	734.509				493409
	1904	18.1551	1	592.59				491508
	1905	18.1397	1	734.51				491380
	1906	22.716	1	764.459				490090
	1907	2.4249	1	522.203				489365
	1908	18.2936	1	681.43				489294
	1909	6.9195	1	866.341				489123
	1910	20.1314	1	954.793				488785
	1911	4.461	2	1466.51				488534
	1912	3.0732	2	951.326				488036
	1913	2.7183	2;1	907.36				486433
	1914	18.4628	1	581.425				483798
	1915	19.4356	1	978.797				483415
	1916	17.8938	1	792.524				481023
	1917	17.817	1	554.402				480135
	1918	20.8434	1	518.262				479320
	1919	17.8631	1	733.534				479257
	1920	18.6323	1	827.67				478684
	1921	1.9322	2	606.104				478130
	1922	12.3813	2;3	2632.07				477962
	1923	17.2638	1	593.486				477639
	1924	18.2936	1	744.53				477369
	1925	5.7672	2	1878.9				477343
	1926	2.3322	2	1078.46				477068
	1927	17.7555	1	933.639				477046
	1928	17.6171	1	557.413				476789
	1929	17.6325	1	765.45				476761
	1930	2.1627	1	679.302				474004
	1931	12.6888	2	1015.54				473512
	1932	3.104	2	718.233				473299
	1933	22.205	1	518.262				472859
	1934	9.0881	2	1883.8				472837
	1935	14.0581	2	928.527				472581
	1936	18.4628	1	519.486				471103
	1937	1.6253	1	522.056				470970
	1938	10.7195	2	1774.74				470674
	1939	5.5364	1	953.418				469358
	1940	8.7026	2	2156.93				468022
	1941	9.1189	4	3677.58				466413
	1942	8.2874	3	1838.69				465014
	1943	4.4918	2	1128.5				464604
	1944	3.4423	2	938.317				464532
	1945	3.027	2	1059.25				464415
	1946	13.9965	2;1	543.357				464294
	1947	5.4748	3	1936.85				463979
	1948	8.5795	2;3	2368				463900
	1949	2.1627	1	1012.81				462677
	1950	3.7963	2	939.3				462203
	1951	22.763	2;1	570.387				461575
	1952	3.7193	2	1034.37				461256
	1953	3.8424	2	1335.5				461124
	1954	23.1013	1	739.997				460630
	1955	17.6171	1	602.402				458239
	1956	9.8275	2	1734.68				458211
	1957	17.4174	1	541.418				457194
	1958	18.0782	1	765.552				456830
	1959	22.391	1	518.262				456623
	1960	10.0275	2	2276.93				456519
	1961	21.4778	1	518.262				453592
	1962	17.5557	1	737.52				453483
	1963	5.7518	1	607.332				452623
	1964	26.9017	1	624.537				452567
	1965	3.7963	2	1150.48				451362
	1966	11.0273	6	1251.77				448622
	1967	16.4334	2;3	1600.82				448546
	1968	18.5552	1	569.45				448374
	1969	23.0551	3	1241.6				447683
	1970	17.4481	1	743.576				447616
	1971	17.6171	1	1034.76				447032
	1972	17.5096	1	1047.68				443984
	1973	0.0654	1	956.79				443422
	1974	16.6187	2	592.359				442138
	1975	16.2173	2	876.482				442025
	1976	19.1419	1	651.565				441529
	1977	9.0419	2;3	2744.17				438492
	1978	10.4274	2	1854.78				438354
	1979	2.255	1	1336.41				436256
	1980	22.763	2	1898.88				435910
	1981	6.9349	2	1972.78				435640
	1982	17.2791	1	748.687				434503
	1983	3.8578	2	984.16				433984
	1984	8.2567	2	2180.44				433451
	1985	4.4456	1	762.258				433362
	1986	21.5706	1	504.246				433204
	1987	17.2638	1	587.446				433203
	1988	0.9441	1	956.79				431018
	1989	5.2903	2	1933.85				430910
	1990	10.5657	2	2277.92				430550
	1991	20.6573	1	799.611				430524
	1992	17.7094	1	1377.05				430424
	1994	8.0723	2	2180.45				424622
	1995	0.0654	1	624.537				423780
	1996	18.3244	1	773.586				423772
	1997	22.7784	1	505.303				421598
	1998	3.6117	3	977.843				421057
	1999	4.4764	2	1539.56				420838
[truncated: 734 more rows]

## Sheet: ∆nagA 18 h + GlcNAc
Monomer search data for ∆nagA 18 h + GlcNAc
Metadata	ID	RT (min)	Charge	Obs (Da)	Theo (Da)	Delta (ppm)	Inferred structure	Intensity	Inferred structure (best match)	Intensity (best match)	Total Intensity	Structure	Intensity2	Abundance (%)	Consolidated RT (min)	Consolidated Theo (Da)	Consolidated Delta (ppm)	Abs ppm
file : LF6.ftrs	1	5.2958	2;1	955.433	955.435	-1.8976	gm*-AQZA|1	568974848	gm*-AQZA|1	568974848	1821673554	gm(Glyc)-AQZA|1	5.70858e+08	31.337	5.3	955.435	-1.9	1.9
masses_file : DB_2.csv	3	5.127	2;1	869.385	869.387	-1.704	gm-AEZ|1	355814208	gm-AEZ|1	355814208		gm(Glyc)-AEZA|1	3.77199e+08	20.7062	5.4	956.419	-1.7	1.7
rt_window : 0.5	4	5.4032	2;1	956.417	956.419	-1.695	gm*-AEZA|1	333001536	gm*-AEZA|1	333001536		gm-AEZ|1	3.56201e+08	19.5535	5.13	869.387	-1.7	1.7
modifications : Deacetylation (-Ac)	19	5.3725	1	656.275	656.275	-0.0682	gm-AE (-Ac)|1	113229912	gm-AE (-Ac)|1	113229912		gm(DeAc)-AE|1	1.1323e+08	6.2157	5.37	656.275	-0.1	0.1
ppm : 10	26	3.2466	2;1	884.396	884.398	-2.0606	gm*-AQZ|1	92802872	gm*-AQZ|1	92802872		gm(Glyc)-AQZ|1	9.49128e+07	5.2102	3.25	884.398	-2.1	2.1
consolidation_ppm : 1	27	4.6811	1	713.296	713.297	-0.7145	gm*-AQ|1	85597408	gm*-AQ|1	85597408		gm(Glyc)-AQ|1	9.01018e+07	4.9461	4.68	713.297	-0.7	0.7
version : 1.2.1	36	4.188	2;1	827.375	827.376	-0.8452	gm-AEZ (-Ac)|1	67945200	gm-AEZ (-Ac)|1	67945200		gm-AEZ|1	7.66123e+07	4.2056	4.19	827.376	-0.8	0.8
	60	5.2344	2;1	956.415	956.419	-3.2266	gm*-AEZA|1	37250608	gm*-AEZA|1	37250608		gm(DeAc)-AEJ|1	2.83216e+07	1.5547	3.72	828.36	-0.6	0.6
	86	5.6027	2;1	940.424	940.424	-0.0726	gm-AEZA|1	26716724	gm-AEZA|1	26716724		gm-AEZA|1	2.67167e+07	1.4666	5.6	940.424	-0.1	0.1
	93	3.7245	2;1	828.36	828.36	-0.6126	gm-AEJ (-Ac)|1	24983908	gm-AEJ (-Ac)|1	24983908		gm(Glyc)-AEZ|1	1.67193e+07	0.9178	3.46	885.381	-0.9	0.9
	196	5.4799	2;1	1026.47	1026.47	0.0267	gm*-AQZAA|1	12194693	gm*-AQZAA|1	12194693		gm(Glyc)-AQZAA|1	1.21943e+07	0.6694	5.48	1026.47	0	0
	276	5.0963	2;1	827.376	827.376	0.4826	gm-AEZ (-Ac)|1	8667254	gm-AEZ (-Ac)|1	8667254		gm-AQ|1	7.69111e+06	0.4222	5.28	697.302	-0.3	0.3
	314	5.2804	1	697.302	697.302	-0.3421	gm-AQ|1	7690458	gm-AQ|1	7690458		gm-AQZA|1	7.04077e+06	0.3865	5.43	939.44	0	0
	332	5.4339	2;1	939.44	939.44	0.0479	gm-AQZA|1	7041343	gm-AQZA|1	7041343		gm-AE|1	7.03895e+06	0.3864	5.79	698.286	2.2	2.2
	333	5.7871	1	698.287	698.286	2.2057	gm-AE|1	7038436	gm-AE|1	7038436		gm-AEZAA|1	6.84038e+06	0.3755	5.89	1011.46	1.1	1.1
	337	6.0793	2;1	956.419	956.419	0.7939	gm*-AEZA|1	6947908	gm*-AEZA|1	6947908		gm(DeAc)-AQ|1	6.61814e+06	0.3633	5.17	655.291	-0.2	0.2
	346	5.8948	2;1	1011.46	1011.46	1.1487	gm-AEZAA|1	6840812	gm-AEZAA|1	6840812		gm(Glyc)-AEZAA|1	5.63079e+06	0.3091	5.57	1027.46	-3.8	3.8
	360	5.173	1	655.291	655.291	-0.1748	gm-AQ (-Ac)|1	6619016	gm-AQ (-Ac)|1	6619016		gm(DeAc)-AEZA|1	3.93664e+06	0.2161	5.36	898.413	0.1	0.1
	376	3.4618	2;1	885.381	885.381	-0.9454	gm*-AEZ|1	6222812	gm*-AEZ|1	6222812		gm(DeAc)-AQZA|1	3.01123e+06	0.1653	5.23	897.429	0.1	0.1
	402	5.572	2;1	1027.45	1027.46	-3.7666	gm*-AEZAA|1	5631534	gm*-AEZAA|1	5631534		gm-AEJ|1	2.97115e+06	0.1631	5.89	870.371	1	1
	425	3.0928	2;1	885.38	885.381	-1.359	gm*-AEZ|1	5393290	gm*-AEZ|1	5393290		gm(DeAc)-AEJA|1	2.87278e+06	0.1577	5.5	899.397	0.4	0.4
	482	3.7554	1	713.297	713.297	-0.1156	gm*-AQ|1	4505157	gm*-AQ|1	4505157		gm-AEJA|1	2.64507e+06	0.1452	5.5	941.408	-6.4	6.4
	534	5.3571	2;1	898.413	898.413	0.1152	gm-AEZA (-Ac)|1	3937164	gm-AEZA (-Ac)|1	3937164		gm-AEJAA|1	1.03289e+06	0.0567	5.83	1012.44	1.8	1.8
	655	5.2344	2;1	897.429	897.429	0.1055	gm-AQZA (-Ac)|1	3011082	gm-AQZA (-Ac)|1	3011082		gm-AQZ|1	714096	0.0392	4.5	868.403	-0.9	0.9
	662	5.8948	1	870.371	870.371	0.9728	gm-AEJ|1	2970647	gm-AEJ|1	2970647		gm(DeAc)-AQZ|1	415342	0.0228	3.26	826.392	-0.5	0.5
	682	5.4953	2;1	899.398	899.397	0.3963	gm-AEJA (-Ac)|1	2871951	gm-AEJA (-Ac)|1	2871951		gm(DeAc)-AEZ|1	76612454	0.0420561	5.09	827.376	0.4826	0.4826
	748	5.572	1	885.381	885.381	-0.3249	gm*-AEZ|1	2543864	gm*-AEZ|1	2543864
	846	5.7563	1	828.361	828.36	0.6561	gm-AEJ (-Ac)|1	2154657	gm-AEJ (-Ac)|1	2154657
	862	2.5522	2;1	884.397	884.398	-0.4043	gm*-AQZ|1	2109433	gm*-AQZ|1	2109433
	948	4.7119	2;1	955.433	955.435	-1.7059	gm*-AQZA|1	1883817	gm*-AQZA|1	1883817
	986	5.4953	2;1	941.402	941.408	-6.3521	gm-AEJA|1	1802840	gm-AEJA|1	1802840
	1311	5.1116	2;1	828.36	828.36	0.2338	gm-AEJ (-Ac)|1	1183384	gm-AEJ (-Ac)|1	1183384
	1317	2.4898	2;1	885.382	885.381	0.0887	gm*-AEZ|1	1176012	gm*-AEZ|1	1176012
	1433	5.8333	1	1012.45	1012.44	1.7591	gm-AEJAA|1	1032830	gm-AEJAA|1	1032830
	1542	4.6811	2;1	885.381	885.381	-0.5318	gm*-AEZ|1	885274	gm*-AEZ|1	885274
	1583	5.7102	1	941.401	941.408	-7.5191	gm-AEJA|1	842743	gm-AEJA|1	842743
	1717	4.4964	2;1	868.402	868.403	-0.9429	gm-AQZ|1	714732	gm-AQZ|1	714732
	2083	3.262	2	826.392	826.392	-0.4876	gm-AQZ (-Ac)|1	415131	gm-AQZ (-Ac)|1	415131
	2138	4.4194	2;1	869.383	869.387	-4.0208	gm-AEZ|1	387418	gm-AEZ|1	387418
	2157	1.9039	2;1	885.382	885.381	0.4334	gm*-AEZ|1	367524	gm*-AEZ|1	367524
	2588	4.3886	2	885.381	885.381	-0.0642	gm*-AEZ|1	129798	gm*-AEZ|1	129798
	2	6.2176	2;1	864.37				417746880
	5	6.5706	2;3;1	1792.78				271732064
	6	7.6916	1	565.212				253280608	gm*=gm(Glyc)
	7	5.6641	2;1	867.37				230664128
	8	6.3404	2;3;1	1750.77				202783872
	9	5.5106	2;1	953.418				197281056
	10	7.4919	1	693.271				176915408
	11	6.3711	1	865.355				172266512
	12	17.0704	1	515.324				155765904
	13	7.3076	2;3;1	1790.77				145213536
	14	5.3111	2;1	752.355				139739040
	15	5.572	2;3;1	1312.59				133306904
	16	5.127	2;1	882.381				128695864
	17	4.7119	2;1	735.278				121757104
	18	5.127	2;1	666.307				118951152
	20	7.1388	2;1	935.408				112963408
	21	5.5567	2;1	954.399				107770352
	22	6.4939	2;3;1	1791.8				107177176
	23	5.6027	2;1	868.354				104238104
	24	7.6456	2;1	1802.78				103711128
	25	3.2466	2;3;1	906.378				101399152
	28	6.0332	2;3;1	1822.81				84129040
	29	5.4032	2;1	753.339				82893064
	30	7.1848	2;1	936.39				81847672
	31	7.0313	2;3;1	1748.76				80856800
	32	5.2804	1	867.37				77167408
	33	16.9017	2;1	678.504				74712760
	34	7.3844	2;1	673.34				73631136
	35	8.1371	2;3;1	1803.76				72735696
	37	5.3418	2;1	1112.51				67480888
	38	5.6181	1	507.206				62727836
	39	6.2176	2;3;1	1749.79				56648136
	40	22.8777	2;3	2119.05				56381468
	41	5.0963	2;3;1	891.369				53801488
	42	5.0963	2;3;1	907.334				52021100
	43	6.54	1	564.228				50382260
	44	6.2176	1	661.292				49710016
	45	7.6916	1	694.364				49683048
	46	6.8163	2;1	1790.77				49369924
	47	2.9386	2;1	606.236				49073688
	48	5.3111	2;3;1	977.417				47534008
	49	6.6935	1	696.271				46853156
	50	6.3404	2;3;1	1823.79				44838124
	51	5.6488	1	623.327				44413300
	52	6.2943	2;3;1	1893.84				44019248
	53	6.6782	2;3;1	1751.76				43075404
	54	5.6488	1	516.157				42230044
	55	5.1577	1	531.265				41830156
	56	3.2466	2;1	681.317				41749828
	57	6.11	2;3	1708.76				40421564
	58	17.2853	1	584.494				39044652
	59	7.6456	2;3;1	1790.76				37990460
	61	6.2329	2;1	1310.57				36871072
	62	3.2466	2;3;1	922.344				36528900
	63	7.9681	1	694.255				36104284
	64	7.6916	1	587.194				36021012
	65	16.9784	1	524.458				35606100
	66	4.6196	2;1	751.244				35532552
	67	5.4185	1	711.281				35387912
	68	5.7256	1	635.266				35266760
	69	9.0905	2;1	1711.72				34139192
	70	5.0963	2;1	1112.51				33963596
	71	1.827	1	701.856				33581420
	72	7.1234	2;3	1789.78				32905096
	73	8.8137	2;3;1	1772.76				32467912
	74	7.9988	2;3;1	1788.75				30576076
	75	5.2344	2;1	1070.5				30098312
	76	16.8864	1	581.488				29927526
	77	9.6758	2;1	1782.75				29690638
	78	7.5534	1	564.228				29621000
	79	5.3111	2;3	993.381				29321250
	80	7.4919	2;1	715.253				29262520
	81	1.827	1	769.844				28371822
	82	6.4786	1	654.26				27865208
	83	7.1234	2;3;1	1731.74				27833000
	84	5.4032	2;3;1	994.365				27167568
	85	1.827	1	565.881				26894542
	87	5.4185	2;3;1	978.401				26655334
	88	17.1625	1	570.479				26299308
	89	1.827	1	837.831				26060500
	90	7.0927	1	850.345				25812208
	91	5.4953	2;1	825.361				25480932
	92	7.4919	1	822.423				25271134
	94	5.4185	2;1	1158.51				24787704
	95	6.6014	2;1	1384.61				24123062
	96	6.9699	1	849.361				23833454
	97	5.173	2;1	1127.52				23525834
	98	5.2498	2;1	1111.52				23283608
	99	22.6921	1	889.612				23211550
	100	7.0466	1	693.271				23063366
	101	1.827	1	633.869				22973758
	102	7.1541	1	732.33				21998394
	103	20.8656	1	781.585				21934466
	104	6.2943	2;1	1820.79				21692174
	105	7.5227	2;1	1788.75				21653878
	106	6.0793	2;3	1891.83				21647372
	107	5.4799	2;1	1159.5				21585614
	108	18.1466	1	521.35				21458030
	109	5.6641	1	664.291				21443804
	110	5.4032	2;3;1	1270.58				21339016
	111	5.7871	2;1	1310.57				21321638
	112	8.8598	1	678.26				20962848
	113	7.4612	1	937.374				20460270
	114	6.2483	2;1	1398.64				20000262
	115	8.3831	2;3;1	1804.75				19597406
	116	6.2176	2;3	1892.86				19544106
	117	6.1562	2;1	978.415				19537028
	118	10.199	2;1	1783.74				19454614
	119	5.6948	2;3;1	1751.77				19411836
	120	1.7042	1	526.152				19300992
	121	8.1371	2;1	1378.61				19256336
	122	8.1679	2;3;1	1873.82				19223676
	123	17.0704	1	789.372				19106630
	124	17.9619	2;1	537.345				18753162
	125	6.2176	2	902.319				18752268
	126	5.9256	2;3	1890.84				18689610
	127	3.8788	2;1	734.294				18660250
	128	17.6235	1	765.449				18533210
	129	5.9256	2;1	1110.49				18446084
	130	5.4492	1	563.244				18366252
	131	6.8777	3;1	1792.78				18265310
	132	5.4953	2;1	935.409				18158024
	133	9.3982	1	565.212				18075740
	134	5.3725	2;1	1198.56				17964530
	135	7.9681	2;1	1800.77				17960040
	136	7.0927	1	927.393				17856522
	137	5.6027	1	665.276				17750362
	138	19.6748	1	753.554				17722934
	139	17.0858	1	794.327				17674788
	140	6.4325	2;3;1	1589.71				17626228
	141	5.526	1	750.34				17588146
	142	6.8777	2;3	1747.78				17512272
	143	6.4018	2;1	1107.49				17355174
	144	5.6641	2	849.361				17187812
	145	5.6641	1	988.35				16746905
	146	5.5106	2;1	1327.6				16734447
	147	5.3418	1	569.243				16726956
	148	6.5093	1	866.34				16724776
	149	2.954	1	584.254				16305067
	150	6.6014	2;1	1469.67				15970793
	151	5.127	2;1	1087.48				15459334
	152	5.1884	2;1	806.366				15444566
	153	1.827	1	905.818				15399463
	154	5.3571	2;1	1326.61				15308067
	155	5.572	1	641.264				15291433
	156	6.6321	2;3;1	1821.77				15262693
	157	6.3097	1	563.244				14975415
	158	5.2191	2;1	1128.5				14920983
	159	5.572	2;1	1397.65				14901972
	160	5.5106	2	991.366				14839502
	161	18.0235	1;4	791.597				14821616
	162	6.5553	2;3	1814.77				14778991
	163	5.6027	2;1	826.345				14659583
	164	1.2736	1	681.755				14613784
	165	6.9545	2;1	1470.66				14576387
	166	6.54	1	586.21				14490206
	167	7.7683	2;3;1	1746.74				14403177
	168	6.7703	1	692.287				14385731
	169	7.4919	2;1	731.218				14380418
	170	6.6321	2;1	1108.48				14322496
	171	7.6302	2;1	1292.56				14274333
	172	7.4151	2;1	1732.73				13970357
	173	6.9699	2;3	1892.81				13844430
	174	6.0178	2;3	1844.79				13713378
	175	3.2466	2;1	928.361				13671364
	176	17.8235	1	523.507				13658178
	177	5.4492	2;1	1033.39				13604229
	178	9.3059	2;1	1712.7				13527926
	179	7.2462	1	733.314				13229944
	180	5.0963	2	920.329				13106586
	181	17.4236	1	598.51				13007455
	182	5.741	2;1	1398.64				12976432
	183	6.7703	2;1	1306.59				12974195
	184	6.8317	2;1	1587.69				12887035
	185	5.6641	2;1	1010.33				12844153
	186	5.6641	1	646.281				12841675
	187	5.8333	2;3	1821.82				12619418
	188	3.0928	2;3;1	907.363				12600247
	189	6.4632	2;1	1468.69				12512616
	190	6.6014	2;1	1399.62				12486826
	191	7.8759	2;3	1787.76				12390677
	192	5.3571	2;1	751.324				12340999
	193	6.5706	2;3	1830.73				12339465
	194	5.4032	1	583.223				12304027
	195	5.5106	1	732.329				12239571
	197	8.5984	2;1	1874.8				12173566
	198	17.0704	1	554.335				12127903
	199	5.6488	2	1820.79				12118390
	200	22.9084	2;3	1865.91				12108172
	201	5.1116	1	679.303				12037676
	202	1.9347	2	704.169				11939062
	203	17.9466	1	505.373				11891660
	204	3.632	2;1	882.381				11843286
	205	17.8543	1	789.596				11749157
	206	5.4185	1	605.266				11617337
	207	5.5106	2;1	1199.54				11519430
	208	7.4765	2;3;1	1749.74				11500808
	209	18.2851	1	769.627				11419336
	210	1.9039	2;1	688.204				11369036
	211	1.8117	1	661.817				11367452
	212	6.3711	2;1	1342.6				11223797
	213	17.8235	1	745.57				11167131
	214	1.827	1	729.804				11037846
	215	5.4032	2;1	1311.61				11017369
	216	6.6935	2;3;1	1789.79				11008254
	217	6.4786	2;1	1821.78				10984336
	218	6.5706	1	567.227				10948704
	219	5.4185	2;1	733.263				10897589
	220	9.9066	2;1	1783.74				10863982
	221	17.8543	1	833.622				10794892
	222	8.4907	2;1	1801.75				10705018
	223	6.5706	2	1921.94				10590113
	224	6.4479	2	1744.77				10578897
	225	1.827	1	973.805				10444794
	226	8.4907	2;1	1730.75				10420529
	227	6.6782	2;3	1748.76				10311810
	228	22.9238	2;3	1451.72				10299259
	229	5.4646	1	916.377				10282986
	230	5.6181	2	1806.76				10275060
	231	5.7871	2;1	1036.46				10270406
	232	6.7396	2;1	1470.66				10221099
	233	5.6488	1	1001.38				10188102
	234	1.8117	1	593.829				10117017
	235	5.5567	2	1819.81				10025872
	236	16.8864	2;1	700.486				10019700
	237	5.1423	1	506.223				10017779
	238	17.7773	1	507.449				10003750
	239	8.506	2;3;1	1789.74				9957576
	240	1.458	1	643.758				9910379
	241	5.4492	2;1	1109.51				9899265
	242	5.9409	2;1	1309.59				9874424
	243	5.5874	2;1	1449.61				9869321
	244	3.8788	1	712.312				9849868
	245	5.9256	2;1	1749.76				9798395
	246	5.127	1	661.292				9688272
	247	5.5106	1	788.318				9683797
	248	4.188	2;1	865.323				9599251
	249	1.2736	1	801.713				9577345
	250	4.6657	1	842.448				9573047
	251	17.8235	1	701.544				9497629
	252	6.7242	1	864.372				9443190
	253	18.2697	1	725.601				9388438
	254	8.4599	2;3	2713.18				9344333
	255	6.3404	2;3;4	1788.72				9308899
	256	5.8333	2;1	1327.6				9275456
	257	17.8543	1	721.497				9195972
	258	3.7245	2;1	735.278				9183601
	259	7.7837	2;3	2715.2				9084536
	260	6.5093	2;3	1890.85				9081663
	261	16.9938	1	548.48				9038662
	262	9.7065	2;1	1712.7				9033718
	263	6.9392	2;3	1706.75				9007899
	264	17.7927	1	551.476				9001469
	265	5.526	2;1	877.404				9001172
	266	6.5246	2;1	1383.63				9001138
	267	5.2498	1	565.212				8956897
	268	16.8557	2;1	531.317				8915349
	269	6.0178	2;3	1860.75				8905516
	270	6.6321	3	1894.83				8858146
	271	5.8333	2;3;1	1752.76				8852742
	272	8.6907	2;1	1379.6				8845917
	273	6.8777	2;1	1469.67				8796288
	274	6.0332	1	636.25				8743503
	275	18.3005	1	813.653				8703354
	277	1.8117	1	797.791				8661546
	278	15.9896	2;1	542.354				8647564
	279	1.8117	1	525.841				8646581
	280	9.5374	2;3;1	1770.74				8644337
	281	5.2498	2	1748.77				8621436
	282	6.3404	2;3	1547.69				8620722
	283	7.5534	1	586.21				8583271
	284	17.0244	1	556.463				8577495
	285	7.3076	2;3	1828.71				8555248
	286	3.431	2;1	1020.42				8553168
	287	7.1541	2;1	1307.57				8510039
	288	5.5874	1	647.265				8453624
	289	5.173	2;1	1255.58				8372537
	290	7.5688	2;1	1732.73				8372196
	291	17.8235	1	677.471				8351572
	292	6.1408	2;3	1688.75				8344817
	293	6.4325	2	1747.77				8301326
	294	5.2804	2	849.36				8300570
	295	6.4939	2;3	1813.78				8264577
	296	5.6948	2;1	905.318				8209529
	297	5.5874	1	737.345				8189812
	298	6.0178	2;1	1620.71				8156607
	299	18.2851	1	657.502				8104074
	300	7.6916	2;1	1168.37				8084241
	301	6.3097	1	938.408				8083968
	302	6.3097	1	939.389				8004150
	303	22.6921	1	911.595				7993190
	304	6.3711	1	662.276				7931638
	305	1.2582	1	850.701				7906179
	306	6.54	1	693.38				7892407
	307	5.2037	1	664.292				7864987
	308	5.3418	1	591.225				7836053
	309	8.045	2;3	1872.83				7802850
	310	2.1349	2;1	535.199				7791812
	311	1.6735	1	742.251				7791156
	312	7.0159	2;3	1863.82				7744144
	313	7.3998	2;3;1	1787.77				7690829
	315	9.3213	2;1	1773.74				7673645
	316	8.6907	2;1	1771.77				7660980
	317	5.4799	1	1156.5				7623845
	318	7.4919	2	1424.49				7523889
	319	3.8788	2;1	750.26				7509167
	320	7.3076	2;3	1812.75				7477690
	321	6.4939	2;3	1829.75				7402559
	322	1.2582	1	970.66				7384013
	323	22.7387	2;1	531.319				7314993
	324	3.6628	1	667.291				7291443
	325	5.4185	2	1256.56				7282435
	326	6.9238	2;1	1384.61				7185600
	327	17.8235	1	657.518				7170802
	328	6.4018	1	506.223				7150699
	329	17.562	1	877.676				7139167
	330	10.4759	2;1	1784.72				7097976
	331	18.3005	1	701.528				7050825
	334	4.2034	1	604.22				6968689
	335	7.2155	2;1	1587.69				6954040
	336	7.6762	2;1	603.159				6950481
	338	22.6921	1	609.177				6941515
	339	5.127	2;1	1035.4				6926116
	340	5.5874	2	850.345				6914965
	341	17.8235	1	633.445				6904762
	342	5.2498	2	1545.69				6892922
	343	17.6235	1	636.298				6879359
	344	17.7927	1	595.502				6860075
	345	7.7837	2;1	1732.73				6845289
	347	5.6948	2;1	878.387				6774648
	348	6.3711	2	903.302				6769353
	349	5.6948	1	654.26				6760924
	350	7.6456	2;3	1840.73				6759962
	351	5.6027	2	906.302				6736881
	352	17.562	1	887.595				6719178
	353	22.6921	1	579.432				6705822
	354	1.2736	1	921.671				6662137
	355	5.8179	2;1	1246.53				6657015
	356	7.1388	2	973.356				6642332
	357	5.526	2;1	1110.49				6639298
	358	5.127	2;1	996.424				6634986
	359	17.7927	1	613.491				6624393
	361	5.6948	2	1617.71				6598647
	362	5.6181	1	751.324				6598453
	363	6.847	3	1772.76				6513564
	364	7.3076	2	1919.92				6480162
	365	5.0348	2;1	883.365				6463991
	366	1.6735	1	720.269				6462334
	367	7.5381	1	693.38				6452671
	368	9.3367	1	836.33				6382165
	369	6.3097	2;3	1915.82				6352623
	370	5.6641	2;1	1026.3				6351987
	371	5.4953	2	1241.55				6296206
	372	9.229	2;1	1772.76				6274243
	373	16.9631	1	919.765				6268816
	374	6.5706	1	1793.29				6244609
	375	5.9871	2;3	1687.77				6239588
	377	5.4185	1	840.433				6220532
	378	5.741	1	523.202				6220117
	379	1.6735	1	764.233				6215569
	380	5.8487	2;3	1754.81				6211261
	381	1.8117	1	1041.79				6200635
	382	5.127	2;1	864.371				6163613
	383	5.9256	1	515.173				6149235
	384	7.4919	2;3	2673.19				6140616
	385	7.6456	2;3	1824.76				6104854
	386	5.4032	2	1368.53				6071760
	387	5.572	2	1109.51				6053144
	388	6.3097	2;1	979.398				6042332
	389	7.9681	2;3	1873.82				6013896
	390	22.6921	1	915.629				6008158
	391	5.572	2;3;4	1350.54				6005113
	392	17.0091	1	748.524				5959208
	393	5.2804	1	646.281				5952111
	394	18.2851	1	613.476				5830528
	395	6.6935	1	718.253				5759113
	396	5.173	2;1	825.36				5717530
	397	3.632	2;1	920.329				5704022
	398	6.5093	2	1728.75				5698440
	399	3.1082	2;3;1	923.328				5677412
	400	6.0947	2;3	1268.56				5657791
	401	6.2329	2	1235.55				5641488
	403	7.6916	1	1130.42				5620210
	404	6.4939	2	1920.95				5616440
	405	8.7061	1	549.218				5572356
	406	3.1237	1	682.302				5568365
	407	6.5093	2	1824.78				5559633
	408	18.239	1	681.575				5553054
	409	7.1695	2;3	2270.97				5551614
	410	6.6474	2	1745.76				5514370
	411	5.2804	2;1	732.329				5501966
	412	6.6014	1	979.398				5484534
	413	6.6935	1	825.423				5467693
	414	5.1577	1	1085.46				5466893
	415	5.8179	1	567.229				5457418
	416	2.7225	2;1	907.363				5450636
	417	5.5874	2	1305.56				5430420
	418	7.9681	1	716.237				5430210
	419	1.827	1	865.778				5420449
	420	5.526	2	1092.48				5416089
	421	8.1371	2;3	1841.71				5402675
	422	22.9392	2;3	1383.7				5399534
	423	8.2601	2;3	1747.73				5398751
	424	7.0313	1	715.254				5396233
	426	9.0598	2;3	2711.16				5387356
	427	16.8864	2;1	983.54				5357920
	428	5.8179	1	549.218				5355440
	429	1.2889	1	790.722				5346563
	430	7.1234	2	1800.76				5340849
	431	17.8543	1	765.523				5308725
	432	22.8469	2;3	1480.64				5259922
	433	8.1371	2;3	1825.75				5253618
	434	1.781	1	629.202				5227922
	435	1.2736	1	1030.64				5212681
	436	5.5106	1	1157.48				5075629
	437	2.9386	2	622.201				5067336
	438	3.2466	1	703.299				5051214
	439	7.323	3	1772.76				5040434
	440	5.1577	2;1	1197.57				5037422
	441	5.2344	2;1	1378.57				5008485
	442	3.4618	2	923.328				4990276
	443	16.9631	1	611.416				4975586
	444	6.0793	2	1673.74				4919353
	445	5.2037	1	693.271				4911863
	446	5.9717	1	500.162				4903678
	447	6.801	2	1822.76				4898891
	448	7.3691	2;3	1863.82				4898389
	449	6.3557	2	1588.72				4884197
	450	5.2037	1	603.287				4866020
	451	2.5677	2;1	906.38				4860519
	452	5.6948	2;1	1347.57				4857592
	453	6.4479	2;3	1916.81				4825187
	454	7.9835	2;1	1293.55				4824901
	455	22.9545	2;3	1299.72				4818748
	456	7.7683	2;3;1	1791.75				4817198
	457	6.5706	1	935.408				4816567
	458	7.5995	2;1	956.361				4798380
	459	7.5995	2;3	1745.76				4773674
	460	7.9374	2;1	1289.56				4772196
	461	5.4032	1	712.375				4767582
	462	22.9699	2;3	1584.78				4759438
	463	9.922	2;3	2650.13				4757066
	464	6.1562	1	926.408				4741559
	465	17.562	1	849.644				4737409
	466	5.4185	2	749.228				4725011
	467	4.635	2	1464.54				4721604
	468	3.4618	1	682.302				4701364
	469	7.9681	1	823.407				4690517
	470	5.6641	1	1361.55				4683794
	471	1.781	1	607.22				4676053
	472	5.741	2;1	1247.51				4675596
	473	6.2943	2;3	1931.79				4632162
	474	1.4426	1	763.716				4628340
	475	6.9699	2;3	2228.95				4620818
	476	1.781	1	697.19				4604334
	477	17.8235	1	589.419				4591047
	478	6.3557	2	1879.92				4564042
	479	6.6782	2	1235.55				4542958
	480	7.7837	2	1653.71				4536967
	481	17.1779	1	543.356				4507365
	483	18.3005	1	857.679				4444098
	484	17.4697	1	617.371				4442407
	485	5.4185	1	997.444				4434998
	486	8.045	2;1	1598.67				4431928
	487	6.6474	2;1	1520.65				4425235
	488	18.2082	1	637.548				4392407
	489	7.6916	2;1	1152.41				4386205
	490	7.6456	2	1931.93				4385918
	491	5.4185	1	693.27				4381316
	492	5.1884	2	749.228				4378396
	493	5.2958	2;1	807.349				4373371
	494	6.7396	2;1	1373.6				4371389
	495	5.6795	2	1399.49				4355188
	496	3.9716	2;1	590.241				4350681
	497	6.6321	2	1691.75				4334916
	498	5.9256	1	622.343				4331175
	499	6.1562	1	775.335				4328013
	500	4.6196	1	510.217				4327266
	501	5.0963	2;1	904.364				4321769
	502	18.2082	1	593.522				4310369
	503	1.827	1	1001.75				4296160
	504	7.5381	2;1	1307.57				4293034
	505	7.4612	2;1	1382.6				4274895
	506	5.5413	2;1	1126.49				4260497
	507	17.0091	1	562.496				4251634
	508	6.9545	2;3	1862.84				4228048
	509	17.562	1	599.475				4227630
	510	6.2636	2;1	1618.7				4212934
	511	16.8864	1	553.457				4211302
	512	23.1088	2;3;1	903.437				4179325
	513	5.4032	2	1396.67				4161597
	514	10.0605	1	907.365				4152359
	515	6.4632	2	1235.55				4131063
	516	1.7963	1	607.87				4124659
	517	8.7061	2	1802.74				4124097
	518	17.0704	1	730.514				4119250
	519	5.3418	2;1	909.429				4105967
	520	22.8469	2;3	1743.84				4098944
	521	18.3005	1	745.554				4098244
	522	6.1562	2;1	1111.48				4096775
	523	1.827	1	933.766				4095604
	524	6.1715	2;3	1861.74				4087563
	525	7.4458	2;1	1729.73				4064293
	526	17.0704	1	712.504				4056140
	527	7.0927	1	949.375				4028829
	528	5.4492	1	830.306				4024197
	529	6.7703	1	550.249				4015612
	530	17.0858	1	617.371				3995493
	531	7.753	2;1	1600.69				3991650
	532	1.3042	1	910.68				3953417
	533	8.7522	2;1	1449.65				3938656
	535	4.5272	2;1	809.315				3936617
	536	17.562	1	809.634				3931227
	537	6.6935	2	734.217				3927446
	538	7.2769	2;1	1092.48				3924017
	539	5.6334	2;1	936.393				3900904
	540	4.5888	1	849.22				3899763
	541	6.7549	1	714.269				3896098
	542	6.2022	2;1	886.341				3873839
	543	5.127	1	696.318				3856404
	544	16.8711	2	1311.62				3853898
	545	7.6916	2	1733.58				3846339
	546	5.572	2	1616.73				3834651
	547	7.0774	2	1108.48				3826489
	548	9.6143	1	630.266				3823937
	549	22.9084	2;3	1808.89				3798244
	550	17.5773	1	643.501				3793345
	551	5.3265	2;1	1175.49				3789862
	552	6.5706	2	1545.68				3781463
	553	6.2176	2	1914.85				3777771
	554	3.2927	1	604.22				3767100
	555	6.2483	2;3	2034.92				3760471
	556	9.8912	2;1	1713.69				3754915
	557	7.062	2	1236.54				3732768
	558	22.9545	2;3	1371.67				3732583
	559	7.0159	2;3;4	1786.7				3691906
	560	5.9717	1	607.332				3667530
	561	8.1986	2;1	1601.67				3658393
	562	4.1725	2;3;1	1070.5				3643659
	563	7.0927	2	965.34				3632062
	564	18.2851	1	662.457				3630754
	565	8.1371	2;3	1861.8				3628157
	566	5.8025	1	1024.46				3612296
	567	5.1884	2	1325.63				3602943
	568	5.1884	2;1	1088.46				3601344
	569	1.6735	1	832.22				3601203
	570	5.0963	1	688.289				3587780
	571	2.1195	2	866.221				3573652
	572	6.064	1	564.228				3571911
	573	22.9853	2;3	767.531				3569155
	574	6.5706	2	1380.63				3554914
	575	6.801	2;3	2235				3552749
	576	5.6948	2	1773.75				3523474
	577	17.8235	1	639.528				3523323
	578	22.6921	1	770.508				3519213
	579	5.2344	2	1117.49				3500251
	580	17.562	1	536.527				3489610
	581	7.2462	2;3	1707.73				3479283
	582	17.562	1	564.558				3477831
	583	7.0313	2	1545.68				3475467
	584	16.8557	2	551.441				3464255
	585	7.9528	2	732.202				3457475
	586	5.4953	1	646.281				3453890
	587	6.3865	2	1236.53				3452905
	588	5.6641	2;1	532.122				3446462
	589	3.7245	2	866.307				3442931
	590	5.8333	2;3	1843.81				3425828
	591	6.8931	2;3	1895.81				3422900
	592	7.3691	2	655.33				3414325
	593	2.2734	1	620.277				3407705
	594	17.9774	1	623.533				3402009
	595	5.7563	2;1	1238.55				3397366
	596	6.2176	2	1341.62				3390824
	597	8.045	2;3	2713.18				3388003
	598	5.3111	2	1305.56				3385616
	599	2.1811	1	519.204				3381615
	600	3.262	2	944.326				3381306
	601	5.9256	2	1092.48				3380309
	602	13.2918	2;1	770.441				3376959
	603	5.526	1	810.3				3375879
	604	5.127	1	718.3				3371941
	605	6.9084	2;3	1730.71				3369258
	606	17.0704	1	723.507				3366677
	607	5.4032	2	1749.75				3364318
	608	5.572	1	786.302				3360556
	609	5.7563	2	1902.77				3338821
	610	6.9699	2;1	1467.66				3338656
	611	16.8404	2;1	598.383				3323832
	612	5.127	2	1125.42				3323118
	613	5.3111	1	1085.57				3311622
	614	7.1848	2;3	1827.71				3298119
	615	16.9631	2	964.528				3294640
	616	5.8025	2	1068.48				3275919
	617	5.4185	2	1196.46				3270283
	618	3.9561	1	568.259				3254897
	619	7.7376	2;3	1861.81				3251006
	620	17.5927	1	687.528				3239352
	621	9.3982	1	694.364				3232716
	622	6.8624	1	1009.45				3224455
	623	3.1391	2;1	1127.52				3223925
	624	7.7991	2;3	2005.86				3199298
	625	7.0927	1	724.313				3199151
	626	5.1116	2	1126.54				3194410
	627	5.3111	2	1949.79				3181477
	628	8.1986	2	1724.75				3176165
	629	7.0159	2	1306.59				3174239
	630	8.9982	2;1	1770.74				3172998
	631	5.2804	1	750.339				3131467
	632	5.2498	1	911.397				3130438
	633	6.7242	2;1	1381.61				3125740
	634	17.1625	1	542.447				3122537
	635	5.8333	1	651.261				3117976
	636	5.7871	1	938.409				3098988
	637	6.8163	2	1466.68				3093362
	638	6.325	2	1036.46				3082941
	639	6.1868	1	602.303				3080150
	640	7.922	2;1	1377.63				3074060
	641	1.2582	1	914.673				3070451
	642	20.8656	1	669.461				3049194
	643	3.3849	1	883.365				3045618
	644	4.9425	2;1	913.351				3044624
	645	16.8557	1	807.656				3038176
	646	5.4646	2;1	938.358				3028426
	647	5.1577	2	1116.5				3027605
	648	6.279	2;3	1706.78				3026352
	649	6.4172	2;1	1396.62				3023148
	650	5.5106	2;1	975.401				3019749
	651	1.4426	1	883.675				3017454
	652	17.8235	1	757.214				3017113
	653	1.6274	2	958.3				3016652
	654	1.5199	1	509.827				3015355
	656	1.7656	1	539.882				2997283
	657	5.4953	2	1197.44				2992699
	658	2.2118	2;1	574.109				2992419
	659	18.3005	1	706.483				2989220
	660	5.3418	1	737.344				2979670
	661	8.9366	2;1	1380.58				2973548
	663	6.2483	1	856.355				2956565
	664	3.4157	2;1	795.361				2954988
	665	6.8624	2;1	1374.58				2950463
	666	7.0313	1	822.423				2946034
	667	7.3691	1	1006.45				2943509
	668	5.1577	2	1030.45				2942337
	669	8.4446	2;1	1290.55				2938830
	670	16.8404	2	1004.54				2925664
	671	17.562	1	861.58				2921412
	672	3.6628	1	661.292				2921273
	673	2.4588	2;1	907.364				2908635
	674	7.323	2;1	1468.64				2904907
	675	17.0704	1	879.489				2902445
	676	3.2466	2	950.343				2898001
	677	8.952	2	1731.73				2894876
	678	6.2176	2;3	1930.81				2894132
	679	6.0486	2	1383.63				2890484
	680	18.239	1	569.45				2880246
	681	7.1234	2;3	1769.69				2872815
	683	22.6921	1	903.629				2870052
	684	5.6948	2	550.132				2869989
	685	6.3404	2;1	1380.62				2865930
	686	17.2853	1	1025.82				2861341
	687	5.9409	2	1037.44				2854017
	688	1.566	1	973.807				2848225
	689	5.4339	2	1180.5				2846356
	690	18.4853	1	651.564				2834075
	691	6.9545	2;1	1397.6				2833383
	692	9.2752	2	1728.74				2817553
	693	1.7963	1	765.177				2817242
	694	5.4953	1	823.392				2809771
	695	6.6321	2;1	1358.55				2779954
	696	8.3984	2	1763.76				2778451
	697	5.864	2;1	1227.54				2776806
	698	5.9409	2	1519.67				2776685
	699	5.1116	2;1	999.424				2772787
	700	5.8333	1	661.293				2768919
	701	4.5272	2;1	787.333				2766361
	702	5.9717	2;1	1328.58				2755352
	703	6.8624	2	1236.54				2751415
	704	6.6782	1	678.26				2748081
	705	17.6388	1	930.577				2746292
	706	1.7963	1	743.844				2743808
	707	17.562	1	665.679				2743777
	708	5.6795	2;1	1520.47				2739479
	709	2.2118	1	672.086				2734664
	710	5.6948	2;3	1789.71				2731964
	711	5.526	1	532.25				2686983
	712	7.1081	2;3	2269.98				2678120
	713	8.0911	2	1721.75				2676778
	714	17.1625	1	1011.8				2672615
	715	6.0486	2	994.366				2671788
	716	18.2851	1	618.431				2668464
	717	4.8349	2	1020.43				2666606
	718	17.562	1	795.618				2657015
	719	1.6274	2	980.282				2646782
	720	5.8179	2	1774.74				2645390
	721	6.4786	2	1818.78				2639380
	722	8.8598	1	700.242				2632508
	723	6.4632	2;3	1932.78				2632465
	724	3.6628	2;1	1021.41				2632199
	725	6.0332	2;1	1449.61				2624143
	726	17.8235	1	545.393				2621721
	727	2.6915	2;1	923.328				2620913
	728	7.6916	1	507.207				2620188
	729	6.11	2	1790.77				2617050
	730	1.7195	1	594.138				2616159
	731	1.6735	2	944.171				2613229
	732	6.11	2	1900.76				2606184
	733	6.2943	2	2023				2606136
	734	5.8333	2;3	1859.77				2604302
	735	10.0759	2	1771.73				2599278
	736	8.1371	2	1932.92				2596228
	737	6.3711	2;3;4	1772.75				2592028
	738	17.0091	1	612.51				2591156
	739	18.4853	1	607.538				2588378
	740	18.1005	1	603.441				2581068
	741	17.0244	1	656.537				2578016
	742	6.9699	2	1799.78				2571086
	743	3.1082	2;1	929.346				2558856
	744	22.9853	2;3	928.526				2558287
	745	18.0235	1	667.559				2556891
	746	22.9853	2;3	1742.84				2556431
	747	6.6014	3	1730.75				2546766
	749	22.9392	2;3	1439.76				2526738
	750	7.1234	2;3	1753.72				2525964
	751	6.6935	2;3	2228.96				2501485
	752	4.2342	1	582.238				2499819
	753	6.2636	2	1420.62				2493848
	754	17.562	1	693.71				2492462
	755	1.6274	2	1045.33				2492370
	756	6.2636	2	1445.63				2482477
	757	5.7871	1	720.269				2476547
	758	5.8333	2	1395.64				2465756
	759	7.6149	1	925.377				2460016
	760	8.8598	1	807.412				2458009
	761	5.8948	2	1547.66				2457161
	762	1.8731	2;1	907.365				2456750
	763	1.6428	1	518.173				2456345
	764	1.9347	2	938.069				2455637
	765	7.0466	2;1	630.345				2454155
	766	17.562	1	863.66				2452202
	767	3.4464	2;3	1036.39				2452127
	768	22.7387	2;1	983.544				2450231
	769	3.4003	2;1	998.44				2445999
	770	18.5315	1	695.591				2441310
	771	5.127	2	1109.46				2436276
	772	6.9392	2	1819.75				2432890
	773	6.2483	2;3	1787.74				2419938
	774	6.064	1	692.287				2409055
	775	8.9366	2	1872.79				2405748
	776	18.4083	1	548.48				2404117
	777	8.5984	2;1	889.463				2403356
	778	9.3982	1	587.194				2402808
	779	18.0235	1	755.611				2392465
	780	7.0466	2	731.218				2390510
	781	18.0235	1	711.585				2387391
	782	17.8543	1	682.426				2385322
	783	17.8543	1	726.452				2385116
	784	5.127	1	832.322				2384519
	785	6.9392	2;1	1381.61				2382649
	786	7.1541	2;1	1471.64				2377093
	787	17.0091	1	704.499				2376902
	788	17.2853	1	1039.84				2374193
	789	16.8864	2	1382.69				2371639
	790	18.0543	1	799.637				2366698
	791	7.7991	1	835.345				2358364
	792	2.2272	1	567.337				2349307
	793	16.9631	1	510.296				2344096
	794	6.4479	2;3	1953.85				2341023
	795	5.7563	2;1	1109.51				2334025
	796	5.3111	1	698.395				2333218
	797	17.6081	1	731.554				2320098
	798	6.0793	1	753.34				2318635
	799	8.5523	2;1	1599.65				2318483
	800	6.7856	2	1815.81				2316986
	801	7.9835	2;3	2629.15				2309490
	802	20.4635	1	781.585				2301396
	803	8.7214	2;1	1711.72				2300729
	804	9.1059	2;3	1749.66				2294481
	805	5.526	1	664.292				2293027
	806	8.1371	1	1059.39				2288062
	807	7.5841	1	935.409				2285239
	808	17.562	1	875.596				2283909
	809	17.562	1	835.564				2278091
	810	6.2636	2;3	1436.58				2275075
	811	17.8235	1	683.554				2273342
	812	1.6428	2	1067.31				2263920
	813	19.6285	1	646.384				2256733
	814	3.031	2;1	1021.41				2237639
	815	6.8931	2;3	2032.91				2236555
	816	5.6488	2	2300.94				2232789
	817	19.6285	1	641.429				2226931
	818	5.9717	1	840.361				2225127
	819	5.5106	1	1039.46				2223838
	820	2.3352	2	1056.48				2223768
	821	10.3374	2;3	2721.17				2216921
	822	6.1868	2;3	2236.9				2216087
	823	16.9017	2	660.493				2212963
	824	7.4919	2;3	2232.98				2209803
	825	5.4646	2;1	992.35				2207225
	826	7.2769	2	1882.75				2206712
	827	5.127	2	851.376				2203785
	828	5.2037	1	532.25				2199407
	829	6.6014	3	2758.21				2199082
	830	7.9681	2	1654.7				2189813
	831	6.7396	1	980.383				2186824
	832	6.9392	2	1107.49				2185185
	833	6.3865	2	1648.71				2184778
	834	19.35	1	753.554				2176738
	835	5.4492	2	1015.37				2175031
	836	5.5567	1	1140.5				2174316
	837	18.3467	1	789.58				2170681
	838	7.5072	1	676.245				2168266
	839	22.6921	1	937.611				2165844
	840	17.8235	1	616.418				2165095
	841	5.2191	2;1	822.361				2163454
	842	8.3831	2	1870.81				2161748
	843	2.5522	2;3;1	922.345				2161456
	844	7.6609	2	1919.92				2161013
	845	7.3998	1	802.492				2158667
	847	6.2176	2	1674.72				2150442
	848	7.3076	1	1791.27				2149443
	849	7.9835	2;3	1826.7				2145207
	850	1.8423	1	763.827				2138408
	851	6.1254	2;3	1992.88				2133334
	852	6.2022	2	1648.71				2126872
	853	10.0451	2	1853.79				2122867
	854	5.4032	2	1705.65				2122283
	855	4.1725	2;1	849.358				2121303
	856	7.3076	2;3	3522.51				2119851
	857	6.2943	1	867.36				2118654
	858	6.9392	2	1689.73				2118278
	859	5.127	2	1073.35				2117094
	860	5.4646	2	1071.33				2112937
	861	7.6456	1	936.39				2110286
	863	7.9835	3	1770.74				2104465
	864	5.3111	1	841.39				2102882
	865	5.4799	1	1024.46				2100132
	866	8.8137	2	1725.73				2098983
	867	6.2636	2;1	1298.57				2097743
	868	5.572	2	1953.85				2096806
	869	2.5677	1	681.318				2095514
	870	9.229	2;1	1450.63				2087783
	871	3.7245	2;1	606.236				2084900
	872	7.1541	2	1178.53				2081326
	873	18.3467	1	901.705				2079394
	874	22.9545	2;3	1459.8				2077279
	875	17.562	1	891.691				2075840
	876	7.6456	1	1218.53				2073818
	877	7.3998	2;1	1429.59				2073280
	878	20.8656	1	674.416				2072966
	879	8.6446	3	2714.17				2070003
	880	7.1695	1	936.909				2069459
	881	17.8543	1	660.444				2063720
	882	8.8137	2;3	1810.71				2059903
	883	6.0025	1	1397.66				2055000
	884	5.9409	2	1058.51				2053486
	885	9.0136	2;1	858.42				2050594
	886	4.558	2	773.226				2044799
	887	1.9347	2;1	802.146				2043744
	888	7.9067	2;3	2268.95				2041522
	889	22.8777	2;3	2660.23				2036698
	890	1.6735	2	808.196				2033539
	891	3.4773	2	929.345				2029556
	892	5.3265	2	991.366				2027532
	893	18.0543	1	687.512				2011998
	894	5.004	2	921.312				2006029
	895	8.7061	2	1434.54				2004362
	896	6.7396	1	923.4				2000669
	897	6.2943	2	1858.74				1999497
	898	9.6758	2;3	1820.7				1999088
	899	3.6166	2;1	864.371				1998217
	900	17.8235	1	638.4				1994566
	901	5.3725	2;3	1150.46				1992976
	902	9.1059	2;3	1733.7				1991042
	903	8.3523	1	677.277				1989678
	904	18.2082	1	525.423				1989127
	905	5.6334	1	870.358				1987668
	906	5.1577	1	646.281				1987423
	907	6.1562	2;1	1302.56				1986740
	908	8.1371	2;3	2716.18				1984310
	909	6.7856	1	693.271				1980809
	910	7.5381	2	1295.45				1977236
	911	4.5272	2	825.28				1975707
	912	20.9275	2;1	519.42				1975082
	913	5.004	1	593.241				1971916
	914	5.0963	2;3	1150.46				1971651
	915	5.2498	1	939.403				1971355
	916	7.2462	2	1861.8				1965102
	917	7.6762	2	2367.99				1961049
	918	1.6274	2	1023.35				1959609
	919	5.9256	1	907.414				1958538
	920	17.9774	1	535.481				1957903
	921	1.7042	1	675.858				1955859
	922	7.0927	2	1846.77				1953851
	923	17.8696	1	921.675				1950896
	924	8.6138	2;1	1448.67				1949542
	925	7.5688	2;3	2715.2				1949513
	926	6.8163	2	1845.79				1947516
	927	7.4458	2	1291.58				1939089
	928	8.1679	2;3	1911.76				1933039
	929	6.5706	1	696.379				1929706
	930	6.801	2	1888.83				1927017
	931	5.6641	1	881.387				1925277
	932	6.2176	2	1878.94				1922579
	933	5.1884	1	874.365				1917621
	934	7.3537	2;1	1218.53				1917293
	935	1.5199	1	645.802				1912264
	936	8.8751	2	716.207				1912014
	937	1.3965	1	1003.63				1910922
	938	7.6456	2;1	1207.51				1910685
	939	16.7943	1	501.378				1897244
	940	23.0161	2;3	1193.63				1895480
	941	1.6274	2	936.318				1895073
	942	14.8175	1	672.276				1893385
	943	6.2176	2	2022.01				1890542
	944	6.4018	2;3	2035.91				1890076
	945	6.5553	2	2357.01				1887233
	946	5.2958	1	755.345				1885817
	947	7.3691	2	1377.63				1884246
	949	2.1964	1	522.137				1879617
	950	18.0543	1	732.592				1879561
	951	7.5072	3	1770.74				1878938
	952	5.7256	2;1	1374.59				1873857
	953	17.0704	1	682.426				1872936
	954	7.323	1	1019.43				1872434
	955	5.5567	1	914.36				1864180
	956	1.7963	2	951.327				1863630
	957	22.893	2;3	2023.97				1862902
	958	1.5199	1	577.814				1860220
	959	11.0924	2;3	2559.06				1858264
	960	18.3005	1	750.51				1857017
	961	16.9631	1	625.432				1856496
	962	22.9392	2;3	1200.56				1856013
	963	6.4479	3	2758.21				1854158
	964	3.632	2;1	904.363				1852964
	965	22.9392	2;3	1652.79				1852854
	966	8.5984	2;1	1805.74				1843562
	967	5.6181	2	1486.52				1842578
	968	9.9373	2	1770.74				1836921
	969	1.6274	1	758.247				1836406
	970	7.1541	2	957.378				1833634
	971	7.1388	2	1811.75				1830752
	972	7.6456	2	1812.74				1828119
	973	6.3865	2	1971.8				1818846
	974	6.1408	2;3	2025.89				1817935
	975	22.9545	2;3	1565.76				1815450
	976	3.5394	1	664.241				1814004
	977	7.0774	2;3	2033.89				1813018
	978	22.7387	2	1311.63				1811984
	979	1.6888	2	876.183				1810819
	980	5.6334	1	662.3				1809429
	981	5.9409	1	1025.44				1808800
	982	6.9545	2	1914.79				1808326
	983	6.7242	2;3	1896.82				1807133
	984	8.6446	1	912.881				1806025
	985	18.0543	1	843.664				1803321
	987	5.127	1	942.403				1802294
	988	7.9067	1	1187.45				1798213
	989	1.9039	2	923.329				1797772
	990	17.4236	1	823.65				1796874
	991	5.127	2	1184.54				1794440
	992	5.2344	1	1069.47				1791022
	993	6.7089	1	1009.45				1790291
	994	17.6081	1	619.429				1787868
	995	17.8235	1	527.403				1786552
	996	12.477	2;1	585.36				1786327
	997	8.3677	3	2673.16				1786178
	998	7.9835	2	1917.91				1783780
	999	16.9938	1	720.493				1782508
	1000	10.6155	2	763.387				1780894
	1001	5.8025	2;3	1790.7				1779755
	1002	6.3097	2;3	1269.54				1778133
	1003	5.6795	2	1183.55				1767688
	1004	7.1388	2	1860.89				1766109
	1005	6.1868	2	1239.54				1763359
	1006	6.4018	2;1	1825.78				1761913
	1007	7.3998	1	695.323				1761411
	1008	7.2769	2	1890.79				1757651
	1009	1.6428	2	1048.27				1756432
	1010	5.2498	2	1311.49				1755771
	1011	9.3059	2	1761.74				1753454
	1012	5.4799	2	1360.6				1751076
	1013	5.0502	1	1005.31				1750842
	1014	6.7396	2	1742.76				1749237
	1015	7.0927	2;3	1822.8				1748574
	1016	1.6735	2	922.19				1747031
	1017	17.0091	1	762.54				1744469
	1018	13.7847	2;1	584.367				1741491
	1019	17.5927	1	575.403				1740076
	1020	5.8948	1	808.383				1737679
	1021	6.6935	2	1548.68				1734835
	1022	2.1657	2;1	560.093				1734365
	1023	1.8117	2	973.309				1732263
	1024	9.3828	2	1769.76				1731613
	1025	7.6456	2;3	1828.71				1728727
	1026	4.5734	1	532.249				1722644
	1027	22.8777	2;3;1	881.563				1720966
	1028	16.9784	2;1	686.488				1718306
	1029	6.4479	2;3	2186.94				1710998
	1030	16.0205	2;1	876.482				1710531
	1031	16.9938	1	872.481				1710297
	1032	6.7549	3;1	1793.77				1708899
	1033	6.6321	3	2192.99				1707223
	1034	6.7549	2	1320.61				1705009
	1035	17.8235	1	572.392				1703015
	1036	18.5469	1	739.617				1702872
	1037	7.0159	2;3	2234.89				1702574
	1038	6.9084	2;3	2829.24				1702253
	1039	16.7943	1	514.207				1698426
	1040	6.0025	2	1951.96				1697731
	1041	1.827	1	770.345				1697434
	1042	8.3062	2;1	1289.56				1691170
	1043	18.0543	1	731.539				1687605
	1044	8.3831	2;3	1842.69				1683486
	1045	6.1408	2	897.382				1680895
	1046	22.6921	1	909.58				1679023
	1047	8.952	2;3	2742.17				1678103
	1048	5.5106	1	917.469				1676291
	1049	5.9102	3	1748.76				1673903
	1050	5.8794	2;1	879.372				1671470
	1051	7.1234	2	1918.94				1671202
	1052	22.9238	2;3	1497.74				1670838
	1053	16.9017	2;1	763.423				1670405
	1054	9.922	1	815.346				1669410
	1055	8.829	2	1794.74				1664228
	1056	23.0007	2;3	1276.72				1664189
	1057	8.7676	2	1730.75				1661603
	1058	5.7256	2	1577.67				1659345
	1059	5.0348	2	945.281				1653226
	1060	6.5553	1	589.21				1651901
	1061	1.6428	1	540.155				1650902
	1062	10.2144	2;3;1	1821.68				1648247
	1063	9.1059	2	1840.87				1648182
	1064	8.1679	2	1895.8				1647245
	1065	7.753	1	1282.53				1647115
	1066	3.8788	1	509.233				1647016
	1067	7.0006	2;3	1821.81				1644442
	1068	18.0235	1	643.486				1644243
	1069	8.3062	1	977.421				1643203
	1070	8.1218	1	839.329				1641521
	1071	7.8298	2;1	1382.59				1631420
	1072	5.2651	1	667.291				1628139
	1073	5.127	2	1057.38				1627071
	1074	7.5688	3	2833.24				1626367
	1075	2.1349	2;1	850.256				1624381
	1076	16.8711	2	1898.88				1618350
	1077	6.6321	2	1491.66				1618237
	1078	6.0025	2;1	1239.54				1615114
	1079	6.2022	3	1993.9				1614027
	1080	5.5106	2	1064.42				1610437
	1081	3.2313	2	1058.27				1605028
	1082	18.2851	1	640.475				1604909
	1083	8.1679	2	2002.97				1600986
	1084	1.8577	1	519.825				1599898
	1085	17.0091	1	568.484				1598227
	1086	3.632	2	926.346				1597712
	1087	5.8333	2;3	1365.55				1597622
	1088	18.8399	1	601.462				1590712
	1089	7.8606	2;1	1308.56				1589870
	1090	3.0774	1	663.258				1587016
	1091	22.8161	2;1	754.474				1586201
	1092	2.2118	2	547.168				1585464
	1093	1.8577	2	929.346				1581341
	1094	2.1349	2	551.163				1578713
	1095	1.8577	1	756.192				1577400
	1096	7.1234	2	1816.8				1577228
	1097	9.3674	2;3	2579.09				1576617
	1098	7.9988	2	1585.68				1575296
	1099	7.4919	2	1527.63				1575111
	1100	17.9927	1	511.408				1574323
	1101	5.572	1	824.375				1569891
	1102	5.6795	1	939.391				1564363
	1103	7.1081	1	1056.54				1562311
	1104	5.6334	1	1363.53				1551165
	1105	7.2462	2	1340.59				1547299
	1106	5.4492	2	1554.73				1545344
	1107	5.0963	2	1134.49				1542767
	1108	4.188	2	909.429				1541922
	1109	4.7272	2;1	752.355				1540413
	1110	16.9017	2	1254.64				1536239
	1111	7.3998	2	1599.7				1535232
	1112	1.2582	1	1608.45				1531666
	1113	7.0006	2	1870.74				1529719
	1114	17.5927	1	531.377				1527001
	1115	3.524	2;1	1128.5				1526672
	1116	8.6753	1	918.382				1511781
	1117	22.7387	1	532.28				1511622
	1118	8.2755	2	1654.7				1509152
	1119	2.1503	1	658.07				1509106
	1120	1.9501	2;1	559.282				1508868
	1121	2.258	2	658.223				1505147
	1122	9.522	1	521.222				1502273
	1123	5.2191	2	1400.55				1500711
	1124	9.152	2;3	2317.02				1499508
	1125	16.8557	2;3	1480.64				1496708
	1126	7.0313	3	2559.12				1495885
	1127	5.2498	2	1354.65				1492988
	1128	7.0159	2	1877.91				1492305
	1129	8.1832	4	3479.51				1491546
	1130	4.7272	2	963.401				1488461
	1131	6.3404	2	887.325				1485240
	1132	6.9392	2;3	1930.76				1480460
	1133	6.5706	2	1895.81				1478248
	1134	6.2176	1	974.369				1476425
	1135	2.9232	1	882.381				1472447
	1136	1.9039	1	750.175				1471474
	1137	7.753	2	2311.95				1466018
	1138	7.3844	2	1292.56				1465954
	1139	16.9938	1	951.77				1459111
	1140	6.6167	2	1406.59				1456879
	1141	17.0091	1	900.512				1453674
	1142	1.7503	1	503.86				1451179
	1143	5.1577	2;3	1165.47				1447002
	1144	1.7042	1	735.851				1445615
	1145	5.6641	2	1731.75				1444315
	1146	9.1059	2;1	1449.65				1441924
	1147	5.8333	2	1197.53				1440341
	1148	6.7703	1	821.439				1440000
	1149	7.4458	2	974.34				1439594
	1150	17.6235	1	775.58				1433576
	1151	1.781	1	833.164				1433279
[truncated: 1,646 more rows]

## Sheet: ∆nagA 48 h - GlcNAc
Monomer search data for ∆nagA 48 h - GlcNAc
[truncated: 2,520 more rows]

[truncated: 2 more sheets: ∆nagA 48 h + GlcNAc, All]
