# Supplementary material for: The deacetylase NagA mediates the remodeling and recycling of peptidoglycan-derived amino sugars in mycobacteria
Source: J Biol Chem. 2025 Aug 14;301(11):110597. doi: 10.1016/j.jbc.2025.110597 (PMC12617635; doi:10.1016/j.jbc.2025.110597)
Supplement: Supplementary File S4 [file mmc5.xlsx]

## Sheet: All proteins soluble fraction
Supplementary File S4: Proteins (soluble) identified in DnagA and wildtype Mycobacterium smegmatis
Gene name	Product	Protein Name	Main Protein ID	Locus	Functional Category	Mol. weight [kDa]	Unique peptides	Unique sequence coverage [%]	Q-value	Score	LFQ intensity MSMEG_2119 KO_Cytosolic 1	LFQ intensity MSMEG_2119 KO_Cytosolic 2	LFQ intensity MSMEG_2119 KO_Cytosolic 3	LFQ intensity MS WT Control_Cytosolic 1	LFQ intensity MS WT Control_Cytosolic 2	LFQ intensity MS WT Control_Cytosolic 3	MSMEG_2119 KO: -Log(P-value)	MSMEG_2119 KO: Difference
35kd_ag	35 kDa protein	35 kDa protein	A0QVU2	MSMEG_2695	Unassigned	30.338	30	95.3	0	323.31	23.5167	22.0072	23.472	22.7782	21.4654	24.0703	0.0897987	0.227308
aceA	isocitrate lyase	Isocitrase (EC 4.1.3.1) (Isocitratase)	A0QQX6	MSMEG_0911	Intermediary metabolism and respiration	47.089	36	83.6	0	323.31	31.5444	31.4165	31.3819	32.1021	32.0252	31.9436	2.98853	-0.576002
ackA	acetate kinase	Acetate kinase (EC 2.7.2.1) (Acetokinase)	A0QQK1	MSMEG_0784	Intermediary metabolism and respiration	40.115	14	60.4	0	101.24	25.8654	25.6281	25.8457	25.8001	26.0501	25.6868	0.19213	-0.0659326
acnA	aconitate hydratase 1	Aconitate hydratase A (ACN) (Aconitase) (EC 4.2.1.3) ((2R,3S)-2-methylisocitrate dehydratase) ((2S,3R)-3-hydroxybutane-1,2,3-tricarboxylate dehydratase) (Iron-responsive protein-like) (IRP-like) (Probable 2-methyl-cis-aconitate hydratase) (EC 4.2.1.99) (RNA-binding protein)	A0QX20	MSMEG_3143	Intermediary metabolism and respiration	102.17	87	86.7	0	323.31	33.4438	33.462	33.4001	33.8069	33.7425	33.7077	3.1143	-0.317104
acpP	acyl carrier protein	Meromycolate extension acyl carrier protein (ACP)	A0R0B3	MSMEG_4326	Lipid metabolism	10.737	10	93.9	0	323.31	31.6929	32.2461	32.1753	31.1422	30.6516	31.6449	1.24876	0.891903
acpS	holo-(acyl-carrier-protein) synthase	Holo-[acyl-carrier-protein] synthase (Holo-ACP synthase) (EC 2.7.8.7) (4'-phosphopantetheinyl transferase AcpS)	A0R1H6	MSMEG_4756	Lipid metabolism	14.165	4	45.4	0	39.603	25.9384	26.1037	26.0835	25.7609	25.4989	25.5095	1.96982	0.452072
add	adenosine deaminase	Adenosine deaminase (EC 3.5.4.4) (Adenosine aminohydrolase)	A0QT14	MSMEG_1676	Intermediary metabolism and respiration	39.973	17	56.6	0	283.52	27.941	27.8265	27.9557	27.7072	27.5765	27.7122	1.79877	0.242415
ahcY	0	Adenosylhomocysteinase (EC 3.3.1.1) (S-adenosyl-L-homocysteine hydrolase) (AdoHcyase)	A4ZHR8	MSMEG_1843	Unassigned	53.27	48	91.5	0	323.31	32.6002	32.4639	32.4724	32.6269	32.7265	32.623	1.23875	-0.146608
ahpD	alkylhydroperoxidase, AhpD family protein	Alkyl hydroperoxide reductase AhpD (EC 1.11.1.28) (Alkylhydroperoxidase AhpD)	Q50441	MSMEG_4890	Virulence, detoxification and adaptation	18.836	14	92.1	0	323.31	29.8154	29.8356	29.8352	29.6	29.6263	30.0643	0.162612	0.0651906
alaS	alanyl-tRNA synthetase	Alanine--tRNA ligase (EC 6.1.1.7) (Alanyl-tRNA synthetase) (AlaRS)	A0QWQ4	MSMEG_3025	Information pathways	96.782	57	70.5	0	323.31	30.1995	30.0341	30.1651	30.3518	30.4112	30.2529	1.40312	-0.205788
alc	allantoicase	Probable allantoicase (EC 3.5.3.4) (Allantoate amidinohydrolase)	A0R472	MSMEG_5727	Intermediary metabolism and respiration	35.399	19	83.4	0	157.47	26.3309	26.4493	26.4087	26.6259	26.4904	26.4723	1.04979	-0.133237
ald	alanine dehydrogenase	Alanine dehydrogenase (EC 1.4.1.1)	A0QVQ8	MSMEG_2659	Intermediary metabolism and respiration	38.955	27	83	0	323.31	29.4929	29.2465	29.0917	29.2442	28.7305	28.8638	0.790493	0.330825
alr	alanine racemase	Alanine racemase (EC 5.1.1.1)	A0QSR6	MSMEG_1575	Intermediary metabolism and respiration	41.055	7	32.4	0	168.7	22.5709	24.4809	24.334	21.9332	24.4521	24.1623	0.0997569	0.27938
araB	L-ribulokinase	Ribulokinase (EC 2.7.1.16)	A0QT51	MSMEG_1713	Intermediary metabolism and respiration	60.402	11	27.9	0	127.62	25.6294	26.3082	26.2844	23.9293	21.4423	21.7784	1.98401	3.69066
arcA	arginine deiminase	Arginine deiminase (ADI) (EC 3.5.3.6) (Arginine dihydrolase) (AD)	A0R3F0	MSMEG_5448	Intermediary metabolism and respiration	43.113	15	54.7	0	194.22	25.3198	25.2705	25.6649	24.902	25.1282	24.8767	1.41789	0.449456
argB	acetylglutamate kinase	Acetylglutamate kinase (EC 2.7.2.8) (N-acetyl-L-glutamate 5-phosphotransferase) (NAG kinase) (NAGK)	A0QYT0	MSMEG_3774	Intermediary metabolism and respiration	30.658	17	77.5	0	233.04	27.1903	27.1023	27.0039	27.4087	27.3698	27.3719	2.17043	-0.284646
argC	N-acetyl-gamma-glutamyl-phosphate reductase	N-acetyl-gamma-glutamyl-phosphate reductase (AGPR) (EC 1.2.1.38) (N-acetyl-glutamate semialdehyde dehydrogenase) (NAGSA dehydrogenase)	A0QYT2	MSMEG_3776	Intermediary metabolism and respiration	34.844	16	56.6	0	247.7	27.3834	27.0407	27.2078	27.7929	27.2444	27.3936	0.626618	-0.266341
argD	acetylornithine aminotransferase	Acetylornithine aminotransferase (ACOAT) (EC 2.6.1.11)	A0QYS9	MSMEG_3773	Intermediary metabolism and respiration	39.795	12	42.8	0	285.38	26.7326	26.2559	26.3721	26.3724	26.8318	26.6302	0.332712	-0.157914
argF	ornithine carbamoyltransferase	Ornithine carbamoyltransferase (OTCase) (EC 2.1.3.3)	A0QYS8	MSMEG_3772	Intermediary metabolism and respiration	33.387	18	86	0	323.31	28.2657	28.1366	28.2524	28.4737	28.4135	28.2996	1.27119	-0.177421
argG	argininosuccinate synthase	Argininosuccinate synthase (EC 6.3.4.5) (Citrulline--aspartate ligase)	A0QYS6	MSMEG_3770	Intermediary metabolism and respiration	43.968	40	85	0	323.31	30.6708	30.4178	30.4512	31.2104	30.9347	30.8352	1.60153	-0.480206
argH	argininosuccinate lyase	Argininosuccinate lyase (ASAL) (EC 4.3.2.1) (Arginosuccinase)	A0QYS5	MSMEG_3769	Intermediary metabolism and respiration	49.743	25	64	0	246.25	23.8544	25.0978	25.8726	25.4562	25.4124	26.2525	0.51851	-0.765419
argJ	arginine biosynthesis bifunctional protein ArgJ	Arginine biosynthesis bifunctional protein ArgJ [Cleaved into: Arginine biosynthesis bifunctional protein ArgJ alpha chain; Arginine biosynthesis bifunctional protein ArgJ beta chain] [Includes: Glutamate N-acetyltransferase (EC 2.3.1.35) (Ornithine acetyltransferase) (OATase) (Ornithine transacetylase); Amino-acid acetyltransferase (EC 2.3.1.1) (N-acetylglutamate synthase) (AGSase)]	A0QYT1	MSMEG_3775	Intermediary metabolism and respiration	40.354	12	51	0	281.34	27.1725	26.6428	26.6295	26.9225	27.2588	27.1594	0.660739	-0.298668
argS	arginyl-tRNA synthetase	Arginine--tRNA ligase (EC 6.1.1.19) (Arginyl-tRNA synthetase) (ArgRS)	Q9X5M0	MSMEG_4959	Information pathways	59.428	37	91.3	0	323.31	30.7469	30.6374	30.6468	30.934	30.8206	30.6728	0.725544	-0.13209
aroA	3-phosphoshikimate 1-carboxyvinyltransferase	3-phosphoshikimate 1-carboxyvinyltransferase (EC 2.5.1.19) (5-enolpyruvylshikimate-3-phosphate synthase) (EPSP synthase) (EPSPS)	A0QTL8	MSMEG_1890	Intermediary metabolism and respiration	45.836	19	56.9	0	162.35	27.0784	27.2355	27.0988	27.1843	27.0532	27.0908	0.168758	0.0281061
aroB	3-dehydroquinate synthase	3-dehydroquinate synthase (DHQS) (EC 4.2.3.4)	A0QWR1	MSMEG_3033	Intermediary metabolism and respiration	39.316	18	66.2	0	291.81	25.6905	23.1468	25.1056	21.4495	26.1113	26.1647	0.0137636	0.072478
aroC	chorismate synthase	Chorismate synthase (CS) (EC 4.2.3.5) (5-enolpyruvylshikimate-3-phosphate phospholyase)	A0QWQ9	MSMEG_3030	Intermediary metabolism and respiration	41.943	31	83	0	323.31	29.3436	29.0594	29.1334	29.1808	29.5124	29.3893	0.636798	-0.182034
aroQ	3-dehydroquinate dehydratase, type II	3-dehydroquinate dehydratase (3-dehydroquinase) (EC 4.2.1.10) (Type II DHQase)	A0QTQ0	MSMEG_1922	Intermediary metabolism and respiration	15.59	5	43.4	0	76.894	25.1687	25.1926	25.1136	25.5626	25.2895	25.3475	1.31122	-0.241552
asd	aspartate-semialdehyde dehydrogenase	Aspartate-semialdehyde dehydrogenase (ASA dehydrogenase) (ASADH) (EC 1.2.1.11) (Aspartate-beta-semialdehyde dehydrogenase)	A0R5N7	MSMEG_6256	Intermediary metabolism and respiration	36.475	23	79.5	0	264.04	27.0826	25.7459	26.902	26.3746	26.7879	27.2425	0.174631	-0.224851
asnB	asparagine synthase (glutamine-hydrolyzing)	Asparagine synthase (Glutamine-hydrolyzing) (EC 6.3.5.4)	A0QVJ3	MSMEG_2594	Intermediary metabolism and respiration	65.293	36	73.5	0	323.31	29.2675	29.3424	29.0302	28.9372	29.0913	29.1256	0.664477	0.16202
asnB	asparagine synthase (glutamine-hydrolyzing)	Asparagine synthase (Glutamine-hydrolyzing) (EC 6.3.5.4)	A0R058	MSMEG_4269	Intermediary metabolism and respiration	73.263	29	58.2	0	217.08	26.8476	25.8891	26.8362	27.235	27.5944	27.027	0.99649	-0.761187
aspS	aspartyl-tRNA synthetase	Aspartate--tRNA(Asp/Asn) ligase (EC 6.1.1.23) (Aspartyl-tRNA synthetase) (AspRS) (Non-discriminating aspartyl-tRNA synthetase) (ND-AspRS)	A0QWN3	MSMEG_3003	Information pathways	65.169	34	57.2	0	323.31	29.8573	29.5154	29.6167	30.094	30.0505	29.9098	1.42861	-0.354993
atpA	ATP synthase F1, alpha subunit	ATP synthase subunit alpha (EC 7.1.2.2) (ATP synthase F1 sector subunit alpha) (F-ATPase subunit alpha)	A0R202	MSMEG_4938	Intermediary metabolism and respiration	58.888	42	68.1	0	323.31	30.4302	30.2614	30.5658	30.5926	30.6262	30.7594	1.11063	-0.240264
atpC	ATP synthase F1, epsilon subunit	ATP synthase epsilon chain (ATP synthase F1 sector epsilon subunit) (F-ATPase epsilon subunit)	A0R1Z9	MSMEG_4935	Intermediary metabolism and respiration	13.265	10	86	0	235.06	26.8643	27.0189	27.1189	26.6843	26.3191	26.9802	0.761706	0.339502
atpD	ATP synthase F1, beta subunit	ATP synthase subunit beta (EC 7.1.2.2) (ATP synthase F1 sector subunit beta) (F-ATPase subunit beta)	A0R200	MSMEG_4936	Intermediary metabolism and respiration	51.616	41	91.4	0	323.31	30.6767	30.381	30.8559	31.1567	30.9548	31.1625	1.37175	-0.453472
atpFH	ATP synthase delta chain	ATP synthase subunit b-delta [Includes: ATP synthase subunit b (ATP synthase F(0) sector subunit b 2) (ATPase subunit I 2) (F-type ATPase subunit b 2) (F-ATPase subunit b 2); ATP synthase subunit delta (ATP synthase F(1) sector subunit delta) (F-type ATPase subunit delta) (F-ATPase subunit delta)]	A0R203	MSMEG_4939	Intermediary metabolism and respiration	47.449	42	77.5	0	323.31	26.0329	26.5267	26.329	24.5479	26.5405	26.1128	0.379632	0.562507
atpG	ATP synthase F1, gamma subunit	ATP synthase gamma chain (ATP synthase F1 sector gamma subunit) (F-ATPase gamma subunit)	A0R201	MSMEG_4937	Intermediary metabolism and respiration	33.397	27	85.3	0	323.31	28.8175	28.1959	28.7087	28.9879	28.9082	28.958	0.912527	-0.377364
atzF	allophanate hydrolase	Allophanate hydrolase (EC 3.5.1.54)	A0QUF4	MSMEG_2189	Intermediary metabolism and respiration	57.456	14	40.6	0	76.068	24.424	24.3122	24.5128	25.1127	24.8624	24.8429	2.12754	-0.523042
bfr	bacterioferritin	Bacterioferritin (EC 1.16.3.1)	A0QY79	MSMEG_3564	Intermediary metabolism and respiration	18.482	8	66.5	0	184.43	27.8445	28.4629	28.0886	22.6317	25.8158	26.4587	1.24119	3.16328
bioB	biotin synthase	Biotin synthase (EC 2.8.1.6)	A0QX70	MSMEG_3194	Intermediary metabolism and respiration	38.395	12	39.4	0	31.046	23.2932	22.6582	23.8897	21.9718	24.5109	24.5152	0.157244	-0.385623
carA	carbamoyl-phosphate synthase, small subunit	Carbamoyl-phosphate synthase small chain (EC 6.3.5.5) (Carbamoyl-phosphate synthetase glutamine chain)	A0QWS4	MSMEG_3046	Intermediary metabolism and respiration	40.62	15	60.7	0	183.65	25.6199	22.3921	25.6574	22.4893	25.3312	25.6203	0.0171789	0.0762049
carB	carbamoyl-phosphate synthase, large subunit	Carbamoyl-phosphate synthase large chain (EC 6.3.5.5) (Carbamoyl-phosphate synthetase ammonia chain)	A0QWS5	MSMEG_3047	Intermediary metabolism and respiration	119.53	62	60.3	0	323.31	29.6543	29.4011	29.5345	30.1411	29.9254	29.9676	2.09043	-0.481417
cheR	CheR methyltransferase, SAM binding domain protein	Protein-glutamate O-methyltransferase (EC 2.1.1.80)	A0R3Q0	MSMEG_5553	Unassigned	69.546	14	26.3	0	50.673	24.4356	24.4221	24.4534	24.5978	24.8765	24.486	0.864217	-0.216415
clpP	Clp protease	ATP-dependent Clp protease proteolytic subunit (EC 3.4.21.92) (Endopeptidase Clp)	A0R197	MSMEG_4672	Unassigned	24.066	17	63.3	0	284.9	29.1186	28.6665	29.0485	29.2915	29.2042	29.1104	0.793404	-0.257536
clpP	Clp protease	ATP-dependent Clp protease proteolytic subunit (EC 3.4.21.92) (Endopeptidase Clp)	A0R198	MSMEG_4673	Unassigned	21.856	14	71.4	0	323.31	29.149	28.8269	29.2229	29.3806	29.4391	29.3415	1.20755	-0.320773
clpX	ATP-dependent Clp protease, ATP-binding subunit ClpX	ATP-dependent Clp protease ATP-binding subunit ClpX	A0R196	MSMEG_4671	Unassigned	46.675	17	43	0	75.988	23.7595	24.0787	24.4022	23.2926	22.3154	24.1882	0.643418	0.814724
cmk	cytidylate kinase	Cytidylate kinase (CK) (EC 2.7.4.25) (Cytidine monophosphate kinase) (CMP kinase)	A0QYQ0	MSMEG_3739	Intermediary metabolism and respiration	23.536	11	63.6	0	181.73	25.4743	25.734	25.679	24.8472	25.7063	26.0003	0.11364	0.111139
coaA	pantothenate kinase	Pantothenate kinase (EC 2.7.1.33) (Pantothenic acid kinase)	A0R2V9	MSMEG_5252	Intermediary metabolism and respiration	35.661	11	52.9	0	105.57	25.2868	24.8968	24.8417	25.3559	25.222	25.0135	0.476495	-0.188747
coaBC	phosphopantothenoylcysteine decarboxylase/phosphopantothenate--cysteine ligase	Coenzyme A biosynthesis bifunctional protein CoaBC (DNA/pantothenate metabolism flavoprotein) (Phosphopantothenoylcysteine synthetase/decarboxylase) (PPCS-PPCDC) [Includes: Phosphopantothenoylcysteine decarboxylase (PPC decarboxylase) (PPC-DC) (EC 4.1.1.36) (CoaC); Phosphopantothenate--cysteine ligase (EC 6.3.2.5) (CoaB) (Phosphopantothenoylcysteine synthetase) (PPC synthetase) (PPC-S)]	A0QWT2	MSMEG_3054	Intermediary metabolism and respiration	43.152	16	57.7	0	158.36	25.3552	24.3366	24.9842	25.3295	25.8578	25.4788	0.920579	-0.66338
coaD	pantetheine-phosphate adenylyltransferase	Phosphopantetheine adenylyltransferase (EC 2.7.7.3) (Dephospho-CoA pyrophosphorylase) (Pantetheine-phosphate adenylyltransferase) (PPAT)	A0QV16	MSMEG_2414	Intermediary metabolism and respiration	17.059	10	91.8	0	89.312	26.1396	26.0975	25.97	26.2808	26.109	25.7414	0.052186	0.0253391
cobA	uroporphyrin-III C-methyltransferase	Uroporphyrinogen III methylase (EC 1.3.1.76) (EC 2.1.1.107) (Uroporphyrinogen-III C-methyltransferase)	A0QVL7	MSMEG_2618	Intermediary metabolism and respiration	42.097	20	87.8	0	323.31	27.9869	27.4998	27.6837	28.0057	27.7933	27.7232	0.285969	-0.117262
cobF	precorrin-6A synthase (deacetylating)	Precorrin-6A synthase (Deacetylating) (EC 2.1.1.152)	A0R3P7	MSMEG_5548	Intermediary metabolism and respiration	27.556	10	57.3	0	101.43	24.7176	23.2444	24.5761	25.2705	25.0201	25.1034	0.937157	-0.952006
cobK	precorrin-6x reductase	Precorrin-6x reductase (EC 1.3.1.54)	A0QZ29	MSMEG_3875	Intermediary metabolism and respiration	26.589	5	25.1	0	88.101	25.347	23.3065	25.3443	23.0926	24.4611	24.6322	0.292286	0.603912
cobL	precorrin-6Y C5,15-methyltransferase (decarboxylating)	Precorrin-6Y C5,15-methyltransferase (Decarboxylating) (EC 2.1.1.132)	A0QZ31	MSMEG_3878	Lipid metabolism	41.664	6	22.8	0	15.324	23.0101	23.4585	22.9545	22.8346	22.7731	22.7429	1.03786	0.35752
cobN	cobaltochelatase, CobN subunit	Cobaltochelatase, CobN subunit (EC 6.6.1.2)	A0QZ17	MSMEG_3864	Intermediary metabolism and respiration	130.64	53	62.3	0	323.31	29.2298	29.3153	29.1599	29.7325	29.6228	29.4643	1.83978	-0.371527
cobO	cob(I)alamin adenosyltransferase	Cob(I)alamin adenosyltransferase (EC 2.5.1.17)	A0QVL5	MSMEG_2616	Intermediary metabolism and respiration	21.891	13	78.7	0	164.97	22.936	22.3716	23.3842	24.3504	23.8938	24.1041	1.7165	-1.21884
cofD	lppg:fo 2-phospho-l-lactate transferase	Phosphoenolpyruvate transferase (EC 2.7.8.28) (EPPG:FO PEP transferase)	A0QTG2	MSMEG_1830	Intermediary metabolism and respiration	34.753	23	62.7	0	323.31	24.3468	24.694	25.9873	26.1219	25.8312	25.624	0.751233	-0.849709
cysD	sulfate adenylyltransferase, small subunit	Sulfate adenylyltransferase subunit 2 (EC 2.7.7.4) (ATP-sulfurylase small subunit) (Sulfate adenylate transferase) (SAT)	A0R242	MSMEG_4979	Intermediary metabolism and respiration	35.101	7	20.9	0	19.453	23.0906	23.056	23.4679	23.499	21.9754	23.2078	0.25432	0.310737
cysM	cysteine synthase B	Cysteine synthase B (EC 2.5.1.47)	A0R1X2	MSMEG_4905	Intermediary metabolism and respiration	34.769	15	60.1	0	196.09	26.9554	27.0506	26.9793	27.1382	26.9205	26.9639	0.0593526	-0.0124086
cysNC	sulfate adenylytransferase, large subunit/adenylylsulfate kinase	Multifunctional fusion protein [Includes: Sulfate adenylyltransferase subunit 1 (EC 2.7.7.4) (ATP-sulfurylase large subunit) (Sulfate adenylate transferase) (SAT); Adenylyl-sulfate kinase (EC 2.7.1.25) (APS kinase) (ATP adenosine-5'-phosphosulfate 3'-phosphotransferase) (Adenosine-5'-phosphosulfate kinase)]	A0R241	MSMEG_4978	Intermediary metabolism and respiration	67.966	14	31	0	44.79	23.7219	24.1161	21.8602	24.4718	23.8277	23.8872	0.499508	-0.829512
cysS	cysteinyl-tRNA synthetase	L-cysteine:1D-myo-inositol 2-amino-2-deoxy-alpha-D-glucopyranoside ligase (L-Cys:GlcN-Ins ligase) (EC 6.3.1.13) (Mycothiol ligase) (MSH ligase)	A0QZY0	MSMEG_4189	Information pathways	45.398	26	81.3	0	278.21	27.9093	28.1864	28.3517	28.618	28.4798	28.2704	0.871498	-0.306944
cysS	cysteinyl-tRNA synthetase	Cysteine--tRNA ligase (EC 6.1.1.16) (Cysteinyl-tRNA synthetase) (CysRS)	A0R558	MSMEG_6074	Information pathways	52.302	28	66.7	0	323.31	28.3676	28.4601	28.3723	28.5273	28.4492	28.2777	0.0802139	-0.0180957
dapA	dihydrodipicolinate synthase	4-hydroxy-tetrahydrodipicolinate synthase (HTPA synthase) (EC 4.3.3.7)	A0QVT1	MSMEG_2684	Intermediary metabolism and respiration	30.883	17	60.7	0	323.31	28.0499	28.1171	28.2255	28.5172	28.241	28.4176	1.28049	-0.26108
dapB	dihydrodipicolinate reductase	4-hydroxy-tetrahydrodipicolinate reductase (HTPA reductase) (EC 1.17.1.8)	A0QVR3	MSMEG_2664	Intermediary metabolism and respiration	25.71	16	76.3	0	313.01	29.1805	29.0022	28.9995	29.4339	29.213	29.1253	0.832133	-0.196693
dapE	succinyl-diaminopimelate desuccinylase	#N/A	A0R2G4	MSMEG_5103	Intermediary metabolism and respiration	37.432	14	45.4	0	98.217	25.3408	25.2228	25.4244	25.385	25.4441	25.3804	0.523649	-0.0738176
dcd	deoxycytidine triphosphate deaminase	dCTP deaminase, dUMP-forming (EC 3.5.4.30) (Bifunctional dCTP deaminase:dUTPase) (DCD-DUT)	A0QQ98	MSMEG_0678	Intermediary metabolism and respiration	20.638	5	32.3	0	31.135	24.8544	25.0127	25.3026	24.7927	25.3783	24.9863	0.00631311	0.00416692
def	peptide deformylase	Peptide deformylase (PDF) (EC 3.5.1.88) (Polypeptide deformylase)	A0QQP8	MSMEG_0832	Unassigned	21.208	6	37.6	0	66.754	26.4993	26.4414	26.0689	26.598	26.5021	26.881	0.852983	-0.323848
dehII	haloacid dehalogenase, type II	Haloacid dehalogenase, type II (EC 3.8.1.2)	A0QXW6	MSMEG_3450	Intermediary metabolism and respiration	25.35	6	33.3	0	40.255	23.8198	24.0367	24.3061	23.1569	23.5782	22.7067	1.4604	0.906934
dhaK	dihydroxyacetone kinase, DhaK subunit	Dihydroxyacetone kinase, DhaK subunit (EC 2.7.1.-)	A0QU93	MSMEG_2123	Lipid metabolism	34.58	9	28.9	0	32.148	24.8754	24.8967	24.7954	23.8488	23.7904	23.8806	4.81968	1.01589
dnaJ	chaperone protein DnaJ	Chaperone protein DnaJ	A0R0T8	MSMEG_4504	Virulence, detoxification and adaptation	40.335	21	47	0	318.47	25.1365	23.9712	25.6447	24.6201	25.6816	25.5136	0.23397	-0.354331
dnaK	chaperone protein DnaK	Chaperone protein DnaK (HSP70) (Heat shock 70 kDa protein) (Heat shock protein 70)	A0QQC8	MSMEG_0709	Virulence, detoxification and adaptation	66.646	66	77.7	0	323.31	32.5467	32.9675	32.975	32.6175	32.8594	32.6521	0.304814	0.120101
dnaN	DNA polymerase III, beta subunit	Beta sliding clamp (Beta clamp) (Sliding clamp) (Beta-clamp processivity factor) (DNA polymerase III beta sliding clamp subunit) (DNA polymerase III subunit beta)	A0QND6	MSMEG_0001	Information pathways	41.324	30	81.1	0	323.31	29.9697	30.0041	30.0624	30.415	30.1634	30.087	0.955961	-0.209742
dxr	1-deoxy-D-xylulose 5-phosphate reductoisomerase	1-deoxy-D-xylulose 5-phosphate reductoisomerase (DXP reductoisomerase) (EC 1.1.1.267) (1-deoxyxylulose-5-phosphate reductoisomerase) (2-C-methyl-D-erythritol 4-phosphate synthase)	A0QVH7	MSMEG_2578	Intermediary metabolism and respiration	41.064	10	39.7	0	105.97	25.9024	26.0271	25.8589	25.9587	26.3283	25.9785	0.539124	-0.159014
dxs	1-deoxy-D-xylulose-5-phosphate synthase	1-deoxy-D-xylulose-5-phosphate synthase (EC 2.2.1.7) (1-deoxyxylulose-5-phosphate synthase) (DXP synthase) (DXPS)	A0QW19	MSMEG_2776	Intermediary metabolism and respiration	68.034	40	77.9	0	323.31	25.9644	25.5772	26.2498	26.205	26.0809	26.1025	0.428148	-0.198992
ectB	diaminobutyrate--2-oxoglutarate aminotransferase	Diaminobutyrate--2-oxoglutarate transaminase (EC 2.6.1.76) (DABA aminotransferase)	A0QZ52	MSMEG_3900	Intermediary metabolism and respiration	46.474	11	49.3	0	118.34	24.7137	23.8967	22.5651	25.3183	25.0545	24.9024	1.00524	-1.36659
ectC	ectoine synthase	L-ectoine synthase (EC 4.2.1.108) (N-acetyldiaminobutyrate dehydratase)	A0QZ51	MSMEG_3899	Lipid metabolism	14.606	6	42.3	0	29.146	25.2266	21.4164	25.1223	25.0172	25.2246	25.2289	0.419376	-1.23515
eda	2-dehydro-3-deoxyphosphogluconate aldolase/4-hydroxy-2-oxoglutarate aldolase	2-dehydro-3-deoxy-phosphogluconate aldolase (EC 4.1.2.14)	A0QP88	MSMEG_0312	Intermediary metabolism and respiration	21.495	7	59.3	0	22.126	25.4026	25.6159	25.1253	24.828	24.9599	24.8813	1.54091	0.49153
edd	phosphogluconate dehydratase	Phosphogluconate dehydratase (EC 4.2.1.12)	A0QP89	MSMEG_0313	Intermediary metabolism and respiration	63.314	30	60.6	0	192.3	26.0769	26.0812	26.3037	26.6047	26.0688	26.3248	0.447254	-0.178816
efp	translation elongation factor P	Elongation factor P (EF-P)	A0QWR4	MSMEG_3035	Information pathways	20.553	12	64.2	0	323.31	29.5227	29.8246	29.7508	29.5905	29.8067	29.8222	0.125763	-0.0404224
eno	enolase	Enolase (EC 4.2.1.11) (2-phospho-D-glycerate hydro-lyase) (2-phosphoglycerate dehydratase)	A0R3B8	MSMEG_5415	Intermediary metabolism and respiration	44.761	33	84.5	0	323.31	30.7693	30.6625	30.9432	31.3206	31.5073	31.3544	2.41785	-0.602456
etfA	electron transfer flavoprotein, alpha subunit	Electron transfer flavoprotein, alpha subunit	A0QUV7	MSMEG_2352	Intermediary metabolism and respiration	31.557	18	66.1	0	323.31	31.7925	32.0817	32.1793	32.1866	32.3121	32.3743	0.996185	-0.273118
etfB	electron transfer flavoprotein, beta subunit	Electron transfer flavoprotein, beta subunit	A0QUV6	MSMEG_2351	Intermediary metabolism and respiration	27.787	35	93.2	0	323.31	30.0655	30.4757	30.5682	30.3781	30.6028	31.0136	0.538452	-0.295046
fabG	3-oxoacyl-(acyl-carrier-protein) reductase	3-oxoacyl-(Acyl-carrier-protein) reductase (EC 1.1.1.100)	A0QUH2	MSMEG_2206	Lipid metabolism	25.375	10	47.5	0	152.4	25.5218	25.0689	25.4797	25.2742	25.291	25.361	0.119271	0.0480735
fabG	3-oxoacyl-(acyl-carrier-protein) reductase	3-oxoacyl-[acyl-carrier-protein] reductase FabG (EC 1.1.1.100) (3-ketoacyl-acyl carrier protein reductase) (Beta-Ketoacyl-acyl carrier protein reductase) (Beta-ketoacyl-ACP reductase)	P71534	MSMEG_3150	Lipid metabolism	26.641	19	84.7	0	323.31	29.839	29.5559	29.6885	29.8951	29.7639	29.7699	0.552633	-0.115153
fbaA	fructose-bisphosphate aldolase, class II	Fructose-bisphosphate aldolase (FBP aldolase) (EC 4.1.2.13)	A0QQH0	MSMEG_0752	Intermediary metabolism and respiration	36.595	7	34.8	0	47.92	22.5876	24.3566	24.3985	23.0507	23.9701	24.1237	0.0325847	0.0660858
ffh	signal recognition particle protein	Signal recognition particle protein (Fifty-four homolog)	A0QV32	MSMEG_2430	Information pathways	54.765	25	63.8	0	165.53	26.3108	25.614	25.9881	26.2816	26.4289	25.9447	0.427804	-0.247404
fmt	methionyl-tRNA formyltransferase	Methionyl-tRNA formyltransferase (EC 2.1.2.9)	A0QWU2	MSMEG_3064	Information pathways	33.007	20	73.4	0	286.85	26.486	25.9801	26.379	26.0139	26.365	26.512	0.0239897	-0.0153058
folE	GTP cyclohydrolase I	GTP cyclohydrolase 1 (EC 3.5.4.16) (GTP cyclohydrolase I) (GTP-CH-I)	A0R587	MSMEG_6104	Intermediary metabolism and respiration	22.495	10	50.7	0	27.482	24.2851	23.9801	24.1681	24.1531	24.1061	23.7803	0.374027	0.131257
folK	2-amino-4-hydroxy-6- hydroxymethyldihydropteridine pyrophosphokinase	2-amino-4-hydroxy-6-hydroxymethyldihydropteridine pyrophosphokinase (EC 2.7.6.3) (6-hydroxymethyl-7,8-dihydropterin pyrophosphokinase)	A0R584	MSMEG_6101	Intermediary metabolism and respiration	19.311	4	37.1	0	26.505	22.0362	22.5204	22.5004	23.0276	22.1924	22.9464	0.525806	-0.369815
frr	ribosome recycling factor	Ribosome-recycling factor (RRF) (Ribosome-releasing factor)	A0QVE0	MSMEG_2541	Information pathways	20.824	17	83.8	0	261.54	26.8802	27.8218	27.8634	26.9939	26.4943	27.7871	0.362785	0.430052
ftsY	signal recognition particle-docking protein FtsY	Signal recognition particle receptor FtsY (SRP receptor)	A0QV26	MSMEG_2424	Information pathways	50.683	16	43.2	0	218.09	24.313	22.2325	23.9884	23.1768	24.9636	24.75	0.385746	-0.785514
ftsZ	cell division protein FtsZ	Cell division protein FtsZ	A0R012	MSMEG_4222	Cell wall and cell processes	39.134	15	47.8	0	323.31	26.682	25.666	26.6473	26.2853	26.9047	27.1361	0.456863	-0.443616
gabT	4-aminobutyrate transaminase	4-aminobutyrate transaminase (EC 2.6.1.19)	A0QQ04	MSMEG_0581	Intermediary metabolism and respiration	46.489	21	60	0	323.31	27.5033	27.4176	27.3242	27.9397	27.7748	27.8638	2.49379	-0.444416
gabT	4-aminobutyrate transaminase	4-aminobutyrate transaminase (EC 2.6.1.19)	A0R6V5	MSMEG_6685	Intermediary metabolism and respiration	47.019	20	54.7	0	69.701	24.1398	24.4511	24.4456	23.5636	24.7217	23.6734	0.396294	0.359278
galU	UTP-glucose-1-phosphate uridylyltransferase	UTP--glucose-1-phosphate uridylyltransferase (EC 2.7.7.9)	A0R3H1	MSMEG_5471	Intermediary metabolism and respiration	31.685	17	62.4	0	311.56	25.1637	24.2591	24.6686	23.5348	24.8233	25.0986	0.143111	0.211572
gap	glyceraldehyde-3-phosphate dehydrogenase, type I	Glyceraldehyde-3-phosphate dehydrogenase (GAPDH) (EC 1.2.1.12) (NAD-dependent glyceraldehyde-3-phosphate dehydrogenase)	A0QWW2	MSMEG_3084	Intermediary metabolism and respiration	35.947	44	88.5	0	323.31	32.1629	31.6397	32.2813	32.8482	32.9173	32.8828	1.90293	-0.854739
gatC	glutamyl-tRNA(Gln) amidotransferase, C subunit	Aspartyl/glutamyl-tRNA(Asn/Gln) amidotransferase subunit C (Asp/Glu-ADT subunit C) (EC 6.3.5.-)	A0QUW9	MSMEG_2364	Information pathways	10.557	2	54.5	0	9.6166	23.4201	23.3541	23.8415	23.4573	22.1515	23.422	0.507318	0.528277
gcvH	glycine cleavage system H protein	Glycine cleavage system H protein	A0QYG3	MSMEG_3648	Intermediary metabolism and respiration	13.84	3	51.1	0	172.08	28.6585	29.275	29.0479	28.3395	28.3964	28.9327	0.772364	0.437612
gcvP	glycine dehydrogenase	Glycine dehydrogenase (decarboxylating) (EC 1.4.4.2) (Glycine cleavage system P-protein) (Glycine decarboxylase) (Glycine dehydrogenase (aminomethyl-transferring))	A0QYF7	MSMEG_3642	Intermediary metabolism and respiration	100.84	46	59.8	0	323.31	30.2056	30.3274	30.298	30.0235	29.9624	29.9338	2.59133	0.303764
gcvT	glycine cleavage system T protein	Aminomethyltransferase (EC 2.1.2.10) (Glycine cleavage system T protein)	A0R067	MSMEG_4278	Intermediary metabolism and respiration	38.776	23	73.7	0	323.31	29.7531	29.6597	29.6874	29.9966	29.805	29.7191	0.743126	-0.140171
glcB	malate synthase G	Malate synthase G (EC 2.3.3.9)	A0QYF5	MSMEG_3640	Intermediary metabolism and respiration	78.276	49	79.8	0	323.31	31.5966	31.709	31.6376	31.6905	31.76	31.7544	1.03139	-0.0872148
glf	UDP-galactopyranose mutase	UDP-galactopyranose mutase (EC 5.4.99.9)	A0R629	MSMEG_6404	Cell wall and cell processes	47.057	30	65	0	323.31	29.3444	29.2196	29.256	29.0365	29.3494	29.192	0.342108	0.0807107
glgB	1,4-alpha-glucan branching enzyme	1,4-alpha-glucan branching enzyme GlgB (EC 2.4.1.18) (1,4-alpha-D-glucan:1,4-alpha-D-glucan 6-glucosyl-transferase) (Glycogen-branching enzyme) (BE)	A0R1Y4	MSMEG_4918	Intermediary metabolism and respiration	82.655	36	69.2	0	306.48	27.8043	27.6581	27.7131	27.9679	27.7531	27.7214	0.430374	-0.0889263
glgC	glucose-1-phosphate adenylyltransferase	Glucose-1-phosphate adenylyltransferase (EC 2.7.7.27) (ADP-glucose pyrophosphorylase) (ADP-glucose synthase)	A0R2E1	MSMEG_5078	Intermediary metabolism and respiration	43.907	21	80	0	119.49	26.2114	25.7581	25.6014	25.3827	25.5148	25.2782	1.11994	0.465062
glgX	glycogen debranching enzyme GlgX	Glycogen debranching enzyme GlgX (EC 3.2.1.-)	A0QX62	MSMEG_3186	Intermediary metabolism and respiration	80.248	18	37.5	0	323.31	26.5617	26.3327	26.0056	27.0852	26.6122	26.6553	1.0288	-0.484208
glgX	glycogen debranching enzyme GlgX	Glycogen debranching enzyme GlgX (EC 3.2.1.-)	A0R6D2	MSMEG_6507	Intermediary metabolism and respiration	79.519	34	79.7	0	323.31	30.2797	30.1643	29.8878	30.2315	30.2618	30.3244	0.607751	-0.161941
glmM	phosphoglucosamine mutase	Phosphoglucosamine mutase (EC 5.4.2.10)	A0QSQ1	MSMEG_1559	Intermediary metabolism and respiration	46.554	29	77.5	0	323.31	28.3777	28.4418	28.4986	28.6477	28.6377	28.7366	2.12381	-0.234693
glmS	glucosamine--fructose-6-phosphate aminotransferase, isomerizing	Glutamine--fructose-6-phosphate aminotransferase [isomerizing] (EC 2.6.1.16) (D-fructose-6-phosphate amidotransferase) (GFAT) (Glucosamine-6-phosphate synthase) (Hexosephosphate aminotransferase) (L-glutamine--D-fructose-6-phosphate amidotransferase)	O68956	MSMEG_1568	Intermediary metabolism and respiration	67.902	38	71.7	0	323.31	25.1803	24.6729	25.0897	25.4511	25.2626	25.7288	1.13699	-0.499833
glmU	UDP-N-acetylglucosamine pyrophosphorylase	Bifunctional protein GlmU [Includes: UDP-N-acetylglucosamine pyrophosphorylase (EC 2.7.7.23) (N-acetylglucosamine-1-phosphate uridyltransferase); Glucosamine-1-phosphate N-acetyltransferase (EC 2.3.1.157)]	A0R3C7	MSMEG_5426	Cell wall and cell processes	50.295	21	63.3	0	323.31	27.0204	26.6641	26.8832	27.2477	27.2264	27.0297	1.17534	-0.312024
glnA	glutamine synthetase, type I	Glutamine synthetase (GS) (EC 6.3.1.2) (Glutamate--ammonia ligase) (Glutamine synthetase I beta) (GSI beta)	A0R079	MSMEG_4290	Intermediary metabolism and respiration	53.591	30	78.2	0	323.31	31.6816	31.6462	31.3577	32.0001	31.6844	31.7328	0.793473	-0.243951
glnA	glutamine synthetase, type I	Glutamine synthetase (GS) (EC 6.3.1.2) (Glutamate--ammonia ligase) (Glutamine synthetase I alpha) (GSI alpha)	A0R083	MSMEG_4294	Intermediary metabolism and respiration	49.824	27	78.7	0	323.31	27.2881	26.9654	27.5	27.4234	27.3976	27.3336	0.352483	-0.133738
glpK	glycerol kinase	Glycerol kinase (EC 2.7.1.30) (ATP:glycerol 3-phosphotransferase) (Glycerokinase) (GK)	A0R5L0	MSMEG_6229	Lipid metabolism	55.171	22	58.2	0	200.54	25.3898	25.0695	25.2173	25.385	25.144	24.7609	0.250592	0.128928
glpK	glycerol kinase	Glycerol kinase (EC 2.7.1.30) (ATP:glycerol 3-phosphotransferase) (Glycerokinase) (GK)	A0R726	MSMEG_6756	Lipid metabolism	55.652	11	28.9	0	38.302	24.294	23.8289	23.3848	24.5271	23.937	21.6228	0.196962	0.473595
glpK	glycerol kinase	Glycerol kinase (EC 2.7.1.30) (ATP:glycerol 3-phosphotransferase) (Glycerokinase) (GK)	A0R729	MSMEG_6759	Lipid metabolism	55.098	41	87.7	0	323.31	30.5421	30.1707	30.5541	30.6413	30.4838	30.5381	0.419812	-0.13206
glpX	fructose-1,6-bisphosphatase, class II	Fructose-1,6-bisphosphatase	A0R2U7	MSMEG_5239	Intermediary metabolism and respiration	35.866	24	78.4	0	323.31	29.9764	29.9931	30.0473	30.0776	30.1819	30.1095	1.45293	-0.117424
gltA	citrate synthase I	Citrate synthase	A0R417	MSMEG_5672	Intermediary metabolism and respiration	48.521	36	87.6	0	323.31	32.3322	32.265	32.2074	32.6142	32.2559	32.3359	0.512664	-0.133826
gltX	glutamyl-tRNA synthetase	Glutamate--tRNA ligase (EC 6.1.1.17) (Glutamyl-tRNA synthetase) (GluRS)	A0QUY7	MSMEG_2383	Information pathways	54.018	36	79.6	0	323.31	30.0229	30.0981	30.0074	30.3264	30.207	30.2066	1.85843	-0.203856
glyA	serine hydroxymethyltransferase	Serine hydroxymethyltransferase (SHMT) (Serine methylase) (EC 2.1.2.1)	A0R2V7	MSMEG_5249	Intermediary metabolism and respiration	51.904	34	93.7	0	323.31	31.3642	31.4733	31.4053	31.8321	31.5212	31.5225	0.910278	-0.211007
glyS	glycyl-tRNA synthetase	Glycine--tRNA ligase (EC 6.1.1.14) (Glycyl-tRNA synthetase) (GlyRS)	A0R0R9	MSMEG_4485	Information pathways	52.378	43	82.6	0	323.31	30.2863	30.2247	30.1408	30.6899	30.1271	30.234	0.304976	-0.133062
gnd	6-phosphogluconate dehydrogenase, decarboxylating	6-phosphogluconate dehydrogenase, decarboxylating (EC 1.1.1.44)	A0QYE7	MSMEG_3632	Intermediary metabolism and respiration	51.812	37	77.3	0	323.31	31.0559	31.1189	31.1007	30.9209	31.0076	30.8355	1.48706	0.170451
gpsI	guanosine pentaphosphate synthetase I/polyribonucleotide nucleotidyltransferase	Polyribonucleotide nucleotidyltransferase (EC 2.7.7.8) (Polynucleotide phosphorylase) (PNPase)	A0QVQ5	MSMEG_2656	Information pathways	81.026	67	72.6	0	323.31	32.8001	32.778	32.8278	32.8512	32.9217	32.7813	0.50278	-0.0494537
groL1	chaperonin GroL	60 kDa chaperonin 1 (GroEL protein 1) (Protein Cpn60 1)	A0QQU5	MSMEG_0880	Virulence, detoxification and adaptation	56.487	68	94.5	0	323.31	33.9222	33.8056	33.8877	34.1848	33.8861	34.1088	0.914198	-0.188081
groL2	chaperonin GroL	60 kDa chaperonin 2 (GroEL protein 2) (Protein Cpn60 2)	A0QSS4	MSMEG_1583	Virulence, detoxification and adaptation	56.152	55	86.9	0	323.31	31.5873	31.1808	31.4667	31.6952	31.8692	31.8791	1.39673	-0.402947
groS	chaperonin GroS	10 kDa chaperonin (GroES protein) (Protein Cpn10)	A0QSS3	MSMEG_1582	Virulence, detoxification and adaptation	10.763	13	99	0	323.31	31.4254	31.6789	31.9686	31.253	31.2897	31.5943	0.752051	0.311981
grpE	co-chaperone GrpE	Protein GrpE (HSP-70 cofactor)	A0QQC9	MSMEG_0710	Virulence, detoxification and adaptation	23.005	17	72.2	0	323.31	26.1156	27.3104	27.332	25.7042	25.8169	26.8294	0.677492	0.802471
guaB	inosine-5'-monophosphate dehydrogenase	Inosine-5'-monophosphate dehydrogenase (IMP dehydrogenase) (IMPD) (IMPDH) (EC 1.1.1.205)	A0QSU3	MSMEG_1547	Intermediary metabolism and respiration	53.332	41	90.1	0	323.31	30.1414	29.972	30.0668	30.1226	30.4375	30.1999	0.840998	-0.193279
gyrA	DNA gyrase, A subunit	DNA gyrase subunit A (EC 5.6.2.2)	P48354	MSMEG_0006	Information pathways	93.182	48	67.5	0	323.31	29.553	29.0529	29.1935	29.9188	29.9933	29.595	1.3789	-0.569229
gyrB	DNA gyrase, B subunit	DNA gyrase subunit B (EC 5.6.2.2)	A0QNE0	MSMEG_0005	Information pathways	74.511	43	65.5	0	323.31	28.3668	27.9246	28.0599	28.1517	28.7828	28.5595	0.775203	-0.380857
hemB	delta-aminolevulinic acid dehydratase	Delta-aminolevulinic acid dehydratase (EC 4.2.1.24)	A0QR20	MSMEG_0956	Intermediary metabolism and respiration	34.638	13	61	0	176.09	26.3398	26.3868	26.3858	26.0226	26.6866	26.3852	0.0103718	0.00606092
hemC	porphobilinogen deaminase	Porphobilinogen deaminase (PBG) (EC 2.5.1.61) (Hydroxymethylbilane synthase) (HMBS) (Pre-uroporphyrinogen synthase)	A0QR18	MSMEG_0953	Intermediary metabolism and respiration	33.259	13	53.5	0	285.48	26.5904	26.9256	27.0389	26.7966	26.6655	26.7107	0.382376	0.127364
hemD	uroporphyrinogen-III synthase	Uroporphyrinogen-III synthase (EC 4.2.1.75)	A0QR19	MSMEG_0954	Intermediary metabolism and respiration	63.821	29	78.7	0	199.61	26.8717	26.299	26.8747	27.2085	27.1979	26.9994	1.04884	-0.45345
hemE	uroporphyrinogen decarboxylase	Uroporphyrinogen decarboxylase (UPD) (URO-D) (EC 4.1.1.37)	A0QW23	MSMEG_2780	Intermediary metabolism and respiration	37.41	12	58.4	0	227.51	27.582	27.2727	27.4485	27.7603	27.7759	27.6708	1.46586	-0.301282
hemG	protoporphyrinogen oxidase	Coproporphyrinogen III oxidase (EC 1.3.3.15)	A0QW24	MSMEG_2781	Intermediary metabolism and respiration	47.434	12	42.6	0	44.737	24.4299	24.3329	24.1795	25.0345	24.3352	24.5793	0.703804	-0.335538
hemH	ferrochelatase	Coproporphyrin III ferrochelatase (EC 4.99.1.9)	A0QX29	MSMEG_3152	Intermediary metabolism and respiration	36.976	11	44.4	0	62.329	24.9342	24.7951	25.1899	21.984	24.7812	25.0025	0.464288	1.05052
hemL	glutamate-1-semialdehyde-2,1-aminomutase	Glutamate-1-semialdehyde 2,1-aminomutase (GSA) (EC 5.4.3.8) (Glutamate-1-semialdehyde aminotransferase) (GSA-AT)	A0QR33	MSMEG_0969	Intermediary metabolism and respiration	46.771	25	63.9	0	323.31	28.4843	28.5599	28.7898	28.4891	28.5631	28.7445	0.0353988	0.0124607
hisB	imidazoleglycerol-phosphate dehydratase	Imidazoleglycerol-phosphate dehydratase (IGPD) (EC 4.2.1.19)	A0QX83	MSMEG_3207	Intermediary metabolism and respiration	22.385	6	38.3	0	226.5	26.1829	25.7412	25.6048	26.2367	26.1253	26.2653	0.95402	-0.366156
hisC	histidinol-phosphate aminotransferase	Histidinol-phosphate aminotransferase (EC 2.6.1.9) (Imidazole acetol-phosphate transaminase)	A0QX82	MSMEG_3206	Intermediary metabolism and respiration	40.226	24	83.1	0	323.31	27.7246	27.4604	27.5174	27.9569	27.6337	27.8172	0.888931	-0.235156
hisC	histidinol-phosphate aminotransferase	Putative phenylalanine aminotransferase (EC 2.6.1.-)	A0R5X8	MSMEG_6351	Intermediary metabolism and respiration	38.871	25	74.8	0	323.31	28.7768	28.7023	28.6286	28.717	28.8838	28.6834	0.320202	-0.0588042
hisD	histidinol dehydrogenase	Histidinol dehydrogenase (HDH) (EC 1.1.1.23)	A0QX81	MSMEG_3205	Intermediary metabolism and respiration	46.702	19	46.3	0	323.31	28.3801	28.2832	28.271	28.4059	28.6504	28.5206	1.2777	-0.214193
hisF	imidazoleglycerol phosphate synthase, cyclase subunit	Imidazole glycerol phosphate synthase subunit HisF (EC 4.3.2.10) (IGP synthase cyclase subunit) (IGP synthase subunit HisF) (ImGP synthase subunit HisF) (IGPS subunit HisF)	A0QX87	MSMEG_3211	Intermediary metabolism and respiration	27.073	18	86.2	0	148.69	24.8391	22.9375	25.0928	25.8088	25.3219	25.602	0.862174	-1.28778
hisG	ATP phosphoribosyltransferase	ATP phosphoribosyltransferase (ATP-PRT) (ATP-PRTase) (EC 2.4.2.17)	A0QZX1	MSMEG_4180	Intermediary metabolism and respiration	30.815	22	84.7	0	323.31	28.2553	28.2415	28.2305	28.5338	28.3498	28.219	0.613198	-0.125108
hisH	imidazole glycerol phosphate synthase, glutamine amidotransferase subunit	Imidazole glycerol phosphate synthase subunit HisH (EC 4.3.2.10) (IGP synthase glutaminase subunit) (EC 3.5.1.2) (IGP synthase subunit HisH) (ImGP synthase subunit HisH) (IGPS subunit HisH)	A0QX84	MSMEG_3208	Intermediary metabolism and respiration	21.506	7	53.7	0	88.897	26.1622	25.8559	26.1544	26.0871	26.2395	25.7968	0.033637	0.016372
hisIE	phosphoribosyl-AMP pyrophosphatase/phosphoribosyl-ATP cyclohydrolase	Phosphoribosyl-AMP cyclohydrolase (PRA-CH) (EC 3.5.4.19)	A0QX88	MSMEG_3212	Information pathways	12.461	6	45.2	0	14.686	24.3667	24.5094	24.0873	23.593	24.1623	24.2611	0.58068	0.315664
hisS	histidyl-tRNA synthetase	Histidine--tRNA ligase (EC 6.1.1.21) (Histidyl-tRNA synthetase) (HisRS)	A0QWK7	MSMEG_2976	Information pathways	45.663	34	80.3	0	323.31	29.4498	29.4259	29.3789	29.1302	29.393	29.1121	1.04163	0.206479
hup	DNA-binding protein HU	DNA-binding protein HU homolog (Histone-like protein) (Hlp)	Q9ZHC5	MSMEG_2389	Information pathways	21.23	12	39.4	0	164.59	27.0119	26.1003	26.8746	26.5418	26.7681	26.7703	0.035912	-0.0311546
hutF	formiminoglutamate deiminase	Formiminoglutamate deiminase (EC 3.5.3.13)	A0QRN5	MSMEG_1181	Intermediary metabolism and respiration	46.616	17	57.3	0	233.74	26.9995	27.319	27.2768	26.7214	27.0114	26.8152	1.24477	0.349106
hutH	histidine ammonia-lyase	Histidine ammonia-lyase (EC 4.3.1.3)	A0QRN7	MSMEG_1183	Intermediary metabolism and respiration	53.388	29	85.8	0	323.31	29.349	29.3399	29.3895	29.1862	29.2217	29.1222	2.29141	0.182801
hutI	imidazolonepropionase	Imidazolonepropionase (EC 3.5.2.7) (Imidazolone-5-propionate hydrolase)	A0QRN6	MSMEG_1182	Intermediary metabolism and respiration	41.33	15	48.2	0	306.14	26.718	26.9258	26.974	26.6168	26.5901	26.7627	1.06794	0.216092
hutU	urocanate hydratase	Urocanate hydratase (Urocanase) (EC 4.2.1.49) (Imidazolonepropionate hydrolase)	A0QRN3	MSMEG_1179	Intermediary metabolism and respiration	60.117	36	65.6	0	323.31	29.8944	29.8167	29.7596	29.4607	29.4556	29.507	2.92673	0.349107
hybA	hydrogenase-2, small subunit	Hydrogenase-2, small subunit (EC 1.12.99.6)	A0QUM6	MSMEG_2262	Intermediary metabolism and respiration	35.17	16	53.3	0	197.16	22.9715	24.5524	25.2832	21.7685	23.25	21.7442	1.12188	2.01483
hybC	hydrogenase-2, large subunit	Hydrogenase-2, large subunit (EC 1.12.99.6)	A0QUM7	MSMEG_2263	Intermediary metabolism and respiration	59.617	44	83.2	0	323.31	26.6745	27.7436	27.4775	24.058	22.3424	22.6499	2.64191	4.28181
ileS	isoleucyl-tRNA synthetase	Isoleucine--tRNA ligase (EC 6.1.1.5) (Isoleucyl-tRNA synthetase) (IleRS)	A0QX46	MSMEG_3169	Information pathways	117.32	59	68.6	0	323.31	29.6461	29.6063	29.6175	29.8675	29.8333	29.6473	1.0789	-0.159354
ilvA	threonine dehydratase	L-threonine dehydratase (EC 4.3.1.19) (Threonine deaminase)	A0QX60	MSMEG_3183	Intermediary metabolism and respiration	45.361	19	47.9	0	323.31	27.462	27.4266	27.5234	27.7045	27.5667	27.1496	0.00565919	-0.00292079
ilvB	acetolactate synthase, large subunit, biosynthetic type	Acetolactate synthase (EC 2.2.1.6)	A0QUX6	MSMEG_2372	Intermediary metabolism and respiration	66.003	48	96.9	0	323.31	29.662	29.3588	29.663	29.9596	29.7046	29.7446	0.87549	-0.241674
ilvC	ketol-acid reductoisomerase	Ketol-acid reductoisomerase (NADP(+)) (KARI) (EC 1.1.1.86) (Acetohydroxy-acid isomeroreductase) (AHIR) (Alpha-keto-beta-hydroxylacyl reductoisomerase) (Ketol-acid reductoisomerase type 1) (Ketol-acid reductoisomerase type I)	A0QUX8	MSMEG_2374	Intermediary metabolism and respiration	36.421	38	79.8	0	323.31	31.7926	31.6259	31.7148	32.04	31.7342	32.021	0.937636	-0.220621
ilvD	dihydroxy-acid dehydratase	Dihydroxy-acid dehydratase (DAD) (EC 4.2.1.9)	A0QP06	MSMEG_0229	Intermediary metabolism and respiration	59.949	47	92.8	0	323.31	30.7213	30.6569	30.635	31.2036	31.0642	31.0252	2.6843	-0.426607
ilvE	branched-chain amino acid aminotransferase	Branched-chain-amino-acid aminotransferase (BCAT) (EC 2.6.1.42)	A0R066	MSMEG_4276	Intermediary metabolism and respiration	39.836	25	81.2	0	323.31	30.1751	30.2232	30.1327	30.323	30.1449	30.1272	0.114486	-0.0213731
ilvN	acetolactate synthase, small subunit	Acetolactate synthase small subunit (EC 2.2.1.6) (Acetohydroxy-acid synthase small subunit) (AHAS) (ALS)	A0QUX7	MSMEG_2373	Intermediary metabolism and respiration	18.395	16	89.4	0	323.31	28.864	28.5229	28.7778	29.103	28.6576	28.6236	0.146778	-0.0731335
infB	translation initiation factor IF-2	Translation initiation factor IF-2	A0QVM7	MSMEG_2628	Information pathways	65.926	16	35.1	0	65.656	24.3819	22.6706	24.7625	24.9488	25.6825	25.2681	0.939856	-1.36147
infC	translation initiation factor IF-3	Translation initiation factor IF-3	A0QYU8	MSMEG_3793	Information pathways	22.899	12	59.2	0	133.33	27.4209	27.1483	27.2246	26.7548	27.2461	27.0482	0.688042	0.248226
iscS	cysteine desulfurase IscS	Cysteine desulfurase IscS (EC 4.4.1.-)	A0QRU5	MSMEG_1242	Intermediary metabolism and respiration	39.345	16	58.8	0	190	26.5803	26.4451	26.3677	26.9283	26.858	26.8686	2.51048	-0.42058
ispE	4-diphosphocytidyl-2C-methyl-D-erythritol kinase	4-diphosphocytidyl-2-C-methyl-D-erythritol kinase (CMK) (EC 2.7.1.148) (4-(cytidine-5'-diphospho)-2-C-methyl-D-erythritol kinase)	A0R3D7	MSMEG_5436	Virulence, detoxification and adaptation	33.034	5	20.2	0	22.112	23.4756	22.7065	22.8514	22.7139	22.0411	23.1625	0.389917	0.372019
ispG	4-hydroxy-3-methylbut-2-en-1-yl diphosphate synthase	4-hydroxy-3-methylbut-2-en-1-yl diphosphate synthase (flavodoxin) (EC 1.17.7.3) (1-hydroxy-2-methyl-2-(E)-butenyl 4-diphosphate synthase)	A0QVH9	MSMEG_2580	Intermediary metabolism and respiration	40.481	22	71.4	0	323.31	27.7882	27.1533	27.3987	27.9117	27.4845	27.6384	0.445946	-0.231448
ispH	4-hydroxy-3-methylbut-2-enyl diphosphate reductase	4-hydroxy-3-methylbut-2-enyl diphosphate reductase (HMBPP reductase) (EC 1.17.7.4)	A0R2T2	MSMEG_5224	Intermediary metabolism and respiration	34.049	12	61.8	0	76.539	24.3438	24.4515	24.3717	23.8494	24.408	24.6132	0.160966	0.098793
katA	catalase KatA	Catalase KatA (EC 1.11.1.6)	A0R5L3	MSMEG_6232	Virulence, detoxification and adaptation	62.87	27	60.9	0	262.88	27.848	27.8272	27.6338	27.25	27.5972	27.8293	0.508379	0.210878
katG	catalase/peroxidase HPI	Catalase-peroxidase 2 (CP 2) (EC 1.11.1.21) (Peroxidase/catalase 2)	A0QXX7	MSMEG_3461	Virulence, detoxification and adaptation	81.997	44	79	0	323.31	29.756	30.2621	30.0354	27.9771	28.0448	28.2141	3.54941	1.93917
katG	catalase/peroxidase HPI	Catalase-peroxidase 1 (CP 1) (EC 1.11.1.21) (Peroxidase/catalase 1)	A0R609	MSMEG_6384	Virulence, detoxification and adaptation	81.113	45	77.3	0	323.31	29.4271	29.875	29.8269	29.6817	29.8678	29.7209	0.11161	-0.0470975
ksgA	dimethyladenosine transferase	Ribosomal RNA small subunit methyltransferase A (EC 2.1.1.182) (16S rRNA (adenine(1518)-N(6)/adenine(1519)-N(6))-dimethyltransferase) (16S rRNA dimethyladenosine transferase) (16S rRNA dimethylase) (S-adenosylmethionine-6-N', N'-adenosyl(rRNA) dimethyltransferase)	A0R3D9	MSMEG_5438	Information pathways	32.833	10	42.4	0	36.489	21.8973	21.8885	23.0526	22.7241	23.2701	22.906	0.754553	-0.68725
leuA	2-isopropylmalate synthase	2-isopropylmalate synthase (EC 2.3.3.13) (Alpha-IPM synthase) (Alpha-isopropylmalate synthase)	A0R5Q2	MSMEG_6271	Intermediary metabolism and respiration	66.057	43	78.1	0	323.31	29.7781	29.6766	29.6449	30.4542	30.149	30.0509	1.81079	-0.518184
leuB	3-isopropylmalate dehydrogenase	3-isopropylmalate dehydrogenase (EC 1.1.1.85) (3-IPM-DH) (Beta-IPM dehydrogenase) (IMDH)	A0QUY3	MSMEG_2379	Intermediary metabolism and respiration	35.858	24	70.3	0	323.31	30.7351	30.601	30.6653	30.5898	30.6998	30.6798	0.0725501	0.0106411
leuC	3-isopropylmalate dehydratase, large subunit	3-isopropylmalate dehydratase large subunit (EC 4.2.1.33) (Alpha-IPM isomerase) (IPMI) (Isopropylmalate isomerase)	A0QUY9	MSMEG_2387	Intermediary metabolism and respiration	51.469	26	58.1	0	323.31	28.9747	28.7097	28.8404	28.8104	28.9713	28.9041	0.235592	-0.0536912
leuD	3-isopropylmalate dehydratase, small subunit	3-isopropylmalate dehydratase small subunit (EC 4.2.1.33) (Alpha-IPM isomerase) (IPMI) (Isopropylmalate isomerase)	A0QUZ0	MSMEG_2388	Intermediary metabolism and respiration	21.876	15	75.1	0	323.31	29.1464	28.9498	28.9952	29.1675	29.2401	28.955	0.362057	-0.0903873
leuS	leucyl-tRNA synthetase	Leucine--tRNA ligase (EC 6.1.1.4) (Leucyl-tRNA synthetase) (LeuRS)	A0R7H5	MSMEG_6917	Information pathways	106.56	65	76.2	0	323.31	30.6364	30.6604	30.5745	30.7895	30.7407	30.5813	0.517486	-0.0800234
lexA	LexA repressor	LexA repressor (EC 3.4.21.88)	A0QVY5	MSMEG_2740	Regulatory proteins	25.778	6	42.8	0	241.34	25.1017	22.838	25.5842	23.1536	25.1067	25.4683	0.0204731	-0.0682398
ligA	DNA ligase, NAD-dependent	DNA ligase A (EC 6.5.1.2) (Polydeoxyribonucleotide synthase [NAD(+)])	A0QUW7	MSMEG_2362	Intermediary metabolism and respiration	76.268	33	51.4	0	323.31	27.3511	26.6374	26.9651	27.1312	27.6473	26.9374	0.357989	-0.254122
lipA	lipoic acid synthetase	Lipoyl synthase (EC 2.8.1.8) (Lip-syn) (LS) (Lipoate synthase) (Lipoic acid synthase) (Sulfur insertion protein LipA)	A0R075	MSMEG_4286	Lipid metabolism	35.412	14	47.5	0	69.669	25.4043	25.1521	25.3097	24.7987	25.2047	25.1197	0.795279	0.247681
lipB	lipoyltransferase	Octanoyltransferase (EC 2.3.1.181) (Lipoate-protein ligase B) (Lipoyl/octanoyl transferase) (Octanoyl-[acyl-carrier-protein]-protein N-octanoyltransferase)	A0R074	MSMEG_4285	Lipid metabolism	24.413	12	64.9	0	57.091	26.2362	25.8512	26.2102	26.05	26.1778	26.2974	0.204279	-0.0758158
lpdA	dihydrolipoamide dehydrogenase	Dihydrolipoyl dehydrogenase (EC 1.8.1.4)	A0QQW8	MSMEG_0903	Intermediary metabolism and respiration	49.469	35	79.7	0	323.31	31.2295	31.1006	31.1718	31.3586	31.1967	30.9897	0.043369	-0.014377
ltaE	L-threonine aldolase, low-specificity	L-threonine aldolase, low-specificity (EC 4.1.2.5)	A0R0N9	MSMEG_4454	Intermediary metabolism and respiration	35.505	9	58.3	0	131.03	26.1425	26.3497	26.1352	26.0211	25.6885	25.9603	1.2084	0.319142
lys1	saccharopine dehydrogenase	Saccharopine dehydrogenase (EC 1.5.1.7)	A0R5U1	MSMEG_6311	Intermediary metabolism and respiration	43.962	6	22.2	0	33.317	23.5063	23.4672	22.7362	23.4798	23.789	23.0522	0.244536	-0.203733
lysA	diaminopimelate decarboxylase	Diaminopimelate decarboxylase (DAP decarboxylase) (DAPDC) (EC 4.1.1.20)	Q9X5M1	MSMEG_4958	Lipid metabolism	50.348	31	74.7	0	314.37	28.4056	28.2492	28.3289	28.0732	28.4781	28.2116	0.226421	0.0735811
lysS	lysyl-tRNA synthetase	Lysine--tRNA ligase (EC 6.1.1.6) (Lysyl-tRNA synthetase) (LysRS)	A0R577	MSMEG_6094	Information pathways	56.871	40	80.7	0	323.31	29.6972	29.7004	29.6723	30.2111	29.9365	29.7783	1.05789	-0.285308
manA	mannose-6-phosphate isomerase, class I	Mannose-6-phosphate isomerase (EC 5.3.1.8)	A0QTG8	MSMEG_1836	Intermediary metabolism and respiration	41.084	22	75.5	0	250.7	26.8312	27.0857	27.112	26.8526	27.1229	26.8017	0.247914	0.0839138
map	methionine aminopeptidase, type I	Methionine aminopeptidase (MAP) (MetAP) (EC 3.4.11.18) (Peptidase M)	A0QSH9	MSMEG_1485	Intermediary metabolism and respiration	27.581	9	51.3	0	145.61	23.9167	23.2897	23.2577	23.8923	24.3192	22.5787	0.0669876	-0.108688
map	methionine aminopeptidase, type I	Methionine aminopeptidase (MAP) (MetAP) (EC 3.4.11.18) (Peptidase M)	A0QVI6	MSMEG_2587	Intermediary metabolism and respiration	31.039	9	43.9	0	92.273	27.2437	27.5614	27.2684	27.1627	27.3286	27.217	0.465498	0.121737
mce	methylmalonyl-CoA epimerase	Methylmalonyl-CoA epimerase (EC 5.1.99.1)	A0R1Y8	MSMEG_4921	Intermediary metabolism and respiration	17.059	12	86	0	179.52	26.4309	26.4617	26.6453	21.0754	26.42	27.1406	0.355146	1.63394
menB	naphthoate synthase	1,4-dihydroxy-2-naphthoyl-CoA synthase (DHNA-CoA synthase) (EC 4.1.3.36)	A0QRD3	MSMEG_1075	Intermediary metabolism and respiration	34.303	21	74.4	0	323.31	29.286	29.2082	29.1727	29.3292	29.3477	29.395	1.59692	-0.13501
menB	naphthoate synthase	Naphthoate synthase (EC 4.1.3.36)	A0QZQ8	MSMEG_4114	Intermediary metabolism and respiration	28.278	5	32.6	0	61.632	25.8777	25.6071	22.7186	26.0805	25.8937	26.1369	0.571661	-1.3026
metE	5-methyltetrahydropteroyltriglutamate-- homocysteine S-methyltransferase	5-methyltetrahydropteroyltriglutamate--homocysteine methyltransferase (EC 2.1.1.14) (Cobalamin-independent methionine synthase) (Methionine synthase, vitamin-B12 independent isozyme)	A0R6Q9	MSMEG_6638	Intermediary metabolism and respiration	83.058	37	54.3	0	323.31	29.7686	29.6522	29.6634	29.7525	29.6714	29.4695	0.277849	0.0635535
metG	methionyl-tRNA synthetase	Methionine--tRNA ligase (EC 6.1.1.10) (Methionyl-tRNA synthetase) (MetRS)	A0R3E2	MSMEG_5441	Information pathways	58.097	39	80.4	0	323.31	29.5412	29.5519	29.5275	29.6958	29.4912	29.4151	0.0246571	0.00619698
metH	methionine synthase	Methionine synthase (EC 2.1.1.13) (5-methyltetrahydrofolate--homocysteine methyltransferase)	A0QZX6	MSMEG_4185	Intermediary metabolism and respiration	137	83	76.9	0	323.31	30.087	29.9517	29.9349	30.4741	30.4031	30.2967	2.32178	-0.400089
metK	S-adenosylmethionine synthetase	S-adenosylmethionine synthase (AdoMet synthase) (EC 2.5.1.6) (MAT) (Methionine adenosyltransferase)	A0QWT3	MSMEG_3055	Intermediary metabolism and respiration	42.59	35	92.5	0	323.31	31.5099	31.5768	31.4075	31.8471	31.6004	31.5917	0.870604	-0.181686
metX	homoserine O-acetyltransferase	Homoserine O-acetyltransferase (HAT) (EC 2.3.1.31) (Homoserine transacetylase) (HTA)	A0QSZ0	MSMEG_1651	Lipid metabolism	39.953	10	38.7	0	161.76	24.1348	24.2499	24.3466	24.3264	24.2701	24.2172	0.148734	-0.0275052
metZ	O-succinylhomoserine sulfhydrylase	O-succinylhomoserine sulfhydrylase (OSH sulfhydrylase) (OSHS sulfhydrylase) (EC 2.5.1.-)	A0QQI7	MSMEG_0769	Intermediary metabolism and respiration	43.266	18	58.3	0	323.31	28.0428	28.1265	28.1254	27.819	27.9495	27.9535	1.66565	0.190887
mfd	transcription-repair coupling factor	Transcription-repair-coupling factor (TRCF) (EC 3.6.4.-)	A0R3C5	MSMEG_5423	Information pathways	131.11	52	58.4	0	323.31	27.2562	26.888	26.9564	27.4396	27.75	27.3019	1.24947	-0.463661
miaB	tRNA-I(6)A37 thiotransferase enzyme MiaB	tRNA-2-methylthio-N(6)-dimethylallyladenosine synthase (EC 2.8.4.3) ((Dimethylallyl)adenosine tRNA methylthiotransferase MiaB) (tRNA-i(6)A37 methylthiotransferase)	A0QVX5	MSMEG_2729	Information pathways	55.516	14	38.7	0	200.29	25.7262	25.3283	25.3972	25.9186	25.498	25.5921	0.451735	-0.18563
mmsA	methylmalonate-semialdehyde dehydrogenase	Methylmalonate-semialdehyde dehydrogenase (EC 1.2.1.27)	A0QSJ2	MSMEG_1498	Intermediary metabolism and respiration	54.303	35	89.1	0	323.31	30.7843	31.029	31.0038	30.0899	29.8102	29.7325	2.86831	1.06153
mmsA	methylmalonate-semialdehyde dehydrogenase	Methylmalonate-semialdehyde dehydrogenase (EC 1.2.1.27)	A0QV51	MSMEG_2449	Intermediary metabolism and respiration	52.259	29	68.8	0	323.31	30.2666	30.2533	30.1946	29.9431	29.7931	29.8178	2.77659	0.38685
mmsB	3-hydroxyisobutyrate dehydrogenase	3-hydroxyisobutyrate dehydrogenase (HIBADH) (EC 1.1.1.31)	A0QSJ0	MSMEG_1496	Intermediary metabolism and respiration	29.368	11	56.2	0	212.55	27.3183	27.4134	27.4303	26.2679	26.2512	26.7712	2.27267	0.957239
moaE	molybdopterin converting factor, subunit 2	Molybdopterin converting factor, subunit 2	A0R446	MSMEG_5701	Intermediary metabolism and respiration	15.287	5	64.8	0	46.061	23.4702	23.7886	23.3969	22.1437	22.7039	22.9128	1.69008	0.965092
moxR	ATPase, MoxR family protein	ATPase, MoxR family protein	A0QX24	MSMEG_3147	Cell wall and cell processes	38.051	33	88.2	0	323.31	29.2172	29.0203	29.1942	29.4271	29.4113	29.4609	1.97551	-0.289237
mprA	DNA-binding response regulator	Response regulator MprA (Mycobacterial persistence regulator A)	A0R3I8	MSMEG_5488	Information pathways	25.774	7	33	0	77.951	26.7244	26.4683	26.5597	26.9901	25.8652	26.8591	0.011527	0.0126794
mqo	malate:quinone-oxidoreductase	Probable malate:quinone oxidoreductase (EC 1.1.5.4) (MQO) (Malate dehydrogenase [quinone])	A0QVL2	MSMEG_2613	Intermediary metabolism and respiration	54.913	31	80.8	0	323.31	27.7664	27.1607	27.8352	28.0613	27.7314	27.868	0.567006	-0.299472
mscL	large conductance mechanosensitive channel protein	Large-conductance mechanosensitive channel	A0R3I2	MSMEG_5482	Cell wall and cell processes	16.626	4	32.1	0	47.365	21.8767	22.1044	21.9867	23.9436	21.8546	21.5605	0.243051	-0.463637
MSMEG_0002	6-phosphogluconate dehydrogenase, decarboxylating	6-phosphogluconate dehydrogenase, decarboxylating (EC 1.1.1.44)	A0QND7	MSMEG_0002	Intermediary metabolism and respiration	31.536	12	60.3	0	275.72	27.7907	28.0298	27.984	27.6598	27.9349	27.8968	0.389077	0.104342
MSMEG_0024	peptidyl-prolyl cis-trans isomerase B	Peptidyl-prolyl cis-trans isomerase (PPIase) (EC 5.2.1.8)	A0QNF6	MSMEG_0024	Information pathways	18.726	14	92.6	0	323.31	29.4527	30.0786	30.2799	29.5856	29.554	29.985	0.330643	0.228864
MSMEG_0029	anthranilate synthase component 2	Anthranilate synthase component 2 (EC 4.1.3.27)	A0QNG0	MSMEG_0029	Intermediary metabolism and respiration	23.578	8	62.1	0	237.87	25.8838	24.7724	25.9061	25.1675	25.5744	25.9786	0.0406376	-0.0527363
MSMEG_0035	FHA domain protein	FHA domain protein	A0QNG7	MSMEG_0035	Unassigned	52.025	11	36.8	0	138.69	24.6486	26.149	25.1893	23.6588	24.1427	25.1587	0.743431	1.00889
MSMEG_0048	pyridoxamine 5'-phosphate oxidase family protein	Pyridoxamine 5'-phosphate oxidase family protein	A0QNH8	MSMEG_0048	Intermediary metabolism and respiration	18.885	5	47.3	0	79.625	25.7391	26.0037	25.9461	26.006	25.6288	25.7982	0.249432	0.0853074
MSMEG_0049	pirin domain protein	Pirin domain protein	A0QNH9	MSMEG_0049	Unassigned	34.245	5	20.9	0	25.132	22.5567	23.1577	24.3009	23.374	23.2683	22.9432	0.0972385	0.143311
MSMEG_0066	early secretory antigenic target, 6 kDa	ESAT-6-like protein EsxA	A0QNJ6	MSMEG_0066	Cell wall and cell processes	9.7375	3	98.9	0	115.9	25.3457	25.5974	26.0849	22.8168	22.8638	24.498	1.73561	2.28308
MSMEG_0067	conserved hypothetical protein	CbiA domain-containing protein	A0QNJ7	MSMEG_0067	Conserved hypotheticals	50.938	22	66.5	0	199.09	25.219	24.602	25.5731	24.8935	24.6868	24.924	0.432783	0.296618
MSMEG_0071	conserved hypothetical protein	Uncharacterized protein	A0QNK1	MSMEG_0071	Conserved hypotheticals	78.244	18	38.3	0	105.17	24.8966	25.3701	25.1502	25.2054	24.8132	25.1735	0.150357	0.0749372
MSMEG_0076	antigen MTB48	Antigen MTB48	A0QNK4	MSMEG_0076	Cell wall and cell processes	52.119	11	23.3	0	85.364	23.9129	25.2407	25.0935	23.0783	24.4777	24.6336	0.455703	0.685834
MSMEG_0084	phosphocarrier protein hpr	Phosphocarrier protein hpr	A0QNL2	MSMEG_0084	Lipid metabolism	8.3875	3	47.1	0	96.761	24.4116	25.1509	25.5111	24.9238	24.9849	25.3791	0.0706512	-0.0713978
MSMEG_0093	methyltransferase	Putative S-adenosyl-L-methionine-dependent methyltransferase MSMEG_0093 (EC 2.1.1.-)	A0QNM1	MSMEG_0093	Unassigned	34.832	9	44.2	0	108.34	25.2868	24.9672	25.0765	25.2441	25.7922	26.0515	1.07629	-0.58573
MSMEG_0095	methyltransferase	Putative S-adenosyl-L-methionine-dependent methyltransferase MSMEG_0095/MSMEI_0092 (EC 2.1.1.-)	A0QNM2	MSMEG_0095	Unassigned	34.556	21	69.5	0	323.31	26.831	26.861	26.808	27.3576	27.4182	27.5444	3.3514	-0.606757
MSMEG_0096	peroxisomal hydratase-dehydrogenase-epimerase	Peroxisomal hydratase-dehydrogenase-epimerase (EC 1.1.1.-) (EC 4.2.1.-)	A0QNM4	MSMEG_0096	Intermediary metabolism and respiration	29.985	12	67.6	0	124.82	23.3344	23.1903	22.9223	22.8653	24.8705	24.524	0.675288	-0.937551
MSMEG_0097	oxidoreductase, zinc-binding dehydrogenase family protein	Oxidoreductase, zinc-binding dehydrogenase family protein	A0QNM5	MSMEG_0097	Intermediary metabolism and respiration	32.573	13	52.3	0	214.44	25.7015	25.6784	25.6898	25.1447	25.1674	25.4309	2.06358	0.442211
MSMEG_0102	putative acyl-CoA dehydrogenase	Putative acyl-CoA dehydrogenase	A0QNN0	MSMEG_0102	Intermediary metabolism and respiration	45.415	29	66.7	0	323.31	28.5338	28.5262	28.5163	28.6852	28.7826	28.648	1.94825	-0.179862
MSMEG_0108	acyl-CoA dehydrogenase	Acyl-CoA dehydrogenase (EC 1.3.99.-)	A0QNN6	MSMEG_0108	Intermediary metabolism and respiration	40.48	18	66.2	0	322.31	26.9757	26.7589	26.9237	26.9524	26.7376	26.6277	0.418314	0.113521
MSMEG_0120	probable transcriptional regulatory protein	Probable transcriptional regulatory protein	A0QNP8	MSMEG_0120	Information pathways	24.759	22	79.9	0	276.77	24.9572	24.7963	25.1946	25.8138	25.6667	25.3955	1.72423	-0.642653
MSMEG_0127	oxidoreductase, zinc-binding dehydrogenase family protein	Oxidoreductase, zinc-binding dehydrogenase family protein	A0QNQ5	MSMEG_0127	Intermediary metabolism and respiration	37.357	17	63.9	0	323.31	26.2835	26.6907	26.8891	25.6773	25.7919	26.0764	1.64604	0.77261
MSMEG_0129	cyclase/dehydrase family protein	Cyclase/dehydrase family protein	A0QNQ7	MSMEG_0129	Intermediary metabolism and respiration	16.033	3	13.2	0	41.254	24.4455	23.7252	21.9447	24.3155	23.7097	24.6061	0.458925	-0.838614
MSMEG_0131	AMP-binding enzyme, putative	AMP-binding enzyme, putative	A0QNQ9	MSMEG_0131	Information pathways	58.443	8	18.4	0	85.258	25.1478	25.1035	25.0029	24.9788	24.3487	24.4561	1.15652	0.490114
MSMEG_0146	mosc domain protein	Mosc domain protein	A0QNS4	MSMEG_0146	Unassigned	29.787	11	59.6	0	84.487	24.9773	24.3564	25.2431	24.6422	25.0333	25.3259	0.161676	-0.141568
MSMEG_0158	formyl-coenzyme A transferase	Formyl-CoA:oxalate CoA-transferase (FCOCT) (EC 2.8.3.16) (Formyl-coenzyme A transferase) (Formyl-CoA transferase)	A0QNT6	MSMEG_0158	Lipid metabolism	46.087	29	64.5	0	315.27	27.5304	27.9598	27.8119	26.7099	26.6244	26.4575	2.87992	1.17011
MSMEG_0166	GntR-family protein transcriptional regulator	GntR-family protein transcriptional regulator	A0QNU4	MSMEG_0166	Information pathways	27.054	10	56.2	0	48.648	24.4756	23.6886	24.7485	24.5171	24.6234	24.7629	0.434319	-0.330238
MSMEG_0215	YhhW family protein	YhhW family protein	A0QNZ2	MSMEG_0215	Unassigned	25.529	7	42	0	22.015	22.4769	23.6361	23.2454	22.9248	22.8962	23.3586	0.0552689	0.059576
MSMEG_0216	3-hydroxyacyl-CoA dehydrogenase	3-hydroxyacyl-CoA dehydrogenase	A0QNZ3	MSMEG_0216	Intermediary metabolism and respiration	27.026	23	96.6	0	323.31	30.8232	30.7279	30.7055	31.1444	30.9151	30.9813	1.56022	-0.261403
MSMEG_0220	monoglyceride lipase	Monoacylglycerol lipase (MGL) (EC 3.1.1.23)	A0QNZ7	MSMEG_0220	Intermediary metabolism and respiration	29.882	15	71.4	0	169.97	22.3956	22.441	22.7645	23.8053	24.2931	24.068	2.94551	-1.52177
MSMEG_0224	O-methyltransferase MdmC	O-methyltransferase MdmC (EC 2.1.1.-)	A0QP01	MSMEG_0224	Intermediary metabolism and respiration	23.136	12	70.2	0	186.39	26.2848	26.426	26.3632	26.1795	25.9724	26.0559	1.78175	0.288705
MSMEG_0233	lipoprotein Lpps	Lipoprotein Lpps	A0QP10	MSMEG_0233	Cell wall and cell processes	37.233	18	54.9	0	323.31	28.2988	28.567	28.3326	28.6275	28.0782	28.2601	0.159619	0.0775223
MSMEG_0234	metallopeptidase	Metallopeptidase	A0QP11	MSMEG_0234	Intermediary metabolism and respiration	74.129	65	81.7	0	323.31	32.6779	32.693	32.5481	32.9126	32.8428	32.822	1.82792	-0.219443
MSMEG_0238	O-acetylhomoserine/O-acetylserine sulfhydrylase	O-acetylhomoserine/O-acetylserine sulfhydrylase	A0QP15	MSMEG_0238	Intermediary metabolism and respiration	17.43	16	81.4	0	227.72	27.0478	26.6951	26.8069	27.1512	26.6757	26.6246	0.0573415	0.0327301
MSMEG_0239	O-acetylhomoserine/O-acetylserine sulfhydrylase	O-acetylhomoserine/O-acetylserine sulfhydrylase	A0QP16	MSMEG_0239	Intermediary metabolism and respiration	45.383	29	77.3	0	323.31	28.8704	28.5677	28.7206	29.3237	28.9315	28.9041	0.968907	-0.333536
MSMEG_0243	conserved hypothetical protein	MHB domain-containing protein	A0QP20	MSMEG_0243	Conserved hypotheticals	11.67	5	22.4	0	43.862	25.6794	25.8244	25.7945	24.7022	25.0049	24.7973	3.13621	0.931291
MSMEG_0255	phosphoenolpyruvate carboxykinase	Phosphoenolpyruvate carboxykinase [GTP] (PEP carboxykinase) (PEPCK) (EC 4.1.1.32)	A0QP32	MSMEG_0255	Intermediary metabolism and respiration	67.296	50	82.9	0	323.31	30.9454	30.9603	31.016	30.987	30.8793	30.8353	0.666416	0.0733655
MSMEG_0261	p40 protein	p40 protein	A0QP38	MSMEG_0261	Unassigned	35.043	10	45.5	0	63.466	25.7349	25.5045	25.4417	25.9835	25.6735	25.4816	0.373102	-0.152475
MSMEG_0269	3-oxoacyl-[acyl-carrier-protein] reductase	3-oxoacyl-[acyl-carrier-protein] reductase (EC 1.1.1.100)	A0QP46	MSMEG_0269	Lipid metabolism	26.785	7	38.6	0	110.79	25.0606	25.1649	25.2987	24.4911	25.3289	24.8878	0.468214	0.272157
MSMEG_0270	aminoglycoside phosphotransferase	Aminoglycoside phosphotransferase	A0QP47	MSMEG_0270	Intermediary metabolism and respiration	37.634	18	79.9	0	200.59	25.8136	25.7083	25.7634	24.0144	25.5989	25.7263	0.515984	0.648537
MSMEG_0284	ribosyldihydronicotinamide dehydrogenase (quinone)	Ribosyldihydronicotinamide dehydrogenase (Quinone) (EC 1.10.99.2)	A0QP61	MSMEG_0284	Intermediary metabolism and respiration	29.176	6	39	0	36.008	22.785	24.6259	24.5643	23.2362	24.5519	24.5966	0.0632011	-0.136478
MSMEG_0301	oxidoreductase, FAD-binding	Oxidoreductase, FAD-binding	A0QP78	MSMEG_0301	Intermediary metabolism and respiration	47.138	6	26.2	0	93.107	24.1621	24.2745	24.1783	24.177	24.185	23.7223	0.49118	0.176826
MSMEG_0361	Glycosyl hydrolase family protein 3	Glycosyl hydrolase family protein 3	A0QPD6	MSMEG_0361	Cell wall and cell processes	39.155	13	64.1	0	203.12	25.5504	25.762	25.3826	24.8217	25.0641	25.4917	0.913271	0.439184
MSMEG_0366	hypothetical protein	Uncharacterized protein	A0QPE1	MSMEG_0366	Conserved hypotheticals	18.588	7	73.7	0	37.786	23.6656	25.4069	25.5675	25.5837	24.9337	25.2953	0.24197	-0.390872
MSMEG_0369	hypothetical protein	Uncharacterized protein	A0QPE4	MSMEG_0369	Conserved hypotheticals	27.673	16	80.4	0	159.97	25.5084	22.8098	24.8217	25.0054	25.6621	25.4046	0.515403	-0.977414
MSMEG_0370	conserved hypothetical protein	Uncharacterized protein	A0QPE5	MSMEG_0370	Conserved hypotheticals	124.47	51	56.2	0	323.31	27.5342	27.0401	27.0364	27.8109	28.162	27.9258	1.76039	-0.762686
MSMEG_0371	MaoC like domain protein	MaoC like domain protein	A0QPE6	MSMEG_0371	Unassigned	30.825	17	60.4	0	323.31	26.0856	24.4252	25.5966	26.1021	26.1027	26.1018	0.675821	-0.733088
MSMEG_0372	oxidoreductase, short chain dehydrogenase/reductase family protein	Oxidoreductase, short chain dehydrogenase/reductase family protein	A0QPE7	MSMEG_0372	Intermediary metabolism and respiration	46.498	49	97.6	0	323.31	29.2999	29.2862	29.2123	30.2588	29.5647	29.6851	1.24027	-0.570087
MSMEG_0373	3-ketoacyl-CoA thiolase	3-ketoacyl-CoA thiolase (EC 2.3.1.16)	A0QPE8	MSMEG_0373	Lipid metabolism	45.233	32	81.7	0	323.31	25.3289	24.5334	25.7798	26.6688	26.2454	25.4991	0.85951	-0.923768
MSMEG_0386	NAD dependent epimerase/dehydratase family protein	NAD dependent epimerase/dehydratase family protein	A0QPG1	MSMEG_0386	Intermediary metabolism and respiration	41.085	16	65.5	0	323.31	28.3078	28.3371	28.2054	28.7041	28.4829	28.5343	1.69255	-0.290384
MSMEG_0399	conserved domain protein	Conserved domain protein (MbtH)	Q3L893	MSMEG_0399	Conserved hypotheticals	8.5713	4	80.3	0	10.437	23.6187	23.0545	23.6213	22.9391	21.5403	22.2235	1.2607	1.19722
MSMEG_0400	peptide synthetase	Mycobactin synthetase protein B (Phenyloxazoline synthase MbtB)	A0QPH5	MSMEG_0400	Intermediary metabolism and respiration	261.02	98	54.1	0	323.31	29.6262	29.2394	29.2	30.0165	29.9198	29.8279	1.74327	-0.566199
MSMEG_0401	putative non-ribosomal peptide synthase	Putative non-ribosomal peptide synthase	A0QPH6	MSMEG_0401	Information pathways	108.31	41	58	0	323.31	28.235	27.9545	27.7769	28.2699	28.4893	28.3125	1.16031	-0.368467
MSMEG_0402	linear gramicidin synthetase subunit D	Mycobactin synthetase protein B (Phenyloxazoline synthase MbtB)	Q3L891	MSMEG_0402	Virulence, detoxification and adaptation	276.82	115	63.2	0	323.31	30.4322	30.0826	29.6186	30.6997	30.5555	30.5237	1.06607	-0.548473
MSMEG_0406	acyl-coA-dehydrogenase	Acyl-coA-dehydrogenase	Q3L887	MSMEG_0406	Intermediary metabolism and respiration	66.531	66	88.7	0	323.31	32.4241	32.5551	32.3976	32.7312	32.6874	32.7087	2.11691	-0.250118
MSMEG_0408	type I modular polyketide synthase	Polyketide synthase (Type I modular polyketide synthase)	Q3L885	MSMEG_0408	Lipid metabolism	389.86	96	44	0	323.31	28.0495	27.2982	27.6431	28.5967	28.5607	28.6854	1.90359	-0.950665
MSMEG_0409	Condensation domain protein	Condensation domain protein	A0QPI4	MSMEG_0409	Unassigned	51.736	16	57.3	0	187.14	26.6657	26.2266	26.3503	27.2675	27.0315	27.0329	1.98813	-0.696383
MSMEG_0411	acyl-CoA synthase	Acyl-CoA synthase (FadD28)	Q2M5K3	MSMEG_0411	Lipid metabolism	61.161	19	57.6	0	289.92	26.3681	26.3089	26.1075	27.2196	26.4171	26.5504	0.832318	-0.467546
MSMEG_0415	NADH-fmn oxidoreductase	NADH-fmn oxidoreductase	A0QPJ0	MSMEG_0415	Intermediary metabolism and respiration	16.892	7	51.6	0	84.271	25.2439	23.9416	25.5161	22.8699	25.3871	25.8542	0.0655298	0.196843
MSMEG_0422	transferase	Transferase	A0QPJ7	MSMEG_0422	Unassigned	26.693	14	91.4	0	202.42	26.2321	26.4587	26.5646	26.181	26.0687	26.0335	1.40262	0.324048
MSMEG_0435	allophanate hydrolase subunit 2	Allophanate hydrolase subunit 2	A0QPL0	MSMEG_0435	Intermediary metabolism and respiration	31.247	5	20.7	0	29.034	24.6611	25.4449	25.4432	23.3911	24.5482	21.3268	1.00507	2.09432
MSMEG_0445	amidohydrolase family protein	Amidohydrolase family protein	A0QPM0	MSMEG_0387	Intermediary metabolism and respiration	58.294	21	66.1	0	155.41	26.0054	25.8818	25.6107	26.7871	26.4047	26.1396	1.29532	-0.611153
MSMEG_0457	DNA topoisomerase IV subunit B	Topoisomerase subunit TopoN (EC 5.6.2.2) (DNA gyrase subunit B-like protein MSMEG_0457/MSMEI_0444)	A0QPN2	MSMEG_0457	Information pathways	74.444	21	34.7	0	134.48	24.5892	23.0749	24.8431	25.3346	25.3077	25.3888	0.997218	-1.17466
MSMEG_0464	phosphomethylpyrimidine kinase	Hydroxymethylpyrimidine kinase (EC 2.7.1.49) (EC 2.7.4.7) (Hydroxymethylpyrimidine phosphate kinase) (Hydroxymethylpyrimidine/phosphomethylpyrimidine kinase)	A0QPP0	MSMEG_0464	Intermediary metabolism and respiration	27.975	19	90.7	0	275.76	26.1801	22.0589	26.0134	25.8409	25.8682	26.5111	0.411957	-1.32258
MSMEG_0502	glucosidase	Glucosidase	A0QPS6	MSMEG_0502	Intermediary metabolism and respiration	49.735	15	44.5	0	244.71	26.279	26.2974	25.8087	26.2042	26.9241	26.3171	0.572151	-0.353451
MSMEG_0531	putative acyl-CoA dehydrogenase	Putative acyl-CoA dehydrogenase	A0QPV4	MSMEG_0531	Intermediary metabolism and respiration	43.892	24	63	0	323.31	29.2266	29.1885	29.0819	29.4053	29.4151	29.1477	0.737252	-0.157033
MSMEG_0535	GntR-family protein transcriptional regulator	GntR-family protein transcriptional regulator	A0QPV8	MSMEG_0535	Information pathways	23.531	3	16	0	40.029	23.3049	23.1296	23.179	23.3676	23.6218	23.3502	1.1144	-0.242004
MSMEG_0536	intracellular protease, PfpI family protein	Intracellular protease, PfpI family protein	A0QPV9	MSMEG_0536	Virulence, detoxification and adaptation	20.037	5	31.4	0	39.194	23.7416	23.6435	24.0757	22.7639	23.1383	23.3471	1.57579	0.737179
MSMEG_0539	transcriptional regulator, Crp/Fnr family protein	Transcriptional regulator, Crp/Fnr family protein	A0QPW2	MSMEG_0539	Information pathways	24.858	11	68.3	0	114.48	26.2414	25.279	25.5306	26.1071	25.6931	25.8179	0.237594	-0.189037
MSMEG_0540	transcriptional regulator, putative	Transcriptional regulator, putative	A0QPW3	MSMEG_0540	Information pathways	22.529	5	35.7	0	23.734	23.5274	23.0092	23.386	22.4506	22.4924	22.5974	2.10724	0.794072
MSMEG_0546	conserved hypothetical protein	Methyltransf_25 domain-containing protein	A0QPW9	MSMEG_0546	Conserved hypotheticals	30.078	6	38.9	0	47.307	24.6404	24.6346	24.7087	24.1845	23.2585	22.84	1.44091	1.23353
MSMEG_0559	conserved domain protein	Conserved domain protein	A0QPY2	MSMEG_0559	Conserved hypotheticals	7.1048	5	80.6	0	35.187	26.4287	26.8464	26.9164	27.4256	25.7432	26.473	0.132107	0.18322
MSMEG_0580	conserved hypothetical protein	Uncharacterized protein	A0QQ02	MSMEG_0580	Conserved hypotheticals	28.622	11	78	0	294.93	26.6577	26.1727	26.2837	26.9664	26.5963	26.6439	0.908029	-0.364196
MSMEG_0582	succinic semialdehyde dehydrogenase	Succinic semialdehyde dehydrogenase	A0QQ05	MSMEG_0582	Intermediary metabolism and respiration	49.982	18	51.9	0	156.55	24.2802	24.1908	24.4805	25.5653	24.757	24.9393	1.38537	-0.770053
MSMEG_0586	stas domain, putative	Stas domain, putative	A0QQ09	MSMEG_0586	Unassigned	13.638	3	17.8	0.0071505	2.6491	22.7865	22.4892	23.7341	23.314	22.6853	22.9454	0.0172722	0.0217063
MSMEG_0603	putative acyl-CoA dehydrogenase	Putative acyl-CoA dehydrogenase	A0QQ26	MSMEG_0603	Intermediary metabolism and respiration	78.753	20	35.6	0	164.6	26.418	26.2614	26.1833	26.2512	26.0685	25.8607	0.79428	0.22744
MSMEG_0608	glyoxalase family protein	Glyoxalase family protein	A0QQ30	MSMEG_0608	Virulence, detoxification and adaptation	21.695	4	45.7	0	38.389	24.5846	24.6312	24.534	24.589	24.6342	24.3365	0.260648	0.0633074
MSMEG_0614	methyltransferase	Putative S-adenosyl-L-methionine-dependent methyltransferase MSMEG_0614/MSMEI_0598 (EC 2.1.1.-)	A0QQ37	MSMEG_0614	Unassigned	32.602	8	35.7	0	46.062	25.205	25.0408	24.9869	25.7466	25.4573	25.15	0.948825	-0.373733
MSMEG_0628	amidohydrolase family protein	Amidohydrolase family protein	A0QQ51	MSMEG_0628	Intermediary metabolism and respiration	33.427	16	73.9	0	141.55	26.514	26.6266	26.6773	26.8886	26.4208	26.737	0.200904	-0.0761172
MSMEG_0629	trans-aconitate 2-methyltransferase	Trans-aconitate 2-methyltransferase (EC 2.1.1.144)	A0QQ52	MSMEG_0629	Intermediary metabolism and respiration	28.504	11	58.3	0	63.531	26.4818	25.9646	25.7564	26.1559	25.7615	26.008	0.140026	0.0924664
MSMEG_0636	conserved hypothetical protein	SnoaL-like domain-containing protein	A0QQ58	MSMEG_0636	Conserved hypotheticals	18.485	12	88.2	0	178.17	27.7893	28.099	28.0348	27.8719	27.4915	27.9136	0.585469	0.21534
MSMEG_0637	iron-sulfur binding oxidoreductase	Iron-sulfur binding oxidoreductase	A0QQ59	MSMEG_0637	Intermediary metabolism and respiration	55.779	25	63.4	0	233.34	26.812	26.4303	26.5646	26.4371	26.5783	26.9032	0.073611	-0.0372581
MSMEG_0639	oligopeptide transport ATP-binding protein AppF	Oligopeptide transport ATP-binding protein AppF	A0QQ61	MSMEG_0639	Cell wall and cell processes	36.981	21	65.5	0	174.77	26.3524	25.5271	26.488	26.0197	26.2054	26.1646	0.00794302	-0.00738335
MSMEG_0640	oligopeptide transport ATP-binding protein OppD	Oligopeptide transport ATP-binding protein OppD	A0QQ62	MSMEG_0640	Cell wall and cell processes	36.058	19	59.8	0	242.69	26.2422	25.7202	26.1868	25.8814	25.9622	26.381	0.0376483	-0.0251611
MSMEG_0641	binding-protein-dependent transport systems inner membrane component	Binding-protein-dependent transport systems inner membrane component	A0QQ63	MSMEG_0641	Cell wall and cell processes	35.11	6	18.8	0	147.4	23.1871	22.7654	22.6618	22.4497	23.489	23.8589	0.364977	-0.394429
MSMEG_0643	extracellular solute-binding protein, family protein 5, putative	Extracellular solute-binding protein, family protein 5, putative	A0QQ65	MSMEG_0643	Cell wall and cell processes	60.56	53	62.8	0	323.31	27.5876	28.1376	28.1777	27.7394	27.8754	28.0259	0.157841	0.0874201
MSMEG_0645	putative beta-1,3-glucanase	Putative beta-1,3-glucanase	A0QQ67	MSMEG_0645	Intermediary metabolism and respiration	30.651	12	55.4	0	205.15	25.0823	24.2483	21.9488	24.4841	23.5069	24.6323	0.168944	-0.447994
MSMEG_0670	FAD dependent oxidoreductase	FAD dependent oxidoreductase	A0QQ90	MSMEG_0670	Intermediary metabolism and respiration	32.978	12	61.7	0	37.159	23.6912	23.6891	23.3034	22.4066	23.5914	23.421	0.465546	0.421557
MSMEG_0682	conserved hypothetical protein, putative	Uncharacterized protein	A0QQA2	MSMEG_0682	Conserved hypotheticals	27.343	9	34.8	0	75.191	22.6225	24.4315	24.4641	22.6609	21.2061	23.1021	0.842246	1.51633
MSMEG_0683	conserved hypothetical protein	SnoaL-like domain-containing protein	A0QQA3	MSMEG_0683	Conserved hypotheticals	12.744	5	59.8	0	39.724	24.748	24.7623	24.7737	23.8739	23.8421	24.0275	3.90104	0.846829
MSMEG_0688	aspartate aminotransferase	Aspartate aminotransferase	A0QQA8	MSMEG_0688	Intermediary metabolism and respiration	47.188	19	55.2	0	119.94	25.2545	25.2568	25.2291	22.9525	25.4188	25.1096	0.412731	0.753139
MSMEG_0690	iron-sulfur cluster-binding protein	Iron-sulfur cluster-binding protein	A0QQB0	MSMEG_0690	Intermediary metabolism and respiration	110.9	50	51.2	0	323.31	26.6569	26.1538	26.5813	26.7936	26.7877	26.945	1.07802	-0.37812
MSMEG_0692	conserved hypothetical protein	Uncharacterized protein	A0QQB2	MSMEG_0692	Conserved hypotheticals	59.553	17	59.8	0	323.31	22.0169	23.4631	23.3411	24.9324	24.6029	24.5159	1.65477	-1.74337
MSMEG_0702	monooxygenase	Monooxygenase	A0QQC1	MSMEG_0702	Virulence, detoxification and adaptation	33.464	22	92.3	0	323.31	30.8136	30.7314	30.6386	31.4725	31.0393	30.9486	1.18134	-0.425605
MSMEG_0717	aldose 1-epimerase subfamily protein	Aldose 1-epimerase subfamily protein	A0QQD7	MSMEG_0717	Intermediary metabolism and respiration	31.817	11	52	0	87.061	27.459	27.3615	27.4441	27.6442	27.5598	27.5657	1.83929	-0.168348
MSMEG_0719	flavohemoprotein	Flavohemoglobin (EC 1.14.12.17) (Flavohemoprotein) (Hemoglobin-like protein) (Nitric oxide dioxygenase)	A0QQD8	MSMEG_0719	Intermediary metabolism and respiration	42.382	17	62.3	0	188.69	24.7643	22.522	24.396	24.8336	25.054	24.7341	0.629787	-0.97979
MSMEG_0732	chaperone ClpB	Chaperone protein ClpB	A0QQF0	MSMEG_0732	Virulence, detoxification and adaptation	92.896	69	76.1	0	323.31	29.2385	28.885	29.1093	29.4455	29.5646	29.4898	1.74758	-0.422391
MSMEG_0741	conserved hypothetical protein	Bac_luciferase domain-containing protein	A0QQF9	MSMEG_0741	Conserved hypotheticals	32.435	21	88.4	0	323.31	27.52	27.0493	27.3161	27.3546	27.2084	27.405	0.0645677	-0.0275478
MSMEG_0743	xanthine dehydrogenase	Xanthine dehydrogenase	A0QQG1	MSMEG_0743	Intermediary metabolism and respiration	40.503	11	41.5	0	105.74	23.8922	24.1893	22.6181	23.0123	23.7399	22.6424	0.305566	0.435015
MSMEG_0754	conserved hypothetical protein	Uncharacterized protein	A0QQH2	MSMEG_0754	Conserved hypotheticals	14.397	5	74.1	0	228.28	27.5189	27.6829	27.3933	27.2532	26.9661	27.2202	1.44877	0.385206
MSMEG_0760	thioesterase family protein	Thioesterase family protein	A0QQH8	MSMEG_0760	Lipid metabolism	23.306	12	54.6	0	124.19	25.7663	25.7827	25.7563	26.0461	25.8615	26.2653	1.16295	-0.289246
MSMEG_0768	conserved hypothetical protein	Rhodanese domain-containing protein	A0QQI6	MSMEG_0768	Conserved hypotheticals	14.766	9	75.7	0	231.37	26.1959	26.393	26.4633	25.5728	25.7371	25.8132	2.41438	0.643023
MSMEG_0777	F420-dependent glucose-6-phosphate dehydrogenase	F420-dependent glucose-6-phosphate dehydrogenase (FGD) (G6PD) (EC 1.1.98.2)	A0QQJ4	MSMEG_0777	Intermediary metabolism and respiration	37.176	38	89.6	0	323.31	30.7745	30.8335	30.8384	30.6557	30.7196	30.7869	1.0322	0.0946891
MSMEG_0782	aminotransferase class-III	Aminotransferase class-III	A0QQJ9	MSMEG_0782	Intermediary metabolism and respiration	47.273	16	49.1	0	75.143	24.9148	25.3507	25.5017	25.7263	25.6818	25.7866	1.25103	-0.475823
MSMEG_0790	hydrolase, NUDIX family protein	Hydrolase, NUDIX family protein	A0QQK6	MSMEG_0790	Intermediary metabolism and respiration	17.174	8	86.2	0	116.47	25.1799	24.8412	25.0408	25.0941	25.4042	25.2492	0.79373	-0.228517
MSMEG_0836	carboxylate-amine ligase	Putative glutamate--cysteine ligase 2-1 (EC 6.3.2.2) (Gamma-glutamylcysteine synthetase 2-1) (GCS 2-1) (Gamma-GCS 2-1)	A0QQQ2	MSMEG_0836	Lipid metabolism	41.97	4	12.2	0	17.12	23.4268	23.5666	23.6522	24.1638	23.442	23.0051	0.0110559	0.0115369
MSMEG_0858	cell division control protein Cdc48	Cell division control protein Cdc48	A0QQS4	MSMEG_0858	Cell wall and cell processes	78.12	22	44.2	0	145.68	26.0976	25.6484	25.7492	26.3002	26.0742	26.0372	0.896026	-0.30545
MSMEG_0859	transcriptional regulator, TetR family protein	Transcriptional regulator, TetR family protein	A0QQS3	MSMEG_0859	Information pathways	37.055	13	40.7	0	323.31	26.9639	26.9815	26.8834	25.9979	26.3636	26.6509	1.46799	0.605485
MSMEG_0862	molybdopterin biosynthesis protein MoeA	Molybdopterin molybdenumtransferase (EC 2.10.1.1)	A0QQS7	MSMEG_0862	Intermediary metabolism and respiration	41.194	8	21.1	0	178.91	25.3603	25.4495	25.3785	25.4345	25.5532	25.4434	0.798137	-0.0809428
MSMEG_0863	short chain dehydrogenase	Short chain dehydrogenase	A0QQS8	MSMEG_0863	Intermediary metabolism and respiration	33.209	25	79.2	0	234.31	22.5166	23.3436	21.179	22.6437	21.1788	26.8872	0.268294	-1.22348
MSMEG_0867	hydrolase	Hydrolase	A0QQT1	MSMEG_0867	Unassigned	29.022	11	70.8	0	56.911	25.2424	25.1787	25.3414	24.7781	25.0027	25.0323	1.56281	0.316493
MSMEG_0877	dihydrodipicolinate synthase	Dihydrodipicolinate synthase	A0QQU1	MSMEG_0877	Intermediary metabolism and respiration	31.959	8	47.4	0	69.657	24.3289	24.4913	24.5814	24.8476	24.4569	24.6958	0.667633	-0.199598
MSMEG_0887	conserved hypothetical protein	Uncharacterized protein	A0QQV2	MSMEG_0887	Conserved hypotheticals	20.514	8	80.5	0	91.529	27.1223	27.4544	27.0123	26.6713	26.3892	26.34	1.9103	0.729523
MSMEG_0889	succinic semialdehyde dehydrogenase	Aldehyde dehydrogenase	A0QQV4	MSMEG_0889	Intermediary metabolism and respiration	54.505	13	31	0	201.77	25.1249	25.1637	24.6929	22.3648	24.8887	24.5558	0.585452	1.05737
MSMEG_0897	conserved hypothetical protein	Uncharacterized protein	A0QQW2	MSMEG_0897	Conserved hypotheticals	44.314	9	32.2	0	22.734	23.673	24.167	22.4376	22.4854	23.1737	23.6175	0.211898	0.333627
MSMEG_0899	prolyl oligopeptidase family protein	Prolyl oligopeptidase family protein	A0QQW4	MSMEG_0899	Information pathways	74.921	35	66.9	0	323.31	28.2286	28.113	28.0108	28.2253	28.2712	28.1418	0.578096	-0.0952937
MSMEG_0900	eptc-inducible aldehyde dehydrogenase	Eptc-inducible aldehyde dehydrogenase (EC 1.2.1.3)	A0QQW5	MSMEG_0900	Intermediary metabolism and respiration	55.126	7	25	0	84.439	25.0219	23.4913	25.6731	22.8258	22.9684	23.338	1.19188	1.68469
MSMEG_0909	acyl-ACP thioesterase superfamily protein	Acyl-ACP thioesterase superfamily protein	A0QQX4	MSMEG_0909	Lipid metabolism	32.196	18	79.1	0	323.31	27.2656	26.5309	26.6745	27.1081	26.7869	27.1632	0.315775	-0.195716
MSMEG_0912	3-hydroxybutyryl-CoA dehydrogenase	3-hydroxybutyryl-CoA dehydrogenase (EC 1.1.1.157)	A0QQX7	MSMEG_0912	Intermediary metabolism and respiration	30.681	18	67.8	0	323.31	29.1401	29.3499	29.3385	29.3078	29.4155	29.3026	0.353676	-0.065855
MSMEG_0913	methoxy mycolic acid synthase 1	Methoxy mycolic acid synthase 1 (EC 2.1.1.-)	A0QQX8	MSMEG_0913	Cell wall and cell processes	33.068	38	79.3	0	323.31	31.7669	31.242	31.3168	31.8148	31.6682	31.7753	0.850969	-0.310858
MSMEG_0915	polyphosphate kinase 2 superfamily protein	Polyphosphate kinase 2 superfamily protein	A0QQY0	MSMEG_0915	Intermediary metabolism and respiration	33.85	16	63.7	0	276.01	25.7169	25.2491	25.6197	25.6832	26.0612	25.779	0.792175	-0.312555
MSMEG_0919	heparin-binding hemagglutinin	HBHA-like protein (Heparin-binding hemagglutinin)	Q3I5Q7	MSMEG_0919	Cell wall and cell processes	24.561	24	65.1	0	323.31	22.6647	23.3956	25.5839	22.8939	22.7581	22.6052	0.56983	1.129
MSMEG_0924	hydrolase, carbon-nitrogen family protein	Hydrolase, carbon-nitrogen family protein	A0QQY9	MSMEG_0924	Intermediary metabolism and respiration	27.749	12	63.9	0	127.44	26.1541	25.5778	25.7803	26.4194	26.2107	26.1608	1.0747	-0.426301
MSMEG_0930	serine 3-dehydrogenase	Serine 3-dehydrogenase (EC 1.1.1.276)	A0QQZ5	MSMEG_0930	Intermediary metabolism and respiration	26.439	16	78.3	0	314.45	27.6235	27.6002	27.3906	27.7561	27.348	26.9994	0.299506	0.170254
MSMEG_0934	conserved hypothetical protein	Uncharacterized protein	A0QQZ9	MSMEG_0934	Conserved hypotheticals	19.013	8	55.2	0	49.022	24.4451	23.9095	24.0663	22.1346	24.1625	24.3117	0.34804	0.60401
MSMEG_0935	2,3-bisphosphoglycerate-dependent phosphoglycerate mutase	2,3-bisphosphoglycerate-dependent phosphoglycerate mutase (BPG-dependent PGAM) (PGAM) (Phosphoglyceromutase) (dPGM) (EC 5.4.2.11)	A0QR00	MSMEG_0935	Intermediary metabolism and respiration	27.3	30	86.2	0	323.31	30.6058	30.5933	30.4926	30.405	30.4633	30.5068	1.06815	0.105485
MSMEG_0938	conserved hypothetical protein	Uncharacterized protein	A0QR03	MSMEG_0938	Conserved hypotheticals	29.869	10	44.4	0	84.882	23.6923	22.0527	23.901	24.1482	23.4389	23.7447	0.381227	-0.561888
MSMEG_0939	Ppx/GppA phosphatase family protein	Ppx/GppA phosphatase family protein	A0QR04	MSMEG_0939	Intermediary metabolism and respiration	33.411	16	48.3	0	196.01	24.8487	24.4942	24.7879	23.9412	25.0393	24.5603	0.229183	0.196661
MSMEG_0948	conserved hypothetical protein	UPF0336 protein MSMEG_0948	A0QR13	MSMEG_0948	Conserved hypotheticals	19.568	14	87	0	323.31	28.9365	28.769	28.7137	29.2573	29.1401	29.0644	1.78419	-0.34752
MSMEG_0965	porin	Porin MspA	A0QR29	MSMEG_0965	Cell wall and cell processes	22.118	4	22.7	0	150.49	22.7899	22.3739	25.1179	24.2032	24.6833	22.2802	0.0935159	-0.295004
MSMEG_0978	aminotransferase, class V superfamily protein	Aminotransferase, class V superfamily protein	A0QR42	MSMEG_0978	Intermediary metabolism and respiration	36.554	11	56.1	0	160.58	25.8693	25.8082	26.0031	26.0245	25.8982	25.9302	0.34516	-0.0574258
MSMEG_0983	two-component system response regulator	Two-component system response regulator	A0QR48	MSMEG_0983	Regulatory proteins	23.586	12	62.2	0	201.05	25.0659	24.8264	24.8927	24.8099	24.616	24.7129	1.11691	0.215422
MSMEG_1001	acetyltransferase, gnat family protein, putative	Acetyltransferase, gnat family protein, putative	A0QR65	MSMEG_1001	Lipid metabolism	29.796	14	66	0	323.31	26.0428	25.1558	25.4852	26.1322	25.9726	26.0713	0.880846	-0.497416
MSMEG_1010	transcriptional regulator, TetR family protein	Transcriptional regulator, TetR family protein	A0QR73	MSMEG_1010	Information pathways	23.342	13	69.4	0	127.85	27.3433	26.9388	27.2239	26.8478	27.2185	27.3073	0.0844928	0.0441125
MSMEG_1013	conserved hypothetical protein	Uncharacterized protein	A0QR76	MSMEG_1013	Conserved hypotheticals	42.477	7	23.6	0	61.378	22.2889	22.7196	24.5207	23.1395	23.772	23.4773	0.151062	-0.286544
MSMEG_1015	transcriptional regulator, TetR family protein	Transcriptional regulator, TetR family protein	A0QR78	MSMEG_1015	Information pathways	22.047	7	50.5	0	20.943	23.1283	23.3151	22.9671	23.0272	23.024	23.0418	0.452735	0.105827
MSMEG_1016	secreted protein	Secreted protein	A0QR79	MSMEG_1016	Cell wall and cell processes	19.473	16	88.2	0	149.07	24.3339	21.1767	21.7445	27.1275	26.6182	26.2443	1.87198	-4.24496
MSMEG_1021	glyoxalase/bleomycin resistance protein/dioxygenase	Glyoxalase/bleomycin resistance protein/dioxygenase	A0QR82	MSMEG_1021	Virulence, detoxification and adaptation	15.036	4	46.8	0	23.145	23.8899	24.4024	22.5525	21.9635	23.7838	24.437	0.0845324	0.220226
MSMEG_1027	conserved hypothetical protein	Bac_luciferase domain-containing protein	A0QR88	MSMEG_1027	Conserved hypotheticals	32.015	9	52.7	0	90.836	24.8547	25.0407	25.1224	25.074	24.6004	24.8171	0.482208	0.175455
MSMEG_1028	geranylgeranyl reductase	Geranylgeranyl reductase	A0QR89	MSMEG_1028	Lipid metabolism	43.095	33	81.8	0	323.31	28.1672	28.1661	28.1194	28.4485	28.1525	28.4676	0.92976	-0.205279
MSMEG_1029	probable transcriptional regulatory protein	Probable transcriptional regulatory protein	A0QR90	MSMEG_1029	Information pathways	27.624	7	38.8	0	33.909	23.3639	22.864	22.2196	22.2997	23.6543	23.109	0.148523	-0.205155
MSMEG_1030	monooxygenase	Monooxygenase	A0QR91	MSMEG_1030	Virulence, detoxification and adaptation	56.177	55	90.2	0	323.31	25.2215	22.4629	23.0891	25.8436	25.9463	26.1046	1.32522	-2.37368
MSMEG_1033	ribonucleoside-diphosphate reductase, beta subunit	Ribonucleoside-diphosphate reductase subunit beta (EC 1.17.4.1)	A0QR94	MSMEG_1033	Information pathways	37.196	27	63.9	0	323.31	29.5897	29.1217	29.3553	29.9366	30.3988	30.1597	1.88534	-0.809491
MSMEG_1038	GTP cyclohydrolase II	GTP cyclohydrolase II	A0QR98	MSMEG_1038	Intermediary metabolism and respiration	9.7819	6	93.4	0	72.141	25.5288	25.9965	25.92	26.444	25.4445	26.3791	0.317098	-0.274113
MSMEG_1046	ABC-type molybdenum transport system, ATPase component	ABC-type molybdenum transport system, ATPase component	A0QRA5	MSMEG_1046	Cell wall and cell processes	30.657	20	88.7	0	323.31	26.8247	26.5825	26.8324	27.5159	26.9961	26.9382	0.938077	-0.403561
MSMEG_1047	nudix hydrolase	Nudix hydrolase	A0QRA6	MSMEG_1047	Intermediary metabolism and respiration	30.286	23	81	0	323.31	28.1884	28.4716	28.4554	28.5397	28.2511	28.3228	0.00150904	0.000584284
MSMEG_1048	probable enoyl-CoA hydratase	Probable enoyl-CoA hydratase (EC 4.2.1.17)	A0QRA7	MSMEG_1048	Lipid metabolism	24.771	11	69.8	0	257.06	25.2214	23.3101	25.2081	25.1538	25.3255	25.0776	0.401302	-0.605738
MSMEG_1049	methyltransferase, UbiE/COQ5 family protein	Methyltransferase, UbiE/COQ5 family protein	A0QRA8	MSMEG_1049	Intermediary metabolism and respiration	36.275	27	91.4	0	323.31	27.8408	26.6317	27.5503	27.8034	27.8011	27.877	0.595326	-0.486234
MSMEG_1051	immunogenic protein MPB64/MPT64	Immunogenic protein MPB64/MPT64	A0QRB0	MSMEG_1051	Cell wall and cell processes	24.738	14	60.5	0	177	27.3821	26.7031	26.6495	26.9528	26.6321	26.628	0.268448	0.173915
MSMEG_1055	hexapeptide transferase family protein	Hexapeptide transferase family protein	A0QRB4	MSMEG_1055	Information pathways	27.786	15	53.4	0	25.317	24.4605	22.9895	22.671	24.2316	23.6771	24.2135	0.502444	-0.66708
MSMEG_1061	phosphohydrolase	Phosphohydrolase	A0QRB9	MSMEG_1061	Intermediary metabolism and respiration	22.735	10	62.3	0	139.04	26.037	25.8859	25.8161	25.7223	25.1621	25.6073	1.06889	0.415774
MSMEG_1073	oxidoreductase, short-chain dehydrogenase/reductase family protein	Oxidoreductase, short-chain dehydrogenase/reductase family protein	A0QRD2	MSMEG_1073	Intermediary metabolism and respiration	32.474	4	18.4	0	5.8547	22.2927	21.8836	22.5097	21.3321	22.4576	21.9593	0.346445	0.312359
MSMEG_1078	hydrolase	Hydrolase	A0QRD6	MSMEG_1078	Unassigned	24.864	7	40.2	0	93.422	25.2117	25.464	25.2649	24.6579	24.9301	25.4006	0.619754	0.317331
MSMEG_1090	amidase	Amidase (EC 3.5.1.4)	A0QRE7	MSMEG_1090	Intermediary metabolism and respiration	49.193	19	62	0	105.01	25.2359	24.8117	24.7197	25.7688	26.1783	25.9578	2.20894	-1.04587
MSMEG_1097	glycosyl transferase, group 2 family protein	Glycosyl transferase, group 2 family protein	A0QRF4	MSMEG_1097	Cell wall and cell processes	24	10	43.6	0	152.61	25.6026	25.7384	25.595	25.5366	25.2013	25.2613	1.29237	0.312239
MSMEG_1108	hydrolase, alpha/beta fold family protein	Hydrolase, alpha/beta fold family protein	A0QRG4	MSMEG_1108	Lipid metabolism	32.15	18	80.8	0	134.46	26.866	26.7124	26.8837	26.9671	27.0563	27.0121	1.47322	-0.191158
MSMEG_1109	2-oxoglutarate decarboxylase	2-succinyl-5-enolpyruvyl-6-hydroxy-3-cyclohexene-1-carboxylate synthase (SEPHCHC synthase) (EC 2.2.1.9) (Menaquinone biosynthesis protein MenD)	A0QRG5	MSMEG_1109	Intermediary metabolism and respiration	56.892	14	49.8	0	122.78	26.3652	26.1312	26.2062	26.6134	26.3804	26.1373	0.391846	-0.142839
MSMEG_1112	aconitate hydratase, putative	Aconitate hydratase (EC 4.2.1.3)	A0QRG9	MSMEG_1112	Intermediary metabolism and respiration	70.768	17	38.2	0	54.257	24.408	23.9335	23.8047	21.7419	23.1469	23.3127	1.1645	1.31488
MSMEG_1114	short chain dehydrogenase	Short chain dehydrogenase	A0QRH0	MSMEG_1114	Intermediary metabolism and respiration	29.756	13	59.5	0	198.49	26.8507	26.2814	26.3853	27.9655	27.4151	27.3482	1.82053	-1.07049
MSMEG_1116	gamma-glutamylisopropylamide synthetase	Gamma-glutamylisopropylamide synthetase	A0QRH2	MSMEG_1116	Intermediary metabolism and respiration	49.493	4	12.2	0	6.5244	23.4101	23.61	22.0133	26.5107	21.9546	26.2525	0.535418	-1.89481
MSMEG_1131	tryptophan-rich sensory protein	Tryptophan-rich sensory protein	A0QRI7	MSMEG_1131	Regulatory proteins	17.323	9	72.7	0	257.76	25.1717	22.7991	21.3149	23.8116	24.9658	25.1715	0.576781	-1.55443
MSMEG_1133	bifunctional short chain isoprenyl diphosphate synthase	Bifunctional short chain isoprenyl diphosphate synthase (EC 2.5.1.1) (EC 2.5.1.10)	A0QRI9	MSMEG_1133	Cell wall and cell processes	35.41	24	70.5	0	323.31	28.0895	28.0204	28.1715	27.9115	27.9173	27.9525	1.66635	0.166684
MSMEG_1165	conserved hypothetical protein	UPF0234 protein MSMEG_1165/MSMEI_1134	A0QRM0	MSMEG_1165	Conserved hypotheticals	18.092	24	80.4	0	323.31	28.8736	28.7969	28.8201	28.3514	28.6521	28.5233	1.63124	0.321277
MSMEG_1180	N-carbamoyl-L-amino acid hydrolase	N-carbamoyl-L-amino acid hydrolase (EC 3.5.1.87)	A0QRN4	MSMEG_1180	Intermediary metabolism and respiration	42.532	22	71	0	323.31	27.1431	27.4436	27.2465	26.6234	26.8179	27.0511	1.37413	0.446951
MSMEG_1215	serine/threonine-protein kinase PknE, putative	Serine/threonine-protein kinase PknE, putative (EC 2.7.11.1)	A0QRR9	MSMEG_1215	Regulatory proteins	22.678	15	77.8	0	249.12	23.2519	24.3747	23.3753	22.1049	23.0372	22.3595	1.21445	1.16675
MSMEG_1238	type III restriction enzyme, res subunit	Type III restriction enzyme, res subunit	A0QRU1	MSMEG_1238	Information pathways	63.486	24	54.2	0	183.69	25.1084	22.8305	23.8051	26.0261	26.2624	26.1642	1.55248	-2.2362
MSMEG_1243	conserved hypothetical protein	DUF4007 domain-containing protein	A0QRU6	MSMEG_1243	Conserved hypotheticals	39.346	11	38.7	0	189	22.9686	24.8484	25.0492	25.3287	25.4049	25.0811	0.665201	-0.982807
MSMEG_1245	phosphoadenosine phosphosulfate reductase	Phosphoadenosine phosphosulfate reductase	A0QRU8	MSMEG_1245	Intermediary metabolism and respiration	32.053	17	56.7	0	156.54	25.7177	25.3674	25.4832	25.873	25.8536	26.0092	1.5687	-0.389156
MSMEG_1247	conserved hypothetical protein	Uncharacterized protein	A0QRV0	MSMEG_1247	Conserved hypotheticals	30.859	10	37.6	0	159.78	23.7642	23.8771	23.6093	25.126	24.9886	24.668	2.77845	-1.1773
MSMEG_1255	UvrD/Rep helicase	DNA helicase (EC 3.6.4.12)	A0QRV8	MSMEG_1255	Information pathways	80.802	24	44	0	245	25.9448	24.0844	25.7887	26.072	26.5032	26.0678	0.700407	-0.941699
MSMEG_1260	hypothetical protein	Uncharacterized protein	A0QRW3	MSMEG_1260	Conserved hypotheticals	49.682	10	27.3	0	61.334	22.6728	22.2899	22.9142	22.719	22.1769	22.5189	0.253727	0.154017
MSMEG_1265	conserved hypothetical protein	Deacetylase sirtuin-type domain-containing protein	A0QRW8	MSMEG_1265	Conserved hypotheticals	56.797	32	67.4	0	231.2	27.2659	27.0112	27.2959	26.9391	26.7964	26.8924	1.46716	0.315023
MSMEG_1285	tetratricopeptide repeat family protein	Tetratricopeptide repeat family protein	A0QRY7	MSMEG_1285	Insertion seqs and phages	88	23	44.7	0	297.8	26.0046	26.269	26.3869	26.6714	26.4606	26.5371	1.22672	-0.336206
MSMEG_1322	ErfK/YbiS/YcfS/YnhG family protein	ErfK/YbiS/YcfS/YnhG family protein	A0QS24	MSMEG_1322	Unassigned	45.095	8	29.5	0	64.857	22.6218	23.7857	22.8298	23.5217	23.4663	22.0073	0.045057	0.0806739
MSMEG_1331	enoyl-CoA hydratase	Enoyl-CoA hydratase	A0QS33	MSMEG_1331	Lipid metabolism	23.876	7	43	0	282.7	24.8407	24.6804	24.5448	23.9994	24.4418	24.318	1.29927	0.435565
MSMEG_1332	conserved hypothetical protein	Uncharacterized protein	A0QS34	MSMEG_1332	Conserved hypotheticals	32.962	4	13.7	0.0053937	2.7623	21.7899	22.3905	22.6962	23.2045	22.8463	24.4011	1.03609	-1.19178
MSMEG_1334	metallo-beta-lactamase family protein	Metallo-beta-lactamase family protein	A0QS36	MSMEG_1334	Virulence, detoxification and adaptation	26.602	12	72.7	0	202.21	26.3098	26.6968	26.732	26.469	26.2009	26.668	0.280996	0.133563
MSMEG_1336	flavohemoprotein, putative	Flavohemoglobin (EC 1.14.12.17) (Flavohemoprotein) (Hemoglobin-like protein) (Nitric oxide dioxygenase)	A0QS38	MSMEG_1336	Intermediary metabolism and respiration	44.208	10	26.8	0	78.863	24.9455	23.249	25.0416	24.9028	24.8566	24.9484	0.349435	-0.490593
MSMEG_1340	conserved hypothetical protein	UPF0336 protein MSMEG_1340	A0QS40	MSMEG_1340	Conserved hypotheticals	17.583	13	56.3	0	227.8	28.0243	27.7982	28.015	26.9562	27.8121	27.8663	0.589354	0.401001
MSMEG_1341	MaoC family protein	MaoC family protein	A0QS41	MSMEG_1341	Unassigned	14.858	10	89.4	0	294.57	29.1858	28.9352	28.8706	29.6786	28.9467	29.0769	0.410589	-0.236854
MSMEG_1342	conserved hypothetical protein	UPF0336 protein MSMEG_1342	A0QS42	MSMEG_1342	Conserved hypotheticals	18.801	11	59.2	0	73.871	26.9507	26.7407	27.0769	26.6749	27.0654	26.8318	0.164215	0.065417
MSMEG_1345	transcription antitermination protein NusG	Transcription termination/antitermination protein NusG	A0QS44	MSMEG_1345	Information pathways	29.839	15	45	0	238.36	29.281	29.5661	29.4179	29.2594	29.4414	29.69	0.10061	-0.0418898
MSMEG_1350	cyclopropane-fatty-acyl-phospholipid synthase 1	Cyclopropane-fatty-acyl-phospholipid synthase 1 (EC 2.1.1.79)	A0QS49	MSMEG_1350	Lipid metabolism	32.591	19	69.6	0	299.67	28.3195	28.0634	28.1219	28.9027	28.4074	28.4972	1.19396	-0.434172
MSMEG_1356	conserved hypothetical protein	Uncharacterized protein	A0QS54	MSMEG_1356	Conserved hypotheticals	22.842	8	48.8	0	28.28	24.25	24.1685	24.1725	24.2758	24.3196	24.4421	1.2392	-0.148808
MSMEG_1364	50S ribosomal protein L10	50S ribosomal protein L10	A0QS62	MSMEG_1364	Information pathways	18.011	23	81.1	0	323.31	22.4505	22.1498	25.0331	23.33	25.0657	25.8162	0.578982	-1.52614
MSMEG_1376	putative xylulose kinase	Putative xylulose kinase	A0QS74	MSMEG_1376	Intermediary metabolism and respiration	42.914	15	46.3	0	199.08	24.8067	24.5201	24.782	25.2894	25.0926	25.3161	1.99257	-0.529812
MSMEG_1383	endonuclease IV	Endonuclease IV	A0QS81	MSMEG_1383	Information pathways	26.589	13	66.8	0	148.78	26.753	26.8208	26.6065	26.4259	26.614	26.6211	0.897908	0.173096
MSMEG_1387	putative acyl-CoA dehydrogenase	Putative acyl-CoA dehydrogenase	A0QS85	MSMEG_1387	Intermediary metabolism and respiration	59.82	21	55.4	0	268.18	27.0172	27.1061	26.7588	27.4395	27.1357	27.0966	0.810072	-0.263225
MSMEG_1410	carveol dehydrogenase	Carveol dehydrogenase (EC 1.1.1.275)	A0QSA5	MSMEG_1410	Intermediary metabolism and respiration	29.74	5	38.2	0	35.445	22.6261	23.9137	23.2193	21.966	23.6709	23.7374	0.0648311	0.128282
MSMEG_1414	Amidinotransferase	Amidinotransferase	A0QSA9	MSMEG_1414	Intermediary metabolism and respiration	32.188	14	70.8	0	204.24	28.0727	28.1175	28.1697	26.6508	26.2022	26.6558	3.34376	1.61705
MSMEG_1416	Pyridine nucleotide-disulphide oxidoreductase	Pyridine nucleotide-disulphide oxidoreductase	A0QSB1	MSMEG_1416	Intermediary metabolism and respiration	41.922	29	89.9	0	323.31	30.0188	29.8115	30.0532	29.9068	29.6502	29.5455	0.926989	0.26033
MSMEG_1424	FMN-dependent dehydrogenase	FMN-dependent dehydrogenase	A0QSB9	MSMEG_1424	Intermediary metabolism and respiration	42.774	14	55.6	0	130.38	23.9259	23.1426	23.55	25.3731	25.0641	24.838	2.3186	-1.55221
MSMEG_1434	conserved hypothetical protein	SnoaL-like domain-containing protein	A0QSC8	MSMEG_1434	Conserved hypotheticals	13.34	5	74.4	0	18.268	24.3941	24.2882	24.3734	24.0796	24.2692	23.6279	0.867201	0.359674
MSMEG_1441	50S ribosomal protein L22	50S ribosomal protein L22	A0QSD6	MSMEG_1441	Information pathways	16.323	4	31.4	0	63.019	23.9927	22.9801	22.327	22.8336	24.9914	24.3489	0.525071	-0.958052
MSMEG_1445	30S ribosomal protein S17	30S ribosomal protein S17	A0QSE0	MSMEG_1445	Information pathways	11.102	8	67.3	0	36.603	23.8309	23.6054	24.2831	23.1827	24.6928	24.8721	0.235725	-0.342698
MSMEG_1451	arylsulfatase	Arylsulfatase	A0QSE5	MSMEG_1451	Intermediary metabolism and respiration	86.13	17	40	0	144.85	25.8993	25.4905	25.5939	25.8129	25.7988	25.6969	0.351334	-0.10829
MSMEG_1467	50S ribosomal protein L5	50S ribosomal protein L5	A0QSG1	MSMEG_1467	Information pathways	21.122	19	85.6	0	323.31	28.7582	27.7708	28.561	28.2636	28.9531	28.9606	0.40424	-0.362429
MSMEG_1470	50S ribosomal protein L6	50S ribosomal protein L6	A0QSG4	MSMEG_1470	Information pathways	19.453	19	90.5	0	169.34	29.4847	29.1141	29.1869	28.9162	29.4702	29.2564	0.0856398	0.0476195
MSMEG_1475	conserved hypothetical protein	Bac_luciferase domain-containing protein	A0QSG9	MSMEG_1475	Conserved hypotheticals	35.258	13	59.5	0	97.14	26.5369	25.947	26.3272	26.1761	26.2874	26.0346	0.216481	0.104361
MSMEG_1479	methyltransferase, putative, family protein	Putative S-adenosyl-L-methionine-dependent methyltransferase MSMEG_1479/MSMEI_1443 (EC 2.1.1.-)	A0QSH3	MSMEG_1479	Unassigned	32.948	10	47.9	0	123.01	25.5	25.0605	25.367	25.7425	25.2175	25.6159	0.454775	-0.216089
MSMEG_1483	preprotein translocase, SecY subunit	Protein translocase subunit SecY	A0QSH7	MSMEG_1483	Cell wall and cell processes	47.581	12	19.3	0	33.294	24.0939	22.7026	23.3283	25.1312	24.2668	24.9161	1.36224	-1.39642
MSMEG_1484	adenylate kinase	Adenylate kinase (AK) (EC 2.7.4.3) (ATP-AMP transphosphorylase) (ATP:AMP phosphotransferase) (Adenylate monophosphate kinase)	A0QSH8	MSMEG_1484	Intermediary metabolism and respiration	19.871	23	93.4	0	323.31	28.1342	28.9134	28.7839	28.122	27.7019	28.5449	0.642593	0.487555
MSMEG_1492	transcriptional regulator, MarR family protein	Transcriptional regulator, MarR family protein	A0QSI6	MSMEG_1492	Information pathways	18.89	8	54.9	0	32.366	23.4261	22.5835	23.7409	23.5828	23.5151	23.6042	0.385316	-0.317216
MSMEG_1497	acyl-CoA dehydrogenase family protein member 8	Acyl-CoA dehydrogenase family protein member 8 (EC 1.3.99.-)	A0QSJ1	MSMEG_1497	Intermediary metabolism and respiration	42.597	22	74.7	0	154.53	25.8398	25.1021	25.2933	22.1174	24.7426	22.1021	1.25726	2.42435
MSMEG_1510	dTDP-4-dehydrorhamnose 3,5-epimerase	dTDP-4-dehydrorhamnose 3,5-epimerase (EC 5.1.3.13) (Thymidine diphospho-4-keto-rhamnose 3,5-epimerase) (dTDP-4-keto-6-deoxyglucose 3,5-epimerase) (dTDP-6-deoxy-D-xylo-4-hexulose 3,5-epimerase) (dTDP-L-rhamnose synthase)	A0QSK5	MSMEG_1510	Intermediary metabolism and respiration	22.241	7	44.3	0	68.067	25.3803	25.8306	25.6839	26.0727	25.7824	25.5879	0.39974	-0.182725
MSMEG_1513	conserved hypothetical protein	Bac_luciferase domain-containing protein	A0QSK7	MSMEG_1513	Conserved hypotheticals	30.183	17	71	0	323.31	28.3882	28.6157	28.3849	28.1528	28.305	28.4389	0.660094	0.164027
MSMEG_1514	conserved hypothetical protein	Bac_luciferase domain-containing protein	A0QSK8	MSMEG_1514	Conserved hypotheticals	31.436	8	42.6	0	66.986	24.4089	24.2768	24.1966	24.9836	24.6198	24.3158	0.786697	-0.345629
MSMEG_1516	thioredoxin reductase	Thioredoxin reductase	A0QSL0	MSMEG_1516	Intermediary metabolism and respiration	59.71	22	50.4	0	253.13	27.3805	27.2318	27.5344	27.2758	27.063	27.1143	1.00087	0.231194
MSMEG_1525	50S ribosomal protein L17	50S ribosomal protein L17	A0QSL9	MSMEG_1525	Information pathways	21.854	6	33.7	0	275.53	29.0782	28.9214	29.1806	28.958	28.916	29.2194	0.0845878	0.0289345
MSMEG_1543	eptc-inducible aldehyde dehydrogenase	Eptc-inducible aldehyde dehydrogenase (EC 1.2.1.3)	A0QSN7	MSMEG_1543	Intermediary metabolism and respiration	55.979	12	33.3	0	323.31	30.338	30.5302	30.5631	29.6717	29.2701	29.4034	2.76915	1.02869
MSMEG_1544	PduO protein	PduO protein	A0QSN8	MSMEG_1544	Unassigned	13.344	6	53.8	0	63.71	26.2367	26.8925	26.7714	22.4038	25.1598	24.7953	1.32584	2.5139
MSMEG_1547	glycerol dehydratase large subunit	Glycerol dehydratase large subunit (EC 4.2.1.30)	A0QSP1	MSMEG_1547	Lipid metabolism	61.558	24	57	0	218.21	27.6246	27.2015	27.447	27.7968	27.3986	27.3606	0.194824	-0.0942682
MSMEG_1548	propanediol utilization: dehydratase, medium subunit	Propanediol utilization: dehydratase, medium subunit	A0QSP2	MSMEG_1548	Intermediary metabolism and respiration	21.571	12	69.5	0	239.11	24.9352	22.7352	24.9753	25.6075	24.9802	24.8372	0.524272	-0.926406
MSMEG_1574	glutamate decarboxylase	Glutamate decarboxylase (EC 4.1.1.15)	A0QSR5	MSMEG_1574	Intermediary metabolism and respiration	50.767	29	74.3	0	323.31	29.4885	29.3385	29.3498	29.894	29.6792	29.583	1.45997	-0.326492
MSMEG_1578	peptidase M22, glycoprotease	Peptidase M22, glycoprotease	A0QSR9	MSMEG_1578	Intermediary metabolism and respiration	21.772	3	19.2	0	15.731	23.358	23.8329	23.7045	21.5011	23.2336	23.0101	0.86906	1.05015
MSMEG_1594	enoyl-CoA hydratase	Enoyl-CoA hydratase	A0QST4	MSMEG_1594	Lipid metabolism	28.294	9	39.6	0	19.222	23.8014	23.8974	23.8001	22.8088	23.9224	23.8855	0.330245	0.294058
MSMEG_1601	conserved hypothetical protein	Uncharacterized protein	A0QSU2	MSMEG_1601	Conserved hypotheticals	15.191	3	54.4	0	37.136	24.4725	24.9027	24.8797	22.5127	22.5175	24.7375	0.927198	1.49573
MSMEG_1603	IMP dehydrogenase family protein	Uncharacterized oxidoreductase MSMEG_1603/MSMEI_1564 (EC 1.-.-.-)	A0QSU4	MSMEG_1603	Intermediary metabolism and respiration	39.006	28	92.5	0	323.31	29.0174	28.8932	29.0616	29.3645	29.297	29.1522	1.59993	-0.28049
MSMEG_1604	FAD dependent oxidoreductase	FAD dependent oxidoreductase	A0QSU5	MSMEG_1604	Intermediary metabolism and respiration	62.879	18	42.7	0	48.284	23.3648	23.0681	23.5099	22.5338	24.8649	25.4909	0.467623	-0.982263
MSMEG_1610	glutamine-hydrolyzing GMP synthase	GMP synthase [glutamine-hydrolyzing] (EC 6.3.5.2) (GMP synthetase) (Glutamine amidotransferase)	A0QSV0	MSMEG_1610	Intermediary metabolism and respiration	55.814	34	70.2	0	323.31	29.3959	29.2588	29.4327	29.8941	29.5245	29.5308	1.01297	-0.287331
MSMEG_1621	pyrimidine-specific ribonucleoside hydrolase RihA	Pyrimidine-specific ribonucleoside hydrolase RihA (EC 3.2.-.-)	A0QSW1	MSMEG_1621	Information pathways	37.201	10	42	0	320.59	24.9554	24.7101	24.8561	24.6085	24.8725	25.0883	0.0344913	-0.0159111
MSMEG_1634	probable forkhead-associated protein	Probable forkhead-associated protein	A0QSX3	MSMEG_1634	Unassigned	20.447	10	75.9	0	150.7	26.7912	26.7948	26.8539	26.8937	26.9996	27.3782	0.86871	-0.277224
MSMEG_1635	nitroreductase family protein	Nitroreductase family protein	A0QSX4	MSMEG_1635	Intermediary metabolism and respiration	23.77	20	79.3	0	323.31	30.0061	29.8933	29.9646	29.6546	29.7398	29.6434	2.44783	0.27541
MSMEG_1642	ABC transporter, ATP-binding protein	ABC transporter, ATP-binding protein	A0QSY1	MSMEG_1642	Cell wall and cell processes	95.528	33	56.4	0	323.31	26.3698	25.2789	25.6533	26.6328	26.1777	26.4839	0.892378	-0.664146
MSMEG_1647	tetrahydrofolate dehydrogenase/cyclohydrolase FolD	Bifunctional protein FolD [Includes: Methylenetetrahydrofolate dehydrogenase (EC 1.5.1.5); Methenyltetrahydrofolate cyclohydrolase (EC 3.5.4.9)]	A0QSY5	MSMEG_1647	Intermediary metabolism and respiration	29.693	26	95.1	0	323.31	28.9286	28.8163	28.8206	28.9051	28.7367	28.7226	0.411891	0.0670471
MSMEG_1652	O-acetylhomoserine sulfhydrylase	O-acetylhomoserine sulfhydrylase	A0QSZ1	MSMEG_1652	Intermediary metabolism and respiration	46.823	14	58.9	0	323.31	28.4544	28.4274	28.288	28.7572	28.5586	28.6301	1.5363	-0.258651
MSMEG_1654	isocitrate dehydrogenase, NADP-dependent	Isocitrate dehydrogenase [NADP] (EC 1.1.1.42) (Oxalosuccinate decarboxylase)	A0QSZ3	MSMEG_1654	Intermediary metabolism and respiration	82.603	74	86.5	0	323.31	32.6902	32.4641	32.3915	32.9865	32.9324	32.8146	1.73125	-0.39585
MSMEG_1662	taurine-pyruvate aminotransferase	Taurine-pyruvate aminotransferase	A0QT01	MSMEG_1662	Intermediary metabolism and respiration	50.067	29	66.6	0	323.31	29.2395	29.1197	29.1089	29.363	29.2069	29.1313	0.413128	-0.0777467
MSMEG_1665	aldehyde dehydrogenase (NAD) family protein	Aldehyde dehydrogenase (NAD) family protein (EC 1.2.1.-)	A0QT04	MSMEG_1665	Intermediary metabolism and respiration	51.916	28	90.7	0	323.31	30.0638	30.0366	29.9932	30.3448	30.2938	30.2499	2.82208	-0.264973
MSMEG_1679	AmiB	Peptidase M20 domain-containing protein 2	A0QT17	MSMEG_1679	Unassigned	40.728	15	42.9	0	245.6	27.5709	27.7693	27.7403	26.77	26.4733	26.388	3.02845	1.14971
MSMEG_1680	conserved hypothetical protein	Uncharacterized protein	A0QT18	MSMEG_1680	Conserved hypotheticals	23.544	9	56.7	0	183.98	28.7743	28.8282	28.8624	27.0724	27.6355	27.4539	2.98716	1.43436
MSMEG_1681	endoribonuclease L-PSP superfamily protein	Endoribonuclease L-PSP superfamily protein	A0QT19	MSMEG_1681	Information pathways	16.217	11	63.3	0	323.31	30.3467	30.4131	30.3168	28.2728	28.936	28.7371	3.00066	1.71021
MSMEG_1682	flavin-containing monooxygenase FMO	Flavin-containing monooxygenase FMO	A0QT20	MSMEG_1682	Virulence, detoxification and adaptation	46.213	25	66.7	0	323.31	29.4641	29.3142	29.4441	29.2267	29.14	29.0736	1.8054	0.260703
MSMEG_1684	conserved hypothetical protein	Uncharacterized protein	A0QT22	MSMEG_1684	Conserved hypotheticals	47.199	18	52.2	0	323.31	27.9398	28.4272	28.5283	27.7624	28.0652	28.4129	0.346149	0.218283
MSMEG_1695	phosphoglucomutase/phosphomannomutase	Phosphoglucomutase/phosphomannomutase	A0QT33	MSMEG_1695	Intermediary metabolism and respiration	57.309	13	34.2	0	135.25	25.4396	25.4804	25.2828	24.5716	25.1779	25.4015	0.617443	0.350643
MSMEG_1701	purine nucleotide phosphorylase	Purine nucleoside phosphorylase (EC 2.4.2.1) (Inosine-guanosine phosphorylase)	A0QT39	MSMEG_1701	Intermediary metabolism and respiration	27.239	10	68.9	0	276.35	26.2311	26.4838	26.2883	26.6374	26.3826	26.0876	0.0690254	-0.0348282
MSMEG_1703	amidohydrolase	Amidohydrolase	A0QT41	MSMEG_1703	Intermediary metabolism and respiration	41.25	15	63.8	0	77.994	26.3169	26.2062	26.3363	26.6562	26.41	26.3867	0.972852	-0.197831
MSMEG_1714	L-ribulose-5-phosphate 4-epimerase UlaF	L-ribulose-5-phosphate 4-epimerase UlaF (EC 5.1.3.4)	A0QT52	MSMEG_1714	Intermediary metabolism and respiration	25.201	5	27.7	0	23.887	22.5702	23.0351	22.807	22.5614	23.5202	23.4475	0.481266	-0.372299
MSMEG_1734	conserved hypothetical protein	Uncharacterized protein	A0QT68	MSMEG_1734	Conserved hypotheticals	17.192	5	70.3	0	39.752	25.601	23.0518	25.2242	25.1237	24.8749	25.3623	0.241887	-0.494663
MSMEG_1735	dihydrolipoamide dehydrogenase	Dihydrolipoamide dehydrogenase	A0QT69	MSMEG_1735	Intermediary metabolism and respiration	49.067	20	57.3	0	323.31	28.6675	28.5256	28.6095	28.4998	28.48	28.4828	1.27673	0.113353
MSMEG_1739	enoyl-CoA hydratase/isomerase family protein	Enoyl-CoA hydratase/isomerase family protein	A0QT74	MSMEG_1739	Lipid metabolism	27.788	4	16.8	0	34.044	24.6432	24.4156	24.6606	24.2962	24.2376	24.1135	1.69616	0.357367
MSMEG_1760	short-chain dehydrogenase/reductase SDR	Short-chain dehydrogenase/reductase SDR	A0QT95	MSMEG_1760	Intermediary metabolism and respiration	27.736	7	39.5	0	35.812	24.8018	24.6503	24.8467	24.6611	24.3305	24.2195	1.17285	0.362544
MSMEG_1762	piperideine-6-carboxylic acid dehydrogenase	Piperideine-6-carboxylic acid dehydrogenase	A0QT96	MSMEG_1762	Intermediary metabolism and respiration	54.871	24	50.7	0	323.31	30.9281	30.831	30.794	31.3018	30.9738	30.8121	0.524168	-0.1782
MSMEG_1763	leucine-responsive regulatory protein	Leucine-responsive regulatory protein	A0QT97	MSMEG_1763	Regulatory proteins	17.004	5	50.3	0	52.965	25.727	25.2354	25.4246	25.2994	25.1525	24.9754	0.870198	0.319893
MSMEG_1764	L-lysine-epsilon aminotransferase	Lysine 6-aminotransferase (EC 2.6.1.36)	A0QT98	MSMEG_1764	Intermediary metabolism and respiration	49.916	39	80.6	0	323.31	31.3245	31.092	31.1321	31.5516	31.2394	31.189	0.463156	-0.143796
MSMEG_1773	conserved hypothetical protein	Uncharacterized protein	A0QTA7	MSMEG_1773	Conserved hypotheticals	37.896	24	68.2	0	323.31	28.1221	27.9737	27.9284	28.3479	27.96	27.9174	0.170081	-0.0670363
MSMEG_1782	oxidoreductase, short chain dehydrogenase/reductase family protein	Oxidoreductase, short chain dehydrogenase/reductase family protein	A0QTB6	MSMEG_1782	Intermediary metabolism and respiration	31.818	11	61.4	0	232.99	26.7496	26.2282	26.1903	21.9515	25.7231	25.8112	0.668661	1.89408
MSMEG_1794	dehydrogenase	Dehydrogenase	A0QTC7	MSMEG_1794	Intermediary metabolism and respiration	36.208	11	44.8	0	124.35	25.2448	25.3745	25.2271	25.4115	24.9285	25.3973	0.0774115	0.0363604
MSMEG_1803	RsbW protein	RsbW protein	A0QTD7	MSMEG_1803	Unassigned	14.677	3	25.4	0	25.582	26.798	25.7607	26.0893	26.629	26.4193	26.1122	0.192029	-0.170799
MSMEG_1804	RNA polymerase sigma-F factor	RNA polymerase sigma-F factor	A0QTD8	MSMEG_1804	Information pathways	27.884	14	51.2	0	185.59	26.5611	26.2275	26.6378	25.9349	26.5274	26.4977	0.270379	0.155464
MSMEG_1807	acetyl-/propionyl-coenzyme A carboxylase alpha chain	Acetyl-/propionyl-coenzyme A carboxylase alpha chain (EC 6.3.4.14)	A0QTE1	MSMEG_1807	Lipid metabolism	63.137	46	83.1	0	323.31	33.1473	33.0447	33.1041	33.5013	33.226	33.1536	0.820873	-0.194949
MSMEG_1809	putative thiosulfate sulfurtransferase	Putative thiosulfate sulfurtransferase (EC 2.8.1.1)	A0QTE3	MSMEG_1809	Intermediary metabolism and respiration	32.85	27	81.7	0	323.31	29.9361	30.096	30.0651	29.7694	29.9015	29.9698	0.928971	0.15214
MSMEG_1812	conserved hypothetical protein	Uncharacterized protein	A0QTE6	MSMEG_1812	Conserved hypotheticals	10.342	7	85.1	0	59.186	26.119	26.8203	26.4303	27.1876	26.6883	26.7451	0.744881	-0.417156
MSMEG_1813	propionyl-CoA carboxylase beta chain	Propionyl-CoA carboxylase beta chain (EC 6.4.1.3)	A0QTE7	MSMEG_1813	Lipid metabolism	58.427	37	68.5	0	323.31	32.077	31.828	32.016	32.105	31.9791	31.825	0.0118633	0.00396474
MSMEG_1821	acyl-CoA dehydrogenase	Acyl-CoA dehydrogenase (EC 1.3.99.-)	A0QTF4	MSMEG_1821	Intermediary metabolism and respiration	41.641	31	72.5	0	323.31	27.8974	27.0881	27.5798	27.81	28.3759	28.3426	1.02985	-0.654401
MSMEG_1822	biotin-[acetyl-CoA-carboxylase] ligase	Biotin-[acetyl-CoA-carboxylase] ligase (EC 6.3.4.15)	A0QTF5	MSMEG_1822	Lipid metabolism	28.106	4	21.9	0	48.826	23.8164	23.8423	23.4903	23.3189	23.3643	23.5546	1.06276	0.303726
MSMEG_1823	conserved hypothetical protein	Uncharacterized protein	A0QTF6	MSMEG_1823	Conserved hypotheticals	24.321	10	57.7	0	161.37	25.6444	25.5436	25.2375	24.4674	25.0304	25.2068	1.0599	0.573614
MSMEG_1829	F420-0:gamma-glutamyl ligase	Bifunctional F420 biosynthesis protein FbiB [Includes: Coenzyme F420:L-glutamate ligase (EC 6.3.2.31) (EC 6.3.2.34) (Coenzyme F420-0:L-glutamate ligase) (Coenzyme F420-1:gamma-L-glutamate ligase); Dehydro-coenzyme F420-0 reductase (EC 1.3.8.-)]	A0QTG1	MSMEG_1829	Intermediary metabolism and respiration	48.566	6	20.3	0	99.014	22.8756	23.0648	25.2574	25.3886	25.3354	25.0489	0.923438	-1.52507
MSMEG_1834	phosphomannomutase/phosphoglucomutase	Phosphomannomutase/phosphoglucomutase (EC 5.4.2.2) (EC 5.4.2.8)	A0QTG6	MSMEG_1834	Intermediary metabolism and respiration	49.504	13	39	0	318.06	27.6685	27.6887	27.6651	27.9326	27.679	27.7365	0.634506	-0.10859
MSMEG_1835	TobH protein	TobH protein	A0QTG7	MSMEG_1835	Unassigned	37.03	15	61.7	0	139.21	25.4097	25.4625	25.4927	25.2822	25.4587	25.6341	0.0106059	-0.00335948
MSMEG_1873	thymidylate kinase	dTMP kinase (EC 2.7.4.9)	A0QTK1	MSMEG_1873	Intermediary metabolism and respiration	22.683	16	91	0	259.3	26.2804	25.8639	26.3611	26.5704	26.246	26.259	0.435184	-0.189994
MSMEG_1891	conserved hypothetical protein	Abasic site processing protein (EC 3.4.-.-)	A0QTL9	MSMEG_1891	Conserved hypotheticals	28.682	5	29	0	15.449	23.1933	23.9597	23.1647	22.4912	22.9117	20.896	0.939448	1.33959
MSMEG_1894	short chain dehydrogenase	Short chain dehydrogenase	A0QTM2	MSMEG_1894	Intermediary metabolism and respiration	30.419	5	31.6	0	48.305	24.6743	24.6867	24.7734	24.473	24.2425	24.2107	1.98536	0.402714
MSMEG_1914	RNA polymerase sigma-70 factor, family protein	ECF RNA polymerase sigma factor SigH (ECF sigma factor SigH) (Alternative RNA polymerase sigma factor SigH) (RNA polymerase sigma-H factor) (Sigma-H factor)	A0QTP2	MSMEG_1914	Information pathways	24.5	11	68.4	0	49.136	25.114	23.2546	25.2682	24.6008	24.7437	25.2303	0.175825	-0.312671
MSMEG_1920	diacylglycerol kinase, catalytic region	Diacylglycerol kinase, catalytic region	A0QTP8	MSMEG_1920	Lipid metabolism	34.249	8	30.9	0	49.606	22.7317	22.8351	22.3476	24.0166	24.2591	22.5989	0.851148	-0.986724
MSMEG_1925	isochorismate synthase DhbC	Isochorismate synthase (EC 5.4.4.2)	A0QTQ3	MSMEG_1925	Intermediary metabolism and respiration	37.644	11	65.8	0	120.55	24.0703	22.6893	24.0719	24.9602	23.8733	24.0437	0.525222	-0.681899
MSMEG_1926	phosphoglycerate mutase family protein	Phosphoglycerate mutase family protein	A0QTQ4	MSMEG_1926	Intermediary metabolism and respiration	22.365	12	64.5	0	101.83	24.2603	24.296	24.3519	23.2893	24.332	23.7723	0.768613	0.50488
MSMEG_1930	DEAD/DEAH box helicase	DEAD/DEAH box helicase	A0QTQ8	MSMEG_1930	Information pathways	54.716	22	64.9	0	323.31	26.7858	26.5159	26.8175	25.5973	26.7554	26.661	0.40785	0.368477
MSMEG_1934	ATP-binding protein	ATP-binding protein	A0QTR2	MSMEG_1934	Unassigned	8.4474	7	82.3	0	74.269	27.0984	26.5869	26.9203	26.5803	26.9912	27.0198	0.00757399	0.00475947
MSMEG_1935	TetR-family protein transcriptional regulator	TetR-family protein transcriptional regulator	A0QTR3	MSMEG_1935	Information pathways	24.41	12	62.6	0	102.49	23.9733	21.5297	23.507	21.5097	24.6415	24.0004	0.113737	-0.380492
MSMEG_1937	molybdopterin biosynthesis protein MoeB	Molybdopterin biosynthesis protein MoeB	A0QTR5	MSMEG_1937	Intermediary metabolism and respiration	42.89	16	57.8	0	123.93	24.6291	21.9639	24.1379	23.2104	25.0053	24.6932	0.298081	-0.725992
MSMEG_1940	hydrolase, alpha/beta fold family protein	Hydrolase, alpha/beta fold family protein	A0QTR8	MSMEG_1940	Lipid metabolism	27.464	5	37.2	0	33.272	23.758	21.7983	23.5593	23.7086	23.7958	23.4847	0.423192	-0.624502
MSMEG_1946	NADH pyrophosphatase	NADH pyrophosphatase (EC 3.6.1.22)	A0QTS4	MSMEG_1946	Intermediary metabolism and respiration	34.139	12	54.7	0	194.82	26.6132	26.6477	26.5902	26.5287	26.4881	26.5815	1.24475	0.0842717
MSMEG_1947	conserved hypothetical protein	Glutaredoxin domain-containing protein	A0QTS5	MSMEG_1947	Conserved hypotheticals	8.6538	2	58.5	0	17.142	22.9173	24.8238	25.999	22.4062	21.7861	25.0171	0.492611	1.51026
MSMEG_1950	conserved hypothetical protein	Uncharacterized protein	A0QTS8	MSMEG_1950	Conserved hypotheticals	20.246	7	48.7	0	191.58	23.2366	23.809	24.4315	22.8303	21.8879	22.9686	1.22604	1.26347
MSMEG_1951	conserved domain protein	Conserved domain protein	A0QTS9	MSMEG_1951	Conserved hypotheticals	24.748	21	62.3	0	323.31	23.6342	24.3915	25.3413	22.8391	23.7457	25.0753	0.280712	0.568958
MSMEG_1952	ATP-dependent DNA helicase	DNA helicase (EC 3.6.4.12)	A0QTT0	MSMEG_1952	Information pathways	77.827	9	17.3	0	21.243	23.0171	23.6961	22.3086	23.36	23.6025	23.5981	0.556633	-0.512934
MSMEG_1957	conserved hypothetical protein	Uncharacterized protein	A0QTT5	MSMEG_1957	Conserved hypotheticals	49.397	27	85.1	0	323.31	22.7267	23.838	24.5645	21.7772	22.6	23.489	0.678977	1.08768
MSMEG_1996	N5,N10- methylenetetrahydromethanopterin reductase-related protein	N5,N10-methylenetetrahydromethanopterin reductase-related protein	A0QTX2	MSMEG_1996	Intermediary metabolism and respiration	31.608	15	53.7	0	250.17	26.9231	26.9268	26.9446	26.9959	26.7115	26.5776	0.617709	0.169832
MSMEG_2007	putative HpcE protein	Putative HpcE protein	A0QTY3	MSMEG_2007	Unassigned	30.826	9	50.9	0	70.981	24.9036	25.3316	25.3226	24.8451	24.7456	24.8833	1.15523	0.361263
MSMEG_2010	stress responsive A/B Barrel Domain superfamily protein	Stress responsive A/B Barrel Domain superfamily protein	A0QTY6	MSMEG_2010	Regulatory proteins	11.541	4	90.5	0	97.327	22.7534	26.2818	26.1387	26.5548	25.7777	26.4538	0.438092	-1.20414
MSMEG_2019	short-chain dehydrogenase/reductase SDR	Short-chain dehydrogenase/reductase SDR	A0QTZ4	MSMEG_2019	Intermediary metabolism and respiration	26.113	5	32.3	0	50.642	23.8026	23.7095	24.2385	23.7049	24.0237	23.9544	0.0404855	0.0225684
MSMEG_2026	short chain dehydrogenase	Short chain dehydrogenase	A0QU00	MSMEG_2026	Intermediary metabolism and respiration	28.711	21	91.3	0	323.31	29.6872	29.6068	29.4966	29.5903	29.7102	29.5461	0.090032	-0.0186863
MSMEG_2027	conserved hypothetical protein TIGR00026	Uncharacterized protein	A0QU01	MSMEG_2027	Conserved hypotheticals	16.006	11	85.7	0	157.65	25.3388	26.1369	26.1316	26.3992	25.7079	26.7173	0.435781	-0.40568
MSMEG_2029	3-ketoacyl-ACP/CoA redutase	3-ketoacyl-ACP/CoA redutase	A0QU03	MSMEG_2029	Lipid metabolism	26.602	8	55.3	0	127.66	24.7246	22.1484	23.9036	25.2791	24.9728	25.1528	0.943329	-1.54267
MSMEG_2033	oxidoreductase, zinc-binding dehydrogenase family protein	Oxidoreductase, zinc-binding dehydrogenase family protein	A0QU07	MSMEG_2033	Intermediary metabolism and respiration	33.454	15	57	0	285.69	27.6226	27.7368	27.7112	28.0544	27.6759	27.6888	0.378799	-0.116201
MSMEG_2037	conserved hypothetical protein	Bac_luciferase domain-containing protein	A0QU11	MSMEG_2037	Conserved hypotheticals	35.527	7	32.5	0	55.529	23.6227	22.7328	22.4623	23.9068	23.806	23.4012	0.934216	-0.765406
MSMEG_2045	monoxygenase	Monoxygenase	A0QU18	MSMEG_2045	Virulence, detoxification and adaptation	49.542	21	64.1	0	323.31	24.9612	22.548	24.742	25.0739	24.7993	24.9365	0.478013	-0.852859
MSMEG_2046	GlcNAc-PI de-N-acetylase family protein	GlcNAc-PI de-N-acetylase family protein	A0QU19	MSMEG_2046	Unassigned	24.84	5	36.2	0	8.0815	22.3691	21.9884	22.3026	22.1811	21.9923	22.272	0.191046	0.0715396
MSMEG_2048	alcohol dehydrogenase	Alcohol dehydrogenase (EC 1.1.1.1)	A0QU20	MSMEG_2048	Intermediary metabolism and respiration	35.35	5	29.9	0	84.584	24.4363	24.8097	24.3765	24.8279	24.5263	24.2272	0.0207237	0.0136852
MSMEG_2070	acyl-CoA dehydrogenase family protein	Acyl-CoA dehydrogenase family protein (EC 1.3.99.-)	A0QU43	MSMEG_2070	Intermediary metabolism and respiration	47.292	14	43.7	0	48.015	24.071	22.7443	24.0177	23.6999	23.5059	23.4497	0.0459664	0.0591691
MSMEG_2072	3-hydroxy-3-methylglutaryl-CoA lyase	3-hydroxy-3-methylglutaryl-CoA lyase	A0QU45	MSMEG_2072	Lipid metabolism	31.079	8	36.7	0	32.92	23.0354	22.8561	24.5812	23.1524	24.4936	24.052	0.238241	-0.408423
MSMEG_2073	CAIB/BAIF family protein	CAIB/BAIF family protein	A0QU46	MSMEG_2073	Unassigned	42.847	11	30.8	0	40.126	23.8376	24.0941	23.8297	25.0395	24.0438	24.1843	0.709678	-0.502061
MSMEG_2074	conserved hypothetical protein	AB hydrolase-1 domain-containing protein	A0QU47	MSMEG_2074	Conserved hypotheticals	44.867	15	57.5	0	123.05	25.5743	25.3257	25.0762	26.5892	26.261	26.2817	2.38054	-1.05189
MSMEG_2078	antigen 85-C	Diacylglycerol acyltransferase/mycolyltransferase Ag85B (DGAT) (EC 2.3.1.122) (EC 2.3.1.20) (30 kDa extracellular protein) (Acyl-CoA:diacylglycerol acyltransferase) (Antigen 85 complex B) (85B) (Ag85B) (Extracellular alpha-antigen) (Fibronectin-binding protein B) (Fbps B)	A0QU51	MSMEG_2078	Lipid metabolism	35.189	13	57.2	0	323.31	28.1149	28.0443	28.1347	27.8854	27.8439	27.9267	2.36825	0.21262
MSMEG_2079	alcohol dehydrogenase	Alcohol dehydrogenase	A0QU52	MSMEG_2079	Intermediary metabolism and respiration	33.873	20	75	0	323.31	29.7513	29.8497	29.7737	29.4662	29.1958	29.2166	2.25347	0.498681
MSMEG_2080	putative acyl-CoA dehydrogenase	Putative acyl-CoA dehydrogenase	A0QU53	MSMEG_2080	Intermediary metabolism and respiration	43.507	31	74.4	0	323.31	28.2298	27.76	27.9548	28.8098	28.6946	28.7042	2.22893	-0.754712
MSMEG_2081	putative acyl-CoA dehydrogenase	Putative acyl-CoA dehydrogenase	A0QU54	MSMEG_2081	Intermediary metabolism and respiration	47.078	27	70.1	0	323.31	28.0151	27.5872	27.921	28.8762	28.5767	28.4371	1.89862	-0.788886
MSMEG_2083	inositol monophosphatase	Histidinol-phosphatase (EC 3.1.3.15) (Histidinol-phosphate phosphatase)	A0QU56	MSMEG_2083	Intermediary metabolism and respiration	27.719	14	78.5	0	144.22	27.0006	27.2829	27.1653	27.1122	26.8032	26.9152	0.779242	0.206041
MSMEG_2092	D-aminopeptidase	D-aminopeptidase	A0QU64	MSMEG_2092	Intermediary metabolism and respiration	38.243	10	29.7	0	297.49	26.6026	27.3574	27.2088	26.1018	26.0536	25.8531	1.90948	1.05344
MSMEG_2117	beta-glucoside-specific EII permease	Beta-glucoside-specific EII permease	A0QU87	MSMEG_2117	Cell wall and cell processes	15.8	4	59.6	0	33.65	22.5025	25.6885	25.5449	24.8491	22.0804	24.944	0.167171	0.620757
MSMEG_2130	putative acyl-CoA dehydrogenase	Putative acyl-CoA dehydrogenase	A0QUA0	MSMEG_2130	Intermediary metabolism and respiration	42.653	12	38.1	0	99.701	24.7728	24.6429	24.1729	25.2033	24.9341	24.6018	0.693453	-0.383527
MSMEG_2131	acyl-CoA synthase	Medium/long-chain-fatty-acid--[acyl-carrier-protein] ligase MbtM (EC 6.2.1.20) (EC 6.2.1.47) (Fatty acyl-[acyl-carrier-protein] synthetase) (Fatty acyl-ACP synthetase) (Mycobactin fatty acyl-AMP ligase) (Mycobactin synthetase protein M)	A0QUA1	MSMEG_2131	Lipid metabolism	55.358	17	47.7	0	51.555	22.8501	22.3925	23.5242	24.4606	24.2302	23.9364	1.62528	-1.28682
MSMEG_2163	aldehyde dehydrogenase	Aldehyde dehydrogenase	A0QUC9	MSMEG_2163	Intermediary metabolism and respiration	50.326	16	40.6	0	169.87	25.5819	25.317	25.1201	26.3108	26.0712	25.7929	1.63498	-0.718635
MSMEG_2173	GntR-family protein transcriptional regulator	GntR-family protein transcriptional regulator	A0QUD9	MSMEG_2173	Information pathways	25.285	8	42.2	0	129.13	23.9718	23.3979	24.0236	22.1218	23.8953	24.3894	0.173746	0.328899
MSMEG_2174	superfamily protein I DNA or RNA helicase	DNA helicase (EC 3.6.4.12)	A0QUE0	MSMEG_2174	Information pathways	81.198	35	60.3	0	323.31	28.118	27.8159	27.4795	28.7171	28.5831	28.2577	1.44795	-0.714841
MSMEG_2198	ThiF family protein	ThiF family protein	A0QUG4	MSMEG_2198	Unassigned	78.558	22	37.2	0	69.135	24.2674	22.4439	23.3973	22.2047	22.9917	23.6248	0.25534	0.429155
MSMEG_2201	ZbpA protein	ZbpA protein	A0QUG7	MSMEG_2201	Unassigned	16.314	9	88.7	0	245.52	29.5273	29.5009	29.4771	29.041	29.3756	29.0243	1.43109	0.354794
MSMEG_2205	putative acyl-CoA dehydrogenase	Putative acyl-CoA dehydrogenase	A0QUH1	MSMEG_2205	Intermediary metabolism and respiration	41.984	13	44.8	0	117	25.0199	24.506	24.3947	23.8183	24.7222	24.6214	0.297641	0.252885
MSMEG_2207	beta-ketothiolase	Beta-ketothiolase	A0QUH3	MSMEG_2207	Lipid metabolism	42.957	12	43.7	0	100.57	25.0937	24.7582	25.0174	24.9475	24.7211	24.9142	0.316157	0.0955346
MSMEG_2224	acetyl-CoA C-acyltransferase	Acetyl-CoA C-acyltransferase	A0QUI8	MSMEG_2224	Lipid metabolism	41.046	10	34	0	61.382	22.9782	22.3526	21.978	21.8261	23.9115	23.7111	0.418852	-0.713298
MSMEG_2249	conserved hypothetical protein	Bac_luciferase domain-containing protein	A0QUL2	MSMEG_2249	Conserved hypotheticals	41.17	11	43.6	0	88.306	24.81	24.7138	24.6766	24.5863	24.8765	24.619	0.147079	0.0395387
MSMEG_2280	pyruvate dehydrogenase	Pyruvate dehydrogenase	A0QUP4	MSMEG_2280	Intermediary metabolism and respiration	62.042	3	12.5	0	323.31	27.3666	27.4092	27.5162	26.7756	27.0293	26.84	2.46988	0.549025
MSMEG_2299	ribonucleoside-diphosphate reductase, alpha subunit	Ribonucleoside-diphosphate reductase subunit alpha 2 (EC 1.17.4.1) (Ribonucleotide reductase R1 subunit 2)	P0CH00	MSMEG_2299	Information pathways	82.105	68	83.5	0	323.31	31.2546	30.6588	30.6416	32.1272	32.0149	31.8378	2.19392	-1.14165
MSMEG_2317	alcohol dehydrogenase, zinc-containing	NADP-dependent alcohol dehydrogenase C 2 (Ms-ADHC 2) (EC 1.1.1.2)	P0CH37	MSMEG_2317	Intermediary metabolism and respiration	37.2	21	72.8	0	323.31	31.0847	30.9068	30.8994	32.4204	32.0334	31.8386	2.47624	-1.13386
MSMEG_2349	glycosyl hydrolase, family protein 57	Glycosyl hydrolase, family protein 57	A0QUV4	MSMEG_2349	Cell wall and cell processes	56.846	13	37.5	0	233.72	25.4804	25.2759	25.4449	24.9405	25.5108	25.3223	0.326996	0.142538
MSMEG_2350	conserved hypothetical protein	Probable S-adenosylmethionine-dependent methyltransferase MSMEG_2350/MSMEI_2290 (EC 2.1.1.-)	A0QUV5	MSMEG_2350	Conserved hypotheticals	28.181	11	49.4	0	318.29	25.9452	24.8944	25.7497	26.158	26.0203	26.2354	0.860136	-0.608124
MSMEG_2357	cysteine desulfurase	Cysteine desulfurase (EC 2.8.1.7)	A0QUW2	MSMEG_2357	Intermediary metabolism and respiration	41.32	11	50	0	149.62	25.6025	25.9691	25.5321	26.1021	25.9837	25.7646	0.67392	-0.248936
MSMEG_2359	methionine synthase, vitamin-B12 independent	Methionine synthase, vitamin-B12 independent	A0QUW4	MSMEG_2359	Intermediary metabolism and respiration	34.776	10	43.8	0	96.169	24.7476	24.2791	24.4321	25.3036	24.5028	24.5494	0.435906	-0.298996
MSMEG_2360	4-coumarate:CoA ligase	4-coumarate:CoA ligase	A0QUW5	MSMEG_2360	Lipid metabolism	55.365	18	55	0	136.39	24.874	25.0204	25.1507	23.8624	23.0769	24.5374	1.29793	1.18953
MSMEG_2363	amino acid-binding ACT	Amino acid-binding ACT	A0QUW8	MSMEG_2363	Unassigned	23.037	9	66.2	0	76.141	25.204	25.3472	25.1027	25.3356	24.5483	25.2997	0.230924	0.156789
MSMEG_2365	glutamyl-tRNA(Gln) amidotransferase subunit A	Glutamyl-tRNA(Gln) amidotransferase subunit A (Glu-ADT subunit A) (EC 6.3.5.7)	A0QUX0	MSMEG_2365	Information pathways	51.272	24	68.2	0	323.31	28.8293	28.8582	28.8251	29.0656	28.8834	28.7585	0.292981	-0.064963
MSMEG_2367	aspartyl/glutamyl-tRNA(Asn/Gln) amidotransferase subunit B	Aspartyl/glutamyl-tRNA(Asn/Gln) amidotransferase subunit B (Asp/Glu-ADT subunit B) (EC 6.3.5.-)	A0QUX1	MSMEG_2367	Information pathways	54.399	35	78.1	0	323.31	30.3324	30.3081	30.2275	30.1244	30.3755	30.2533	0.184474	0.0382849
MSMEG_2376	conserved hypothetical protein	Uncharacterized protein	A0QUY0	MSMEG_2376	Conserved hypotheticals	17.551	7	40.5	0	56.743	24.1153	24.2926	21.8267	21.7911	22.4466	23.2282	0.44218	0.922926
MSMEG_2381	conserved hypothetical protein	Peptidase_S9 domain-containing protein	A0QUY5	MSMEG_2381	Conserved hypotheticals	41.14	14	65.1	0	257.88	27.8895	28.1257	27.9655	28.1725	27.9536	28.1245	0.394835	-0.0899143
MSMEG_2382	5-carboxymethyl-2-hydroxymuconate delta-isomerase	5-carboxymethyl-2-hydroxymuconate delta-isomerase	A0QUY6	MSMEG_2382	Intermediary metabolism and respiration	27.649	10	42.9	0	80.282	27.2695	27.4988	27.4946	27.1586	27.3778	27.2712	0.701494	0.151834
MSMEG_2394	putative cystathionine gamma-synthase	Putative cystathionine gamma-synthase (EC 2.5.1.48)	A0QUZ6	MSMEG_2394	Intermediary metabolism and respiration	38.959	14	61	0	98.407	25.9102	25.7653	25.8741	26.0985	25.9403	25.9167	0.877397	-0.135307
MSMEG_2395	D-alanine--D-alanine ligase	D-alanine--D-alanine ligase (EC 6.3.2.4) (D-Ala-D-Ala ligase) (D-alanylalanine synthetase)	A0QUZ7	MSMEG_2395	Intermediary metabolism and respiration	39.231	16	58.4	0	125.56	26.1699	26.0445	26.1088	26.1415	26.3755	26.2909	0.978465	-0.161559
MSMEG_2407	morphine 6-dehydrogenase	Uncharacterized oxidoreductase MSMEG_2407/MSMEI_2346 (EC 1.-.-.-)	A0QV09	MSMEG_2407	Intermediary metabolism and respiration	29.949	17	92.9	0	323.31	29.2404	29.5429	29.4244	29.6626	29.46	29.6616	0.801588	-0.192191
MSMEG_2408	2,5-diketo-D-gluconic acid reductase A	Uncharacterized oxidoreductase MSMEG_2408/MSMEI_2347 (EC 1.-.-.-)	A0QV10	MSMEG_2408	Intermediary metabolism and respiration	30.221	18	77.1	0	323.31	30.6164	30.7204	30.6726	30.5123	30.2969	30.7014	0.619308	0.166259
MSMEG_2415	hemerythrin HHE cation binding region	Hemerythrin HHE cation binding region	A0QV17	MSMEG_2415	Intermediary metabolism and respiration	21.261	17	88	0	323.31	26.9487	27.7171	27.2493	25.5179	26.1674	27.317	0.783584	0.970912
MSMEG_2416	conserved hypothetical protein	Uncharacterized protein	A0QV18	MSMEG_2416	Conserved hypotheticals	26.813	20	83.3	0	323.31	27.7651	28.0365	27.6814	27.9392	27.9394	28.4245	0.635072	-0.273348
MSMEG_2417	conserved hypothetical protein	Uncharacterized protein	A0QV19	MSMEG_2417	Conserved hypotheticals	21.515	3	12.8	0	6.6514	22.4628	23.462	23.2568	22.5357	21.9821	22.1925	1.12362	0.823764
MSMEG_2421	conserved hypothetical protein	Uncharacterized protein	A0QV23	MSMEG_2421	Conserved hypotheticals	15.154	10	82	0	85.87	25.7844	25.8832	25.7476	25.0671	25.6624	25.8009	0.573911	0.294917
MSMEG_2426	nitrogen regulatory protein P-II	Nitrogen regulatory protein P-II	A0QV28	MSMEG_2426	Regulatory proteins	12.116	6	66.1	0	150.2	23.021	24.1681	24.6735	22.6786	25.073	24.6306	0.0684869	-0.173175
MSMEG_2433	D-alanyl-D-alanine carboxypeptidase	D-alanyl-D-alanine carboxypeptidase	A0QV35	MSMEG_2433	Cell wall and cell processes	30.974	6	38.9	0	36.95	22.8516	22.5104	22.1976	24.4573	24.7488	24.5885	3.25853	-2.07833
MSMEG_2434	conserved hypothetical protein	SnoaL-like domain-containing protein	A0QV36	MSMEG_2434	Conserved hypotheticals	16.525	8	66	0	189.44	26.4509	26.4222	26.2565	25.2091	25.8495	26.4762	0.647942	0.531597
MSMEG_2435	30S ribosomal protein S16	30S ribosomal protein S16	A0QV37	MSMEG_2435	Information pathways	16.768	16	85.3	0	323.31	30.8765	30.8058	30.7926	30.7557	30.3379	30.4237	1.15449	0.319203
MSMEG_2436	conserved hypothetical protein	UPF0109 protein MSMEG_2436	A0QV38	MSMEG_2436	Conserved hypotheticals	8.1952	3	42.1	0	60.425	24.2818	24.7568	24.4348	23.8781	23.3266	24.3575	0.903156	0.637041
MSMEG_2443	conserved hypothetical protein	Uncharacterized protein	A0QV45	MSMEG_2443	Conserved hypotheticals	12.206	11	88.1	0	164.77	25.7699	25.5752	25.8478	25.6042	25.8738	25.441	0.239772	0.0912622
MSMEG_2450	adenosylmethionine--8-amino-7-oxononanoate transaminase	Adenosylmethionine--8-amino-7-oxononanoate transaminase	A0QV52	MSMEG_2450	Intermediary metabolism and respiration	49.413	27	87.9	0	323.31	30.5767	30.4859	30.4627	30.9027	30.6476	30.7285	1.41129	-0.251194
MSMEG_2451	HAD-superfamily protein hydrolase, subfamily protein IIA	HAD-superfamily protein hydrolase, subfamily protein IIA	A0QV53	MSMEG_2451	Lipid metabolism	27.644	11	53.9	0	137.34	26.1456	26.1565	26.1234	26.1785	26.0773	25.9663	0.473889	0.0677884
MSMEG_2456	5,10-methylenetetrahydromethanopterin reductase	5,10-methylenetetrahydromethanopterin reductase (EC 1.5.99.11)	A0QV58	MSMEG_2456	Intermediary metabolism and respiration	35.634	3	16.6	0	11.381	23.3757	22.8625	23.4125	21.7212	22.3215	22.236	1.9164	1.12402
MSMEG_2468	L-carnitine dehydratase/bile acid-inducible protein F	L-carnitine dehydratase/bile acid-inducible protein F	A0QV70	MSMEG_2468	Intermediary metabolism and respiration	43.305	15	51.8	0	207.81	26.1439	26.0766	26.129	25.77	26.1137	25.7997	0.927824	0.221996
MSMEG_2475	putative oxidoreductase YdbC	Putative oxidoreductase YdbC (EC 1.-.-.-)	A0QV76	MSMEG_2475	Intermediary metabolism and respiration	30.639	11	41.9	0	54.942	25.2	24.5759	25.0204	26.0835	25.9729	25.8376	2.18539	-1.03255
MSMEG_2487	4-aminobutyrate aminotransferase	4-aminobutyrate aminotransferase (EC 2.6.1.19)	A0QV88	MSMEG_2487	Intermediary metabolism and respiration	43.921	14	43.6	0	129.21	25.019	24.7704	24.9364	25.1259	24.6977	24.777	0.0994933	0.0417341
MSMEG_2488	[NADP+] succinate-semialdehyde dehydrogenase	[NADP+] succinate-semialdehyde dehydrogenase (EC 1.2.1.16)	A0QV89	MSMEG_2488	Intermediary metabolism and respiration	51.245	11	33.3	0	161.49	25.0265	25.1662	25.109	25.3217	25.5171	25.3638	1.8551	-0.300287
MSMEG_2490	decarboxylase	Decarboxylase	A0QV91	MSMEG_2490	Lipid metabolism	21.559	7	68.9	0	86.087	25.6409	25.4177	25.6431	25.9063	25.4187	25.9376	0.435669	-0.186989
MSMEG_2497	amidase family protein	Amidase family protein	A0QV98	MSMEG_2497	Virulence, detoxification and adaptation	49.292	9	30.6	0	24.902	23.7517	22.7438	23.7029	23.5062	23.6373	23.595	0.211268	-0.180036
MSMEG_2500	conserved hypothetical protein	SGNH_hydro domain-containing protein	A0QVA0	MSMEG_2500	Conserved hypotheticals	43.927	13	38.1	0	26.565	24.1853	22.961	23.5682	23.5839	23.8665	23.5693	0.099587	-0.10172
MSMEG_2511	siderophore utilization protein	Siderophore utilization protein	A0QVB1	MSMEG_2511	Intermediary metabolism and respiration	31.285	8	45.5	0	108.71	26.9725	27.225	27.0308	27.5691	27.1512	27.296	0.844911	-0.262702
MSMEG_2516	putative oxidoreductase	Putative oxidoreductase	A0QVB6	MSMEG_2516	Intermediary metabolism and respiration	32.408	11	48.5	0	80.292	25.977	25.6162	26.0201	25.5935	25.177	25.0961	1.35811	0.582245
MSMEG_2528	glycerate kinase	Glycerate kinase	A0QVC7	MSMEG_2528	Intermediary metabolism and respiration	37.698	18	54.5	0	200.91	27.4074	26.9936	27.1255	27.21	27.2038	27.3393	0.227875	-0.0755539
MSMEG_2529	glyoxylate reductase	Glyoxylate reductase (EC 1.1.1.26)	A0QVC8	MSMEG_2529	Intermediary metabolism and respiration	33.045	14	66.9	0	156.73	25.2483	24.8574	24.848	25.0537	25.1245	24.5575	0.119408	0.072684
MSMEG_2536	3-oxoacyl-[acyl-carrier-protein] reductase	3-oxoacyl-[acyl-carrier-protein] reductase (EC 1.1.1.100)	A0QVD5	MSMEG_2536	Lipid metabolism	26.852	8	52.6	0	83.287	24.0454	24.459	24.2347	24.0433	24.0573	24.022	0.790638	0.205475
MSMEG_2539	thiopurine S-methyltransferase (tpmt) superfamily protein	Thiopurine S-methyltransferase (Tpmt) superfamily protein	A0QVD8	MSMEG_2539	Intermediary metabolism and respiration	24.183	7	44.2	0	17.206	23.392	24.2404	23.1491	21.7392	23.4538	22.4608	0.807746	1.04259
MSMEG_2553	transcriptional regulator, TetR family protein	Transcriptional regulator, TetR family protein	A0QVF2	MSMEG_2553	Information pathways	19.896	6	40.1	0	48.769	23.7981	22.8204	22.6844	23.4289	22.6996	22.3886	0.218339	0.261883
MSMEG_2589	conserved hypothetical protein	Uncharacterized protein	A0QVI8	MSMEG_2589	Conserved hypotheticals	14.661	5	44.9	0	39.73	23.5182	25.3835	25.4855	23.2634	25.0493	22.5641	0.526404	1.17011
MSMEG_2593	gnat-family protein acetyltransferase	Gnat-family protein acetyltransferase	A0QVJ2	MSMEG_2593	Lipid metabolism	65.926	28	52.5	0	323.31	27.5466	27.3212	27.3351	27.3344	27.4728	27.5795	0.236962	-0.0612666
MSMEG_2597	aldehyde dehydrogenase	Aldehyde dehydrogenase (EC 1.2.1.3)	A0QVJ6	MSMEG_2597	Intermediary metabolism and respiration	47.9	11	33	0	108.94	24.44	24.1242	24.4974	24.4682	24.3945	24.0189	0.120769	0.0599677
MSMEG_2598	short chain dehydrogenase	Short chain dehydrogenase	A0QVJ7	MSMEG_2598	Intermediary metabolism and respiration	26.859	7	34.2	0	22.178	25.1136	24.5909	25.0532	25.7554	24.9562	24.8688	0.348058	-0.274237
MSMEG_2611	pyridine nucleotide-disulphide oxidoreductase family protein	Pyridine nucleotide-disulphide oxidoreductase family protein	A0QVL0	MSMEG_2611	Intermediary metabolism and respiration	49.94	28	67.5	0	323.31	27.3624	27.2918	27.509	27.1513	27.5625	27.4846	0.0278632	-0.0117315
MSMEG_2614	ElaA protein	ElaA protein	A0QVL3	MSMEG_2614	Unassigned	17.772	8	61.8	0	70.953	24.9188	25.133	25.278	24.7491	24.2843	24.5828	1.5373	0.571194
MSMEG_2630	DHH family protein	DHH family protein	A0QVM9	MSMEG_2630	Unassigned	35.536	10	56.2	0	77.781	26.1412	26.2524	26.2323	26.6315	26.6529	26.6491	3.62968	-0.435882
MSMEG_2641	enoyl-CoA hydratase	Enoyl-CoA hydratase	A0QVP0	MSMEG_2641	Lipid metabolism	26.978	14	52	0	323.31	29.0074	28.7802	28.6702	29.0284	28.9248	28.7739	0.293833	-0.0897821
MSMEG_2643	conserved hypothetical protein	Uncharacterized protein	A0QVP2	MSMEG_2643	Conserved hypotheticals	20.603	3	28.9	0	30.928	22.0531	22.5515	22.8751	22.2116	22.9075	22.1351	0.077171	0.0751603
MSMEG_2647	metallophosphoesterase	Metallophosphoesterase	A0QVP6	MSMEG_2647	Lipid metabolism	37.44	9	40.5	0	53.563	25.224	24.7079	24.3784	25.0068	25.421	24.9854	0.576412	-0.367588
MSMEG_2648	Sfp-type phosphopantetheinyl transferase	Sfp-type phosphopantetheinyl transferase	A0QVP7	MSMEG_2648	Intermediary metabolism and respiration	23.949	14	70.1	0	125.72	25.1022	26.5675	23.079	25.7043	25.4181	25.5784	0.254728	-0.650678
MSMEG_2651	alkanesulfonate monooxygenase family protein	Alkanesulfonate monooxygenase family protein	A0QVQ0	MSMEG_2651	Virulence, detoxification and adaptation	41.665	10	35.8	0	203.03	24.7108	24.1458	24.33	24.7562	24.7452	24.7772	1.02566	-0.364002
MSMEG_2652	iron repressor protein	Iron repressor protein	A0QVQ1	MSMEG_2652	Unassigned	25.624	12	53	0	120.66	25.5344	25.6978	25.6449	25.1546	25.7479	25.9545	0.00900524	0.00669161
MSMEG_2658	beta-lactamase	Beta-lactamase (EC 3.5.2.6)	A0QVQ7	MSMEG_2658	Virulence, detoxification and adaptation	31.095	17	68.6	0	114.03	27.312	26.8099	26.5374	27.6564	26.7986	26.698	0.163176	-0.164588
MSMEG_2667	HpcH/HpaI aldolase/citrate lyase family protein, putative	HpcH/HpaI aldolase/citrate lyase family protein, putative	A0QVR7	MSMEG_2667	Intermediary metabolism and respiration	33.266	17	67	0	157.04	25.8344	25.626	25.6118	25.775	25.7371	25.6923	0.227663	-0.0441011
MSMEG_2669	hydrolase	Hydrolase	A0QVR8	MSMEG_2669	Unassigned	26.668	14	68.7	0	172.85	28.4468	28.9019	28.6859	28.4005	27.9103	28.0074	1.34246	0.572128
MSMEG_2685	metallo-beta-lactamase superfamily protein	Ribonuclease J (RNase J) (EC 3.1.-.-)	A0QVT2	MSMEG_2685	Virulence, detoxification and adaptation	59.617	17	42.8	0	233.73	26.8496	26.9759	26.487	26.8056	25.7479	26.5112	0.526516	0.415945
MSMEG_2687	carveol dehydrogenase	Carveol dehydrogenase (EC 1.1.1.275)	A0QVT4	MSMEG_2687	Intermediary metabolism and respiration	28.311	3	13.5	0	21.465	22.9674	23.4331	23.217	22.8679	23.0514	23.2522	0.354537	0.148662
MSMEG_2688	antibiotic biosynthesis monooxygenase domain protein	Antibiotic biosynthesis monooxygenase domain protein	A0QVT5	MSMEG_2688	Virulence, detoxification and adaptation	10.814	5	59.6	0	110.67	25.8642	26.2235	26.2774	25.4205	25.1169	26.0709	0.880255	0.585596
MSMEG_2690	DNA translocase FtsK	DNA translocase FtsK	A0QVT6	MSMEG_2690	Cell wall and cell processes	99.228	25	37.5	0	198.49	23.0715	23.9614	22.3847	23.7629	24.4923	24.3861	0.987866	-1.07455
MSMEG_2727	glutamate binding protein	Glutamate binding protein	A0QVX3	MSMEG_2727	Intermediary metabolism and respiration	29.036	32	84.6	0	323.31	21.8468	22.9651	23.1138	22.6337	24.0603	24.4269	0.718868	-1.06508
MSMEG_2731	ATPase involved in DNA repair	Uncharacterized protein MSMEG_2731/MSMEI_2664	A0QVX6	MSMEG_2731	Information pathways	49.735	30	62.6	0	323.31	28.0279	28.0582	28.1227	27.5769	27.9189	27.8477	1.25477	0.288403
MSMEG_2736	GTP-binding protein	GTPase HflX (GTP-binding protein HflX)	A0QVY1	MSMEG_2736	Information pathways	50.572	11	40.9	0	14.114	24.1057	23.6699	24.2752	23.5445	21.4979	21.2726	1.20634	1.91196
MSMEG_2738	biotin sulfoxide reductase	Biotin sulfoxide reductase (EC 1.-.-.-)	A0QVY3	MSMEG_2738	Intermediary metabolism and respiration	83.302	19	38.5	0	200.29	25.1067	25.1208	25.0847	24.6999	25.0757	24.9822	0.747975	0.184791
MSMEG_2744	thymidylate synthase	Thymidylate synthase	A0QVY9	MSMEG_2744	Intermediary metabolism and respiration	25.206	11	60.7	0	57.767	25.5587	25.985	25.8214	25.0201	25.1904	24.9924	2.18475	0.72075
MSMEG_2746	conserved hypothetical alanine and leucine rich protein	Conserved hypothetical alanine and leucine rich protein	A0QVZ0	MSMEG_2746	Conserved hypotheticals	38.286	14	68.7	0	218.56	26.6141	26.9406	26.9088	26.7949	26.7546	26.9178	0.00345699	-0.00121498
MSMEG_2750	iron-dependent repressor IdeR	Iron-dependent repressor IdeR	A0QVZ3	MSMEG_2750	Regulatory proteins	25.416	21	86.5	0	323.31	26.6508	26.7075	27.1841	26.5367	27.097	27.344	0.189732	-0.145088
MSMEG_2752	sigma factor SigB	RNA polymerase sigma factor	A0QVZ5	MSMEG_2752	Information pathways	36.069	20	54.2	0	239.32	26.6256	26.2359	26.5602	26.5646	26.2677	26.2462	0.292329	0.114365
MSMEG_2754	conserved hypothetical protein	Uncharacterized protein	A0QVZ7	MSMEG_2754	Conserved hypotheticals	8.6898	7	96.2	0	178.94	24.0362	24.2407	24.5612	23.1959	24.1551	24.0369	0.645247	0.483439
MSMEG_2758	sigma factor MysA	RNA polymerase sigma factor SigA	A0QW02	MSMEG_2758	Information pathways	51.503	33	47.2	0	323.31	28.7776	28.2501	28.5643	28.9605	29.182	28.7438	1.01945	-0.431473
MSMEG_2760	polyphosphate glucokinase	Polyphosphate glucokinase (EC 2.7.1.63)	A0QW03	MSMEG_2760	Intermediary metabolism and respiration	28.13	14	60.7	0	210.25	25.969	25.6528	25.7346	25.8808	25.839	25.4348	0.146365	0.0672849
MSMEG_2762	inositol-1-monophosphatase	Inositol-phosphate phosphatase (EC 3.1.3.25)	A0QW04	MSMEG_2762	Intermediary metabolism and respiration	29.227	19	58.7	0	323.31	24.8352	24.856	25.1321	24.0669	25.4987	25.0903	0.043601	0.0557753
MSMEG_2763	conserved hypothetical protein	Uncharacterized protein	A0QW06	MSMEG_2763	Conserved hypotheticals	10.954	2	53	0	34.934	23.5387	23.8301	23.7117	21.8069	22.3223	21.3923	2.55658	1.85298
MSMEG_2765	deoxyuridine 5'-triphosphate nucleotidohydrolase	Deoxyuridine 5'-triphosphate nucleotidohydrolase (dUTPase) (EC 3.6.1.23) (dUTP pyrophosphatase)	A0QW08	MSMEG_2765	Intermediary metabolism and respiration	15.935	8	81.8	0	138.36	24.9123	25.3146	25.6298	25.3132	22.3958	25.0433	0.469944	1.0348
MSMEG_2766	conserved hypothetical protein	Uncharacterized protein	A0QW09	MSMEG_2766	Conserved hypotheticals	27.67	12	67	0	78.117	26.0937	26.253	25.9815	25.0294	26.1955	26.2985	0.257455	0.268263
MSMEG_2768	OB-fold nucleic acid binding domain protein	OB-fold nucleic acid binding domain protein	A0QW11	MSMEG_2768	Information pathways	13.697	7	64.2	0	60.24	24.3397	24.4741	24.2276	23.8761	24.4466	24.2555	0.352162	0.154364
MSMEG_2769	TrkB protein	Trk system potassium uptake protein TrkA	A0QW13	MSMEG_2769	Unassigned	24.412	8	43.7	0	140.22	25.2802	25.179	25.3967	25.3718	25.4501	25.3302	0.614917	-0.0986754
MSMEG_2771	TrkA protein	Trk system potassium uptake protein TrkA	A0QW14	MSMEG_2771	Unassigned	23.945	10	52.7	0	89.486	25.3952	24.8064	25.2157	24.8902	25.4984	25.0619	0.0146067	-0.0110849
MSMEG_2782	conserved hypothetical protein	Coproheme decarboxylase (EC 1.3.98.5) (Coproheme III oxidative decarboxylase) (Hydrogen peroxide-dependent heme synthase)	A0QW25	MSMEG_2782	Conserved hypotheticals	26.304	24	88.3	0	323.31	29.4643	29.522	29.4675	29.9104	29.6436	29.6994	1.48144	-0.266538
MSMEG_2787	putative riboflavin biosynthesis protein RibD	Putative riboflavin biosynthesis protein RibD	A0QW30	MSMEG_2787	Intermediary metabolism and respiration	27.927	10	51.9	0	23.977	24.1597	22.636	23.8919	23.192	23.822	21.8888	0.332242	0.594961
MSMEG_2788	ATP/GTP-binding integral membrane protein	ATP/GTP-binding integral membrane protein	A0QW31	MSMEG_2788	Information pathways	37.149	18	69	0	186.76	26.2267	25.4189	25.718	26.1003	26.1206	26.1377	0.633243	-0.331673
MSMEG_2789	acetyltransferase, GNAT family protein	Acetyltransferase, GNAT family protein	A0QW32	MSMEG_2789	Lipid metabolism	19.036	7	47.2	0	59.959	23.8533	23.7931	23.9037	23.7758	23.6782	23.6093	1.31261	0.162289
MSMEG_2791	pyridoxamine 5'-phosphate oxidase family protein	Pyridoxamine 5'-phosphate oxidase family protein	A0QW34	MSMEG_2791	Intermediary metabolism and respiration	15.079	4	27	0	6.4172	21.9544	22.0457	23.6806	22.9684	22.3922	22.751	0.0871112	-0.14364
MSMEG_2799	phospho-2-dehydro-3-deoxyheptonate aldolase	Phospho-2-dehydro-3-deoxyheptonate aldolase (EC 2.5.1.54)	A0QW41	MSMEG_2799	Intermediary metabolism and respiration	37.351	16	56.3	0	287.2	26.8	26.1609	26.3144	26.1356	26.517	26.764	0.0615453	-0.047081
MSMEG_2839	transcriptional accessory protein	Transcriptional accessory protein	A0QW71	MSMEG_2839	Information pathways	85.418	40	57.3	0	323.31	27.8652	27.5209	27.5182	28.3202	28.2882	28.0572	1.84137	-0.587134
MSMEG_2900	2-hydroxy-6-oxo-6-phenylhexa-2,4-dienoate hydrolase	2-hydroxy-6-oxo-6-phenylhexa-2,4-dienoate hydrolase (EC 3.7.1.-)	A0QWD3	MSMEG_2900	Intermediary metabolism and respiration	31.665	14	59.4	0	126.02	25.7605	25.4106	25.3175	26.1965	25.9673	25.9726	1.62475	-0.549266
MSMEG_2901	conserved hypothetical protein	SnoaL-like domain-containing protein	A0QWD2	MSMEG_2901	Conserved hypotheticals	20.181	6	38.5	0	130.46	24.0663	24.3584	24.2616	23.7439	24.4115	24.3044	0.123084	0.0754833
MSMEG_2929	thioesterase family protein	Thioesterase family protein	A0QWG0	MSMEG_2929	Lipid metabolism	22.631	10	61.7	0	32.087	24.3685	22.7522	24.4164	20.0624	24.5445	24.3523	0.21362	0.859341
MSMEG_2932	HIT family protein hydrolase	HIT family protein hydrolase	A0QWG3	MSMEG_2932	Unassigned	22.524	10	84.9	0	88.874	24.7461	25.0105	24.8894	24.7659	24.9281	24.944	0.00916728	0.00265376
MSMEG_2937	pyridoxine biosynthesis protein	Pyridoxal 5'-phosphate synthase subunit PdxS (PLP synthase subunit PdxS) (EC 4.3.3.6) (Pdx1)	A0QWG8	MSMEG_2937	Intermediary metabolism and respiration	32.102	24	83.5	0	323.31	28.6384	28.4984	28.6836	28.695	28.8377	29.028	1.04018	-0.246765
MSMEG_2940	conserved hypothetical protein	Probable transcriptional regulatory protein MSMEG_2940/MSMEI_2866	A0QWH1	MSMEG_2940	Conserved hypotheticals	26.765	12	64.1	0	138.82	27.3426	27.6077	27.3267	27.26	27.0715	27.4447	0.51944	0.166903
MSMEG_2941	NAD dependent epimerase/dehydratase family protein	NAD dependent epimerase/dehydratase family protein	A0QWH2	MSMEG_2941	Intermediary metabolism and respiration	22.193	10	60.2	0	29.693	24.162	24.8549	24.5853	22.3842	24.0893	24.3135	0.662612	0.938363
MSMEG_2942	glyoxalase/bleomycin resistance protein/dioxygenase superfamily protein	Glyoxalase/bleomycin resistance protein/dioxygenase superfamily protein	A0QWH3	MSMEG_2942	Virulence, detoxification and adaptation	15.95	3	25.2	0	10.26	23.3122	23.6405	23.3362	21.6446	22.1926	23.3432	0.947768	1.0362
MSMEG_2983	conserved hypothetical protein	Uncharacterized protein	A0QWL4	MSMEG_2983	Conserved hypotheticals	15.382	4	67.8	0	61.433	25.4648	22.3414	25.5924	22.8857	22.3377	21.2785	0.923555	2.29892
MSMEG_2999	conserved protein	Conserved protein	A0QWM9	MSMEG_2999	Conserved hypotheticals	59.974	10	29	0	159.37	25.0935	25.2892	25.3449	25.517	25.3779	25.2911	0.690936	-0.152839
MSMEG_3000	metallopeptidase, zinc binding	Metallopeptidase, zinc binding	A0QWN0	MSMEG_3000	Intermediary metabolism and respiration	31.421	8	49.5	0	88.791	24.762	24.4613	24.2579	24.7474	24.6278	24.7684	0.653564	-0.220804
MSMEG_3013	putative transcriptional regulator family protein	Putative transcriptional regulator family protein	A0QWP3	MSMEG_3013	Information pathways	17.461	3	25	0	36.847	23.232	22.8112	23.1614	22.413	23.1409	22.8682	0.451101	0.26085
MSMEG_3019	conserved hypothetical protein	zinc-ribbon_6 domain-containing protein	A0QWP9	MSMEG_3019	Conserved hypotheticals	38.239	11	50.3	0	113.41	25.1676	25.432	25.4923	25.4021	25.2467	24.9887	0.411421	0.15147
MSMEG_3034	metallopeptidase, M24 family protein	Metallopeptidase, M24 family protein	A0QWR3	MSMEG_3034	Intermediary metabolism and respiration	39.791	9	34.4	0	211.2	25.5867	25.567	25.6125	25.6091	25.3541	25.2694	0.798481	0.177891
MSMEG_3040	beta-lactamase	Beta-lactamase	A0QWR8	MSMEG_3040	Virulence, detoxification and adaptation	43.354	14	46.8	0	60.104	24.9839	24.448	23.1978	22.7965	24.4189	24.5815	0.131235	0.277536
MSMEG_3042	PyrR bifunctional protein	Bifunctional protein PyrR [Includes: Pyrimidine operon regulatory protein; Uracil phosphoribosyltransferase (UPRTase) (EC 2.4.2.9)]	A0QWS0	MSMEG_3042	Intermediary metabolism and respiration	20.069	6	34.6	0	30.278	24.3105	24.1738	24.0972	24.4613	24.0823	24.0646	0.0206742	-0.0089105
MSMEG_3044	dihydroorotase	Dihydroorotase (DHOase) (EC 3.5.2.3)	A0QWS2	MSMEG_3044	Intermediary metabolism and respiration	46.572	14	45.3	0	305.11	26.4807	26.2738	26.2208	26.6346	26.3687	26.4321	0.609971	-0.153358
MSMEG_3050	integration host factor	Integration host factor	A0QWS8	MSMEG_3050	Information pathways	11.635	20	91.4	0	323.31	30.3023	30.5913	31.0045	30.4808	30.0772	30.7069	0.314202	0.211062
MSMEG_3051	guanylate kinase	Guanylate kinase (EC 2.7.4.8) (GMP kinase)	A0QWS9	MSMEG_3051	Intermediary metabolism and respiration	21.588	6	44.5	0	34.603	24.2179	23.834	24.0813	24.022	24.076	24.3802	0.294414	-0.115008
MSMEG_3059	esterase	Esterase	A0QWT7	MSMEG_3059	Lipid metabolism	30.968	18	75.9	0	323.31	28.5926	28.6744	28.8711	28.6566	28.2443	28.9215	0.188286	0.105218
MSMEG_3072	riboflavin biosynthesis protein ribAB	Riboflavin biosynthesis protein RibBA [Includes: 3,4-dihydroxy-2-butanone 4-phosphate synthase (DHBP synthase) (EC 4.1.99.12); GTP cyclohydrolase-2 (EC 3.5.4.25) (GTP cyclohydrolase II)]	A0QWV0	MSMEG_3072	Intermediary metabolism and respiration	47.881	29	67.2	0	323.31	28.9215	28.6965	28.8274	28.4332	29.1594	29.0285	0.08945	-0.0585365
MSMEG_3080	conserved hypothetical protein	Putative gluconeogenesis factor	A0QWV8	MSMEG_3080	Conserved hypotheticals	37.431	15	49.7	0	78.172	24.2391	23.966	23.6001	23.5961	23.6936	23.3631	0.852164	0.384209
MSMEG_3081	conserved hypothetical protein	Probable cell division protein WhiA	A0QWV9	MSMEG_3081	Conserved hypotheticals	34.863	14	53.5	0	72.177	25.1478	24.9435	24.9441	24.6645	25.3525	25.4031	0.199229	-0.128201
MSMEG_3094	oxidoreductase, zinc-binding dehydrogenase family protein	Oxidoreductase, zinc-binding dehydrogenase family protein	A0QWX1	MSMEG_3094	Intermediary metabolism and respiration	38.493	9	40.5	0	95.209	24.2067	23.2109	24.0109	24.1896	24.0182	24.0388	0.368746	-0.272694
MSMEG_3106	quinone oxidoreductase	Quinone oxidoreductase (EC 1.6.5.5)	A0QWY3	MSMEG_3106	Intermediary metabolism and respiration	35.542	18	80.4	0	323.31	29.5583	29.5037	29.5064	29.6547	29.2088	29.3057	0.414598	0.133107
MSMEG_3107	conserved hypothetical protein	Uncharacterized protein	A0QWY4	MSMEG_3107	Conserved hypotheticals	33.885	16	70.5	0	285.05	25.5931	25.7368	25.6553	25.5996	25.4231	24.7596	0.70636	0.400928
MSMEG_3114	conserved hypothetical protein	Uncharacterized protein	A0QWZ1	MSMEG_3114	Conserved hypotheticals	28.753	4	28.4	0	31.23	23.2495	21.8576	22.2075	24.1738	21.8718	23.3752	0.370139	-0.702051
MSMEG_3125	cysteine desulfurase	Cysteine desulfurase (EC 2.8.1.7)	A0QX02	MSMEG_3125	Intermediary metabolism and respiration	43.943	31	94.7	0	323.31	28.1067	28.1125	28.1459	28.4182	28.2301	28.3851	1.70423	-0.222757
MSMEG_3126	SUF system FeS assembly protein, NifU family protein	SUF system FeS assembly protein, NifU family protein	A0QX03	MSMEG_3126	Intermediary metabolism and respiration	17.742	7	58.5	0	55.142	23.7844	24.2806	23.9307	24.0024	23.8102	24.3229	0.0782979	-0.0466315
MSMEG_3127	conserved protein, DUF59	Conserved protein, DUF59	A0QX04	MSMEG_3127	Unassigned	12.33	6	93.8	0	102.62	24.0346	25.4811	25.5978	21.8622	22.8721	24.864	0.840551	1.83845
MSMEG_3137	oxidoreductase	Oxidoreductase	A0QX14	MSMEG_3137	Intermediary metabolism and respiration	39.043	12	56.4	0	83.384	23.9631	23.5581	22.5418	25.4962	25.4328	25.2887	2.06382	-2.05157
MSMEG_3139	enoyl-CoA hydratase/isomerase	Enoyl-CoA hydratase/isomerase	A0QX16	MSMEG_3139	Lipid metabolism	29.464	14	61.2	0	51.004	25.5488	25.3389	25.2806	22.4074	25.1512	24.9793	0.609065	1.21011
MSMEG_3140	ABC transporter ATP-binding protein, possibly in EF-3 subfamily protein	ABC transporter ATP-binding protein, possibly in EF-3 subfamily protein	A0QX17	MSMEG_3140	Cell wall and cell processes	58.47	12	26.8	0	91.82	25.013	23.6395	24.5826	24.1641	25.0695	25.1144	0.294595	-0.370959
MSMEG_3151	[NADH] enoyl-[acyl-carrier-protein] reductase	Enoyl-[acyl-carrier-protein] reductase [NADH] (ENR) (Enoyl-ACP reductase) (EC 1.3.1.9) (FAS-II enoyl-ACP reductase) (NADH-dependent 2-trans-enoyl-ACP reductase)	P42829	MSMEG_3151	Lipid metabolism	28.527	22	93.7	0	323.31	30.1136	29.5378	29.7163	30.2377	30.0642	30.0132	0.796145	-0.315798
MSMEG_3155	band 7 protein	Band 7 protein	A0QX32	MSMEG_3155	Unassigned	43.982	20	64.5	0	323.31	24.4278	22.0888	24.2165	24.6329	22.986	22.7235	0.0465927	0.130246
MSMEG_3159	methylmalonyl-CoA mutase large subunit	Methylmalonyl-CoA mutase large subunit (EC 5.4.99.2)	A0QX36	MSMEG_3159	Lipid metabolism	80.583	31	54.3	0	323.31	29.5917	29.5478	29.6257	29.7924	29.4879	29.4074	0.0761534	0.0258503
MSMEG_3160	LAO/AO transport system ATPase	LAO/AO transport system ATPase (EC 2.7.-.-)	A0QX37	MSMEG_3160	Cell wall and cell processes	35.182	11	51.1	0	60.937	24.5649	24.226	24.4167	24.5979	24.4373	24.459	0.361366	-0.0955232
MSMEG_3173	L-asparaginase	L-asparaginase	A0QX50	MSMEG_3173	Intermediary metabolism and respiration	32.351	9	46.2	0	94.177	26.5475	21.735	26.2263	26.5556	26.4847	26.4734	0.464248	-1.6683
MSMEG_3178	DNA polymerase III alpha subunit	DNA polymerase III subunit alpha (EC 2.7.7.7)	A0QX55	MSMEG_3178	Information pathways	129.21	22	26.4	0	130.37	23.7387	21.266	21.8286	24.0022	24.4427	24.1993	1.19936	-1.93697
MSMEG_3209	bifunctional HisA/TrpF protein	Phosphoribosyl isomerase A (1-(5-phosphoribosyl)-5-[(5-phosphoribosylamino)methylideneamino] imidazole-4-carboxamide isomerase) (EC 5.3.1.16) (N-(5'-phosphoribosyl)anthranilate isomerase) (PRAI) (EC 5.3.1.24) (Phosphoribosylformimino-5-aminoimidazole carboxamide ribotide isomerase)	A0QX85	MSMEG_3209	Intermediary metabolism and respiration	26.408	18	77.5	0	323.31	28.9392	29.1299	28.8687	29.0043	28.6241	28.7213	0.640259	0.196014
MSMEG_3210	inositol monophosphate phosphatase	Inositol-1-monophosphatase ImpA (I-1-Pase) (IMPase) (Inositol-1-phosphatase) (EC 3.1.3.25)	A0QX86	MSMEG_3210	Intermediary metabolism and respiration	28.674	7	47.5	0	119.95	24.7723	24.7934	24.4336	24.284	24.6839	25.2015	0.0682889	-0.056715
MSMEG_3214	hypothetical protein	Uncharacterized protein	A0QX90	MSMEG_3214	Conserved hypotheticals	36.485	15	62.1	0	146.22	25.0381	25.0121	24.7368	25.0489	24.7863	25.0632	0.101237	-0.0371641
MSMEG_3225	ferredoxin-dependent glutamate synthase 1	Ferredoxin-dependent glutamate synthase 1 (EC 1.4.7.1)	A0QXA1	MSMEG_3225	Intermediary metabolism and respiration	164.33	45	42.9	0	323.31	27.2195	27.2022	27.2739	27.4118	27.2576	27.4424	1.06702	-0.138759
MSMEG_3226	glutamate synthase, NADH/nadph, small subunit	Glutamate synthase, NADH/nadph, small subunit	A0QXA2	MSMEG_3226	Intermediary metabolism and respiration	53.852	15	40.2	0	220.05	24.5167	24.3754	24.7011	24.0035	24.8397	24.6941	0.022673	0.0186424
MSMEG_3235	ABC-type amino acid transport system, secreted component	ABC-type amino acid transport system, secreted component	A0QXB0	MSMEG_3235	Cell wall and cell processes	30.706	17	82.7	0	323.31	22.0262	24.0527	21.87	22.5633	24.0661	24.5339	0.509783	-1.07146
MSMEG_3238	3-mercaptopyruvate sulfurtransferase	3-mercaptopyruvate sulfurtransferase	A0QXB3	MSMEG_3238	Intermediary metabolism and respiration	29.63	8	57.3	0	92.689	26.9609	26.964	27.0994	26.9484	26.7148	26.9401	0.720369	0.14035
MSMEG_3240	DNA-binding response regulator, LuxR family protein	DNA-binding response regulator, LuxR family protein	A0QXB5	MSMEG_3240	Information pathways	23.398	10	56.6	0	39.843	23.9971	23.1803	23.8818	22.9772	24.0209	23.4314	0.205004	0.209887
MSMEG_3246	response regulator	Response regulator	A0QXB9	MSMEG_3246	Regulatory proteins	23.173	16	76.4	0	323.31	27.2777	27.363	27.2301	27.0646	26.9283	27.1487	1.49875	0.24311
MSMEG_3253	conserved hypothetical protein	Uncharacterized protein	A0QXC6	MSMEG_3253	Conserved hypotheticals	31.953	25	77.6	0	160.92	25.0104	24.8992	25.2906	25.708	21.7108	25.1813	0.276445	0.866702
MSMEG_3259	acyl-CoA dehydrogenase	Acyl-CoA dehydrogenase	A0QXD2	MSMEG_3259	Intermediary metabolism and respiration	43.461	19	58.6	0	275.24	24.5165	24.1554	25.0783	25.1961	22.4167	24.9292	0.163818	0.402767
MSMEG_3261	conserved hypothetical protein	Uncharacterized protein	A0QXD4	MSMEG_3261	Conserved hypotheticals	30.636	7	46.1	0	46.092	24.8026	24.6277	24.4523	25.0304	24.104	23.7913	0.342392	0.318948
MSMEG_3265	arabitol-phosphate dehydrogenase	Erythritol/L-threitol dehydrogenase (EC 1.1.1.-)	A0QXD8	MSMEG_3265	Intermediary metabolism and respiration	39.356	15	52.5	0	128.87	26.1325	26.1208	25.9834	25.7838	26.1641	26.0996	0.190254	0.0630595
MSMEG_3302	short-chain dehydrogenase/reductase SDR	Short-chain dehydrogenase/reductase SDR	A0QXH4	MSMEG_3302	Intermediary metabolism and respiration	31.192	5	22.4	0	9.747	22.5837	23.4531	22.3347	22.068	23.0431	22.8425	0.111966	0.139331
MSMEG_3308	universal stress protein family protein, putative	Universal stress protein family protein, putative	A0QXH9	MSMEG_3308	Regulatory proteins	17.098	7	54.3	0	105.18	23.661	23.7941	24.0186	23.9715	23.8021	23.9882	0.329149	-0.0960426
MSMEG_3309	conserved hypothetical protein	Tryptophan synthase beta chain (EC 4.2.1.20)	A0QXI0	MSMEG_3309	Conserved hypotheticals	45.719	12	43.4	0	323.31	26.978	26.9662	27.024	27.098	26.931	26.8584	0.136097	0.0269534
MSMEG_3376	beta-lactamase	Beta-lactamase	A0QXP4	MSMEG_3376	Virulence, detoxification and adaptation	33.846	7	34.2	0	53.899	24.4157	24.9362	24.7438	24.7417	24.1213	24.4762	0.463178	0.252207
MSMEG_3379	2-deoxy-D-gluconate 3-dehydrogenase	2-deoxy-D-gluconate 3-dehydrogenase (EC 1.1.1.125)	A0QXP6	MSMEG_3379	Intermediary metabolism and respiration	27.46	15	71.3	0	82.715	24.1613	22.3182	24.4837	24.1844	25.1354	24.9986	0.690952	-1.11843
MSMEG_3384	isoflavone reductase	Isoflavone reductase	A0QXQ2	MSMEG_3384	Intermediary metabolism and respiration	33.327	6	30.1	0	70.512	22.5514	23.8898	21.8044	24.3556	24.2218	24.3124	1.19047	-1.54808
MSMEG_3394	cupin domain protein	Cupin domain protein	A0QXR2	MSMEG_3394	Intermediary metabolism and respiration	15.653	5	49.6	0	12.322	23.3601	21.9434	23.7815	22.3003	23.2209	22.9742	0.115102	0.196554
MSMEG_3418	conserved hypothetical protein	Uncharacterized protein	A0QXT4	MSMEG_3418	Conserved hypotheticals	15.481	9	57	0	41.537	23.7236	24.3778	24.1297	22.4523	23.8004	24.2429	0.433581	0.578527
MSMEG_3419	hypothetical protein	Uncharacterized protein	A0QXT5	MSMEG_3419	Conserved hypotheticals	34.155	14	55	0	54.652	22.0469	24.9751	24.6679	23.1505	22.0151	21.3132	0.743375	1.73701
MSMEG_3422	D-isomer specific 2-hydroxyacid dehydrogenase, NAD-binding	D-isomer specific 2-hydroxyacid dehydrogenase, NAD-binding	A0QXT8	MSMEG_3422	Intermediary metabolism and respiration	37.219	23	79	0	294.69	27.2942	27.3073	27.3864	27.1018	27.2765	26.9675	1.07064	0.214039
MSMEG_3426	short chain dehydrogenase	Short chain dehydrogenase	A0QXU2	MSMEG_3240	Intermediary metabolism and respiration	29.89	13	63.6	0	229.77	26.2808	25.3629	21.493	26.1234	26.1055	26.2016	0.529507	-1.76462
MSMEG_3430	SAM-dependent methyltransferase	SAM-dependent methyltransferase	A0QXU6	MSMEG_3430	Lipid metabolism	21.706	12	75.6	0	99.662	25.9514	26.1949	26.079	26.0496	25.7313	26.1296	0.30404	0.104965
MSMEG_3465	acyl-CoA synthase	Acyl-CoA synthase	A0QXY1	MSMEG_3465	Lipid metabolism	65.801	27	64.5	0	323.31	28.1057	27.9618	28.082	28.6506	28.4141	28.2218	1.34495	-0.378974
MSMEG_3468	AMP-binding enzyme	AMP-binding enzyme	A0QXY3	MSMEG_3468	Information pathways	55.777	12	31.1	0	24.486	23.6342	22.7808	23.6361	23.5308	23.6802	23.4733	0.293335	-0.211084
MSMEG_3478	tena/thi-4 family protein	Aminopyrimidine aminohydrolase (EC 3.5.99.2)	A0QXZ4	MSMEG_3478	Unassigned	27.05	9	49.4	0	61.866	25.3565	25.3848	25.3706	24.4143	25.3672	25.2293	0.545477	0.367025
MSMEG_3479	thiol peroxidase	Thiol peroxidase (Tpx) (EC 1.11.1.24) (Peroxiredoxin tpx) (Prx) (Thioredoxin peroxidase) (Thioredoxin-dependent peroxiredoxin)	A0QXZ5	MSMEG_3479	Virulence, detoxification and adaptation	16.832	11	90.9	0	323.31	31.0512	30.9803	30.9449	30.5079	30.4027	30.4649	3.5892	0.533626
MSMEG_3483	mosc domain protein	Mosc domain protein	A0QXZ9	MSMEG_3483	Unassigned	23.808	7	40.3	0	91.466	24.3068	23.0491	23.8928	24.0243	24.1612	23.9204	0.309564	-0.285721
MSMEG_3489	conserved hypothetical protein, putative	SGNH_hydro domain-containing protein	A0QY05	MSMEG_3489	Conserved hypotheticals	24.314	6	34.6	0	16.238	23.3286	22.9716	23.403	22.9118	22.9358	23.3695	0.334856	0.162016
MSMEG_3500	conserved hypothetical protein	Uncharacterized protein	A0QY16	MSMEG_3500	Conserved hypotheticals	26.536	8	30.6	0	36.841	22.8125	22.1509	22.4575	23.0189	22.4312	22.524	0.280887	-0.184376
MSMEG_3505	6-aminohexanoate-cyclic-dimer hydrolase	6-aminohexanoate-cyclic-dimer hydrolase (EC 3.5.2.12)	A0QY21	MSMEG_3505	Virulence, detoxification and adaptation	50.072	12	36.7	0	110.28	25.4868	25.2101	25.4542	26.022	26.0038	25.6136	1.44731	-0.49606
MSMEG_3507	fructose-bisphosphate aldolase class-I	Fructose-bisphosphate aldolase class I (EC 4.1.2.13)	A0QY23	MSMEG_3507	Intermediary metabolism and respiration	31.925	34	95.3	0	323.31	30.874	31.2089	31.1725	30.9764	31.0646	31.2347	0.0171076	-0.00671895
MSMEG_3512	competence damage-inducible protein A	CinA-like protein	A0QY28	MSMEG_3512	Virulence, detoxification and adaptation	45.124	14	41.2	0	115.11	26.7005	26.7008	26.6486	26.4614	26.4434	26.291	2.12982	0.284721
MSMEG_3513	enhanced intracellular survival protein	Uncharacterized N-acetyltransferase MSMEG_3513 (EC 2.3.1.-)	A0QY29	MSMEG_3513	Virulence, detoxification and adaptation	43.909	24	66.2	0	138.29	27.988	27.8474	28.0479	27.1066	27.1204	26.9682	3.51145	0.896037
MSMEG_3514	hypothetical protein	Uncharacterized protein	A0QY30	MSMEG_3514	Conserved hypotheticals	8.8128	7	86.7	0	154	26.4688	26.2505	26.4133	25.4875	26.7598	26.5358	0.105648	0.116498
MSMEG_3515	3-alpha-(or 20-beta)-hydroxysteroid dehydrogenase	3-alpha-(Or 20-beta)-hydroxysteroid dehydrogenase (EC 1.1.1.53)	A0QY31	MSMEG_3515	Intermediary metabolism and respiration	25.488	9	49.4	0	157.52	24.8392	22.0518	24.6417	24.8203	24.3343	24.2204	0.267946	-0.61412
MSMEG_3532	serine/threonine dehydratase family protein	Serine/threonine dehydratase family protein	A0QY48	MSMEG_3532	Regulatory proteins	32.788	19	68.4	0	323.31	26.3264	24.9373	25.3625	26.2662	26.5813	26.4669	0.998088	-0.896093
MSMEG_3538	cyclopropane-fatty-acyl-phospholipid synthase 1	Cyclopropane-fatty-acyl-phospholipid synthase 1 (EC 2.1.1.79)	A0QY53	MSMEG_3538	Lipid metabolism	32.964	9	47.6	0	36.684	25.1171	25.2594	25.3074	24.9365	21.1714	25.0281	0.524085	1.51596
MSMEG_3569	conserved hypothetical protein	EthD domain-containing protein	A0QY84	MSMEG_3569	Conserved hypotheticals	26.63	8	44.5	0	100.37	25.2209	24.7532	24.8594	24.9954	25.0352	24.8418	0.0284177	-0.0129706
MSMEG_3574	TPR domain protein	TPR domain protein	A0QY89	MSMEG_3574	Unassigned	58.765	25	57.4	0	258.79	27.0928	27.4126	27.2339	26.7103	26.99	27.002	1.22256	0.345648
MSMEG_3575	cytidine/deoxycytidylate deaminase, zinc-binding region	Cytidine/deoxycytidylate deaminase, zinc-binding region	A0QY90	MSMEG_3575	Intermediary metabolism and respiration	17.241	4	31.4	0	82.388	23.4028	22.5885	23.4563	23.26	22.4567	23.1678	0.189752	0.187662
MSMEG_3576	alpha-amylase 3	Alpha-amylase 3	A0QY91	MSMEG_3576	Intermediary metabolism and respiration	48.148	15	54.5	0	78.608	24.5567	24.6372	25.0807	24.3788	24.4361	24.0367	1.08702	0.474319
MSMEG_3580	antigen 85-C	Antigen 85-C (EC 2.3.1.-)	A0QY95	MSMEG_3580	Lipid metabolism	35.915	10	48	0	323.31	26.7509	26.3264	25.93	26.9548	26.4713	26.5347	0.492371	-0.31786
MSMEG_3594	anthranilate dioxygenase reductase	Anthranilate dioxygenase reductase	A0QYA9	MSMEG_3594	Virulence, detoxification and adaptation	42.973	17	66.7	0	254.3	25.9309	26.143	26.0081	22.1242	24.7181	24.9539	1.08409	2.09526
MSMEG_3595	conserved hypothetical protein	Uncharacterized protein	A0QYB0	MSMEG_3595	Conserved hypotheticals	23.811	6	55	0	22.63	21.6273	24.1543	23.7601	22.0952	23.4574	24.0493	0.00675605	-0.0200704
MSMEG_3596	ATPase	ATPase	A0QYB1	MSMEG_3596	Cell wall and cell processes	115.29	8	11	0	148.48	23.8976	22.6496	23.9136	23.8657	23.8381	23.6896	0.298871	-0.310833
MSMEG_3598	periplasmic sugar-binding proteins	Xylitol-binding protein	A0QYB3	MSMEG_3598	Cell wall and cell processes	36.08	27	66.2	0	323.31	22.2894	22.8061	23.796	23.1982	24.2348	22.7304	0.270884	-0.423948
MSMEG_3599	sugar-binding transcriptional regulator, LacI family protein	D-threitol-binding protein	A0QYB5	MSMEG_3599	Information pathways	36.35	30	64.2	0	323.31	24.5189	26.1553	26.6725	25.4978	26.2535	26.325	0.127199	-0.243193
MSMEG_3603	oxidoreductase, zinc-binding dehydrogenase family protein	Oxidoreductase, zinc-binding dehydrogenase family protein	A0QYB8	MSMEG_3603	Intermediary metabolism and respiration	36.188	12	40.2	0	51.748	23.9334	22.5583	22.9899	24.6286	24.3932	24.3964	1.47199	-1.31221
MSMEG_3604	sorbitol utilization protein SOU2	Sorbitol utilization protein SOU2 (EC 1.1.-.-)	A0QYB9	MSMEG_3604	Intermediary metabolism and respiration	27.155	12	55.7	0	224.5	26.7612	26.5115	26.428	26.9437	26.6146	26.7884	0.712689	-0.215318
MSMEG_3605	sorbitol dehydrogenase	Sorbitol dehydrogenase (EC 1.1.1.14)	A0QYC0	MSMEG_3605	Intermediary metabolism and respiration	36.005	16	63.9	0	281.71	28.6479	28.481	28.5738	29.0475	28.9436	28.5432	0.794454	-0.277186
MSMEG_3607	short chain dehydrogenase	D-threitol dehydrogenase (EC 1.1.1.403)	A0QYC2	MSMEG_3607	Intermediary metabolism and respiration	26.333	12	52.3	0	195.38	25.8895	25.6424	25.756	26.1252	25.8997	25.8757	0.891029	-0.204201
MSMEG_3608	acetyl-CoA acetyltransferase	Acetyl-CoA acetyltransferase	A0QYC3	MSMEG_3608	Lipid metabolism	53.044	9	33.6	0	32.651	21.9595	23.7444	24.484	23.2052	24.3467	24.2338	0.253994	-0.532604
MSMEG_3609	hydride transferase 1	Hydride transferase 1	A0QYC5	MSMEG_3609	Unassigned	34.434	9	41.9	0	26.273	23.3355	25.2564	24.9651	25.356	21.4855	25.0058	0.15531	0.569927
MSMEG_3618	alanine and proline-rich secreted protein apa	Alanine and proline-rich secreted protein Apa (Fibronectin attachment protein)	A0QYD3	MSMEG_3618	Cell wall and cell processes	35.568	8	40.2	0	149.25	25.7254	26.9485	26.7516	26.0373	25.7686	26.0699	0.590155	0.516565
MSMEG_3619	short chain dehydrogenase	Short chain dehydrogenase	A0QYD4	MSMEG_3619	Intermediary metabolism and respiration	23.464	22	96.9	0	323.31	29.9167	30.023	29.9373	29.6896	29.8715	30.0761	0.276094	0.0799427
MSMEG_3620	conserved hypothetical protein	Bac_luciferase domain-containing protein	A0QYD5	MSMEG_3620	Conserved hypotheticals	33.972	20	62.8	0	323.31	30.1973	30.0878	30.0893	30.1857	29.9255	29.9813	0.467516	0.0939808
MSMEG_3628	ComA operon protein 2	ComA operon protein 2	A0QYE3	MSMEG_3628	Regulatory proteins	13.945	6	44.3	0	106.03	27.0281	26.9653	26.9166	27.0863	26.9787	26.7991	0.0591338	0.0153294
MSMEG_3634	IMP dehydrogenase family protein	IMP dehydrogenase family protein	A0QYE8	MSMEG_3634	Intermediary metabolism and respiration	49.593	30	88.9	0	323.31	29.6156	29.4876	29.6116	29.8891	29.5969	29.4578	0.222397	-0.0762939
MSMEG_3636	ferric iron-binding periplasmic protein of ABC transporter	Ferric iron-binding periplasmic protein of ABC transporter	A0QYF1	MSMEG_3636	Cell wall and cell processes	36.431	19	63.3	0	287.52	22.6743	23.0743	23.1853	23.7461	23.4276	23.6783	1.60205	-0.639343
MSMEG_3645	conserved hypothetical protein	BFN domain-containing protein	A0QYG0	MSMEG_3645	Conserved hypotheticals	18.177	10	90.2	0	140.03	26.5383	26.9144	26.7421	26.2364	26.0721	26.8785	0.553143	0.335927
MSMEG_3647	forkhead-associated protein	Glycogen accumulation regulator GarA	A0QYG2	MSMEG_3647	Unassigned	16.584	12	89.9	0	292.41	27.6324	28.3636	28.3071	27.6039	27.2567	27.9575	0.731466	0.494974
MSMEG_3654	ATPase SecA2	Protein translocase subunit SecA 2	A0QYG9	MSMEG_3654	Cell wall and cell processes	85.423	33	54.1	0	323.31	26.8215	26.4208	26.6306	26.8214	26.9918	26.885	1.02538	-0.275078
MSMEG_3657	succinate dehydrogenase	Succinate dehydrogenase	A0QYH2	MSMEG_3657	Intermediary metabolism and respiration	52.991	13	44.3	0	164.53	24.6503	24.6552	24.5713	24.9239	24.5979	24.4072	0.0384649	-0.0173696
MSMEG_3662	mannose-binding lectin	Mannose-binding lectin	A0QYH7	MSMEG_3662	Cell wall and cell processes	21.922	12	74.5	0	237.3	27.9327	28.307	27.8611	28.3732	28.1567	28.7633	0.818095	-0.397491
MSMEG_3726	alcohol dehydrogenase	Alcohol dehydrogenase	A0QYN8	MSMEG_3726	Intermediary metabolism and respiration	61.432	11	31.7	0	66.973	25.8517	25.8722	26.0246	23.8792	22.8357	22.1351	2.36254	2.96614
MSMEG_3733	conserved hypothetical protein	Uncharacterized protein	A0QYP5	MSMEG_3733	Conserved hypotheticals	9.6615	5	65.9	0	21.294	21.7925	23.5539	23.7456	23.7333	22.5809	23.6591	0.151227	-0.293717
MSMEG_3738	GTP-binding protein EngA	GTPase Der (GTP-binding protein EngA)	A0QYP9	MSMEG_3738	Information pathways	51.133	17	45.2	0	105.87	25.0394	24.2698	24.5073	24.6394	24.7343	24.4789	0.0166627	-0.0120214
MSMEG_3741	transcriptional regulator	Transcriptional regulator	A0QYQ2	MSMEG_3741	Information pathways	29.132	7	28.6	0	15.943	23.4754	23.9781	23.3647	22.8125	23.8033	23.6105	0.214544	0.19728
MSMEG_3745	MutT/nudix family protein	MutT/nudix family protein	A0QYQ6	MSMEG_3745	Unassigned	22.432	8	64.6	0	83.182	25.0681	25.666	25.6567	25.1305	25.4094	25.4359	0.248356	0.138375
MSMEG_3750	inorganic polyphosphate/ATP-NAD kinase (Poly(P)/ATP NADkinase)	NAD kinase (EC 2.7.1.23) (ATP-dependent NAD kinase)	A0QYQ9	MSMEG_3750	Intermediary metabolism and respiration	32.819	15	53.1	0	116.13	25.2169	24.9369	24.9168	25.5889	24.8867	25.2833	0.436683	-0.229417
MSMEG_3753	hydrolase	Hydrolase	A0QYR2	MSMEG_3753	Unassigned	36.007	15	65.5	0	171.88	26.548	26.6687	26.5121	26.2255	26.5501	26.6539	0.293972	0.0997581
MSMEG_3767	acyl-CoA synthase	Acyl-CoA synthase	A0QYS3	MSMEG_3767	Lipid metabolism	107.34	33	50.5	0	239.1	22.9473	23.9951	22.9397	24.102	23.1391	22.9366	0.0685647	-0.0985584
MSMEG_3768	macrolide-transport ATP-binding protein abc transporter	Macrolide-transport ATP-binding protein abc transporter	A0QYS4	MSMEG_3768	Cell wall and cell processes	64.903	16	32.7	0	173.4	24.4016	24.6625	24.1141	24.0807	24.462	24.5012	0.0758305	0.0447604
MSMEG_3782	endoribonuclease L-PSP, putative	Endoribonuclease L-PSP, putative	A0QYT8	MSMEG_3782	Information pathways	14.494	6	64.4	0	81.584	24.0085	24.734	24.5433	22.7858	24.5346	24.7243	0.250704	0.413701
MSMEG_3783	acyl-CoA dehydrogenase	Acyl-CoA dehydrogenase (EC 1.3.99.-)	A0QYT7	MSMEG_3783	Intermediary metabolism and respiration	45.054	12	38.9	0	76.065	23.0529	22.6228	23.0569	21.5742	23.5946	23.2363	0.0591793	0.109166
MSMEG_3786	D-amino acid deaminase	D-amino acid deaminase	A0QYU1	MSMEG_3786	Intermediary metabolism and respiration	45.332	12	40.3	0	45.682	24.4612	24.486	24.4298	23.0744	24.4174	23.7043	0.871288	0.726962
MSMEG_3810	hydrolase	Hydrolase	A0QYW5	MSMEG_3810	Unassigned	24.631	10	55.1	0	207.43	26.6818	26.8127	26.9901	26.5959	26.343	26.6573	1.06009	0.296123
MSMEG_3811	universal stress protein family protein, putative	Universal stress protein family protein, putative	A0QYW6	MSMEG_3811	Regulatory proteins	15.207	16	94.6	0	323.31	30.0721	30.1561	30.3092	29.406	29.8126	30.0108	1.07267	0.436021
MSMEG_3812	acyl-CoA thioesterase	Acyl-CoA thioesterase	A0QYW7	MSMEG_3812	Lipid metabolism	31.302	6	30	0	30.09	21.5603	23.0998	23.3738	23.7942	23.4851	23.5592	0.750657	-0.934837
MSMEG_3833	30S ribosomal protein S1	30S ribosomal protein S1	A0QYY6	MSMEG_3833	Information pathways	53.315	57	82.9	0	323.31	32.7153	32.5814	32.6546	32.4959	32.6928	32.6685	0.161064	0.0313416
MSMEG_3839	DNA polymerase I	DNA polymerase I (EC 2.7.7.7)	A0QYZ2	MSMEG_3839	Information pathways	99.896	42	60.4	0	262.51	26.8772	26.5441	26.7558	27.3344	27.0219	27.1082	1.47629	-0.429117
MSMEG_3858	conserved hypothetical protein	RNA polymerase-binding protein RbpA	A0QZ11	MSMEG_3858	Conserved hypotheticals	13.057	12	76.3	0	193.38	24.6306	24.9163	25.4425	24.4302	23.9398	25.6549	0.22308	0.321521
MSMEG_3859	glycosyl transferase, group 2 family protein	Polyprenol monophosphomannose synthase (PPM synthase) (Polyprenol-P-Man synthase) (Ppm1) (EC 2.4.1.-) (Dolichol-phosphate mannose synthase) (EC 2.4.1.83)	A0QZ12	MSMEG_3859	Cell wall and cell processes	29.106	17	64.5	0	153.52	25.2791	22.8937	25.3556	25.4381	25.3648	25.3589	0.470197	-0.877804
MSMEG_3861	amidohydrolase 3	Amidohydrolase 3	A0QZ14	MSMEG_3861	Intermediary metabolism and respiration	55.526	16	50.8	0	83.724	24.7485	24.9947	24.6947	24.6137	24.3507	24.7465	0.749459	0.242333
MSMEG_3872	precorrin-8X methylmutase	Precorrin-8X methylmutase (EC 5.4.1.2)	A0QZ25	MSMEG_3872	Intermediary metabolism and respiration	21.787	11	76.4	0	110.03	26.1991	25.9185	25.9468	26.12	26.055	26.0547	0.236144	-0.0551084
MSMEG_3873	cobalamin biosynthesis protein cobIJ	Cobalamin biosynthesis protein cobIJ (EC 2.1.1.130) (EC 2.1.1.131)	A0QZ26	MSMEG_3873	Intermediary metabolism and respiration	54.004	19	49.9	0	93.257	25.7817	25.6444	25.6622	25.0392	25.7911	25.9989	0.105718	0.0864035
MSMEG_3880	nitrilase/cyanide hydratase and apolipoprotein N-acyltransferase	Nitrilase/cyanide hydratase and apolipoprotein N-acyltransferase	A0QZ33	MSMEG_3880	Cell wall and cell processes	15.214	8	53.2	0	25.974	24.6096	24.3751	24.3129	24.1705	24.2728	24.4345	0.517702	0.139905
MSMEG_3881	proline dipeptidase	Proline dipeptidase	A0QZ34	MSMEG_3881	Intermediary metabolism and respiration	39.656	16	65.1	0	323.31	27.5319	27.9959	27.9194	27.4049	27.4472	27.4587	1.2309	0.378779
MSMEG_3888	conserved hypothetical protein	Uncharacterized protein	A0QZ41	MSMEG_3888	Conserved hypotheticals	34.017	8	33.6	0	145.66	24.9225	25.1808	24.9111	25.0168	24.4373	24.8844	0.501898	0.225277
MSMEG_3890	proteasome component	Pup--protein ligase (EC 6.3.1.19) (Proteasome accessory factor A) (Pup-conjugating enzyme)	A0QZ42	MSMEG_3890	Intermediary metabolism and respiration	51.373	18	45.4	0	152.43	25.8344	25.8179	25.5274	25.7085	25.9875	25.2933	0.101331	0.0634556
MSMEG_3894	proteasome alpha subunit	Proteasome subunit alpha (20S proteasome alpha subunit) (Proteasome core protein PrcA)	A0QZ46	MSMEG_3894	Intermediary metabolism and respiration	26.915	13	49.6	0	290.88	28.4931	28.5113	28.0247	28.1372	28.4799	28.394	0.0103977	0.00598272
MSMEG_3895	proteasome beta subunit	Proteasome subunit beta (EC 3.4.25.1) (20S proteasome beta subunit) (Proteasome core protein PrcB)	A0QZ47	MSMEG_3895	Intermediary metabolism and respiration	32.131	19	69	0	323.31	28.8553	28.8174	28.3093	28.7877	28.674	28.5996	0.0492117	-0.0264409
MSMEG_3897	proteasome component	Pup deamidase/depupylase (EC 3.4.-.-) (EC 3.5.1.119) (Deamidase of protein Pup)	A0QZ49	MSMEG_3897	Intermediary metabolism and respiration	54.573	31	64.7	0	323.31	27.5483	27.3062	27.3344	27.0977	27.4756	27.4667	0.124302	0.0496489
MSMEG_3902	ATPase, AAA family protein	Proteasome-associated ATPase (AAA ATPase forming ring-shaped complexes) (ARC) (Mycobacterial proteasome ATPase)	A0QZ54	MSMEG_3902	Intermediary metabolism and respiration	67.963	37	69	0	323.31	29.1528	28.9507	28.2649	29.0975	29.4217	29.2778	0.770675	-0.476243
MSMEG_3908	conserved hypothetical protein	Uncharacterized protein	A0QZ60	MSMEG_3908	Conserved hypotheticals	28.554	12	62.6	0	103.08	25.3778	25.5723	25.3705	25.6902	25.0411	25.1994	0.249578	0.129941
MSMEG_3932	14 kDa antigen	14 kDa antigen	A0QZ83	MSMEG_3932	Intermediary metabolism and respiration	15.927	20	89.7	0	69.635	25.0766	24.6739	25.3154	23.3224	23.8646	25.1724	0.710231	0.902184
MSMEG_3942	conserved hypothetical protein	Uncharacterized protein	A0QZ93	MSMEG_3942	Conserved hypotheticals	54.196	10	31.9	0	97.77	23.6709	22.8547	24.1191	24.5589	24.0199	24.2728	0.851079	-0.735638
MSMEG_3945	universal stress protein family protein	Universal stress protein family protein	A0QZ96	MSMEG_3945	Regulatory proteins	29.04	28	79.5	0	301.74	28.0599	27.5354	27.9993	27.8083	27.7574	27.816	0.159717	0.07094
MSMEG_3950	universal stress protein family protein	Universal stress protein MSMEG_3950/MSMEI_3859 (USP MSMEG_3950)	A0QZA1	MSMEG_3950	Regulatory proteins	31.451	19	80.6	0	323.31	27.4355	27.397	27.3401	26.7712	26.3266	26.6845	2.34024	0.796787
MSMEG_3952	conserved hypothetical protein	Nitroreductase domain-containing protein	A0QZA2	MSMEG_3952	Conserved hypotheticals	35.227	21	70.8	0	198.48	26.5132	26.4006	26.2962	25.507	25.8286	26.1195	1.4483	0.584975
MSMEG_3962	lactate 2-monooxygenase	Lactate 2-monooxygenase (EC 1.13.12.4)	A0QZB3	MSMEG_3962	Virulence, detoxification and adaptation	42.747	22	57.6	0	323.31	29.0428	28.7803	28.774	26.4385	26.4965	26.3216	4.73998	2.44683
MSMEG_3973	N-methylhydantoinase	N-methylhydantoinase	A0QZC4	MSMEG_3973	Intermediary metabolism and respiration	71.435	22	50.9	0	273.25	26.428	26.3167	27.0838	26.8868	26.6935	25.9942	0.0827974	0.0846443
MSMEG_3980	transcriptional regulator, GntR family protein	Transcriptional regulator, GntR family protein	A0QZC9	MSMEG_3980	Information pathways	24.046	6	31.8	0	83.438	21.8013	22.167	22.7776	22.2381	22.5051	22.736	0.313076	-0.244422
MSMEG_4064	zinc-binding alcohol dehydrogenase	Zinc-binding alcohol dehydrogenase	A0QZL1	MSMEG_4064	Intermediary metabolism and respiration	34.431	3	16.5	0	31.765	21.6951	22.9011	24.1979	25.6572	25.5401	25.2485	1.5962	-2.55053
MSMEG_4112	cyclohexanecarboxylate-CoA ligase	Cyclohexanecarboxylate-CoA ligase	A0QZQ6	MSMEG_4112	Lipid metabolism	60.459	12	34.8	0	169.58	25.7142	25.604	25.4518	25.6469	25.7851	25.7704	0.754387	-0.144093
MSMEG_4115	3-hydroxybutyryl-CoA dehydrogenase	3-hydroxybutyryl-CoA dehydrogenase (EC 1.1.1.157)	A0QZQ9	MSMEG_4115	Intermediary metabolism and respiration	30.706	8	48.5	0	110.96	25.4105	25.3689	25.3563	23.0727	25.9378	25.6845	0.202184	0.480182
MSMEG_4116	3-hydroxybutyryl-CoA dehydrogenase	3-hydroxybutyryl-CoA dehydrogenase (EC 1.1.1.157)	A0QZR0	MSMEG_4116	Intermediary metabolism and respiration	32.119	13	66.9	0	85.708	25.0138	24.6249	24.6459	25.3585	25.0469	24.9294	0.908549	-0.350018
MSMEG_4123	3-hydroxyisobutyrate dehydrogenase	3-hydroxyisobutyrate dehydrogenase	A0QZR7	MSMEG_4123	Intermediary metabolism and respiration	31.103	8	34.4	0	46.627	22.6328	22.8851	23.4033	22.3879	23.2105	23.1584	0.0540302	0.0547969
MSMEG_4125	oxidoreductase, short chain dehydrogenase/reductase family protein	Oxidoreductase, short chain dehydrogenase/reductase family protein	A0QZR9	MSMEG_4125	Intermediary metabolism and respiration	26.922	10	46.5	0	64.929	25.7867	25.3907	25.6383	25.1229	25.1289	25.5855	0.784001	0.326122
MSMEG_4126	hydrolase, isochorismatase family protein	Hydrolase, isochorismatase family protein	A0QZS0	MSMEG_4126	Intermediary metabolism and respiration	25.517	9	69.1	0	28.856	24.1193	23.4246	24.347	24.9333	24.9657	24.7111	1.4576	-0.906417
MSMEG_4128	conserved hypothetical protein	Methyltransf_25 domain-containing protein	A0QZS2	MSMEG_4128	Conserved hypotheticals	30.989	10	48.6	0	96.524	24.5414	24.346	24.1237	24.7	24.9999	24.3498	0.707897	-0.346193
MSMEG_4190	inositol monophosphatase family protein	Inositol monophosphatase family protein	A0QZY1	MSMEG_4190	Intermediary metabolism and respiration	27.542	8	41.1	0	39.149	22.9707	22.4237	23.9886	24.0838	21.3312	25.9952	0.17979	-0.675704
MSMEG_4192	conserved hypothetical protein	Uncharacterized protein	A0QZY3	MSMEG_4192	Conserved hypotheticals	21.165	11	46.7	0	87.643	27.1245	26.7915	26.897	26.9129	27.0105	26.9763	0.101447	-0.0288874
MSMEG_4193	phosphoglycerate mutase family protein	Phosphoglycerate mutase family protein	A0QZY4	MSMEG_4193	Intermediary metabolism and respiration	23.852	13	77.1	0	275.25	26.7918	27.0418	26.9133	26.8557	26.7514	26.9853	0.200529	0.0514978
MSMEG_4195	conserved hypothetical protein	Uncharacterized protein	A0QZY6	MSMEG_3952	Conserved hypotheticals	10.83	6	91.1	0	21.575	24.5609	24.6206	24.6205	22.7261	22.2841	22.8942	3.37078	1.96589
MSMEG_4199	conserved hypothetical protein	Uncharacterized protein	A0QZZ0	MSMEG_4199	Conserved hypotheticals	18.061	5	34.7	0	91.198	26.1354	26.9318	26.8954	24.5505	26.1874	26.7204	0.522156	0.834783
MSMEG_4200	peptidase M20	Peptidase M20	A0QZZ1	MSMEG_4200	Intermediary metabolism and respiration	47.855	16	50.7	0	310.48	27.1007	27.0298	26.952	26.9304	26.8593	26.8829	1.33863	0.136638
MSMEG_4214	glutamine amidotransferase	Glutamine amidotransferase	A0R003	MSMEG_4214	Intermediary metabolism and respiration	26.334	17	79.6	0	323.31	28.2347	27.9612	28.0625	28.4882	28.5059	28.6626	2.0618	-0.46608
MSMEG_4217	DivIVA protein	Cell wall synthesis protein Wag31 (Antigen 84)	A0R006	MSMEG_4217	Unassigned	29.544	25	76.5	0	323.31	27.9699	28.9196	28.5141	27.4107	28.1169	28.7106	0.34577	0.3885
MSMEG_4220	conserved hypothetical protein	Pyridoxal phosphate homeostasis protein (PLP homeostasis protein)	A0R009	MSMEG_4220	Conserved hypotheticals	30.615	5	20.6	0	44.382	23.062	22.6616	22.8757	23.2659	22.7444	22.8018	0.129203	-0.0709464
MSMEG_4221	conserved hypothetical protein	Purine nucleoside phosphorylase	A0R010	MSMEG_4221	Conserved hypotheticals	24.597	8	49.8	0	33.326	25.0195	25.1384	24.9432	24.0275	24.3964	24.1711	2.63026	0.835311
MSMEG_4231	UDP-N-acetylmuramoyl-tripeptide--D-alanyl-D- alanine ligase	UDP-N-acetylmuramoyl-tripeptide--D-alanyl-D-alanine ligase (EC 6.3.2.10) (D-alanyl-D-alanine-adding enzyme)	A0R020	MSMEG_4231	Cell wall and cell processes	51.664	17	64.2	0	224	26.4462	26.4862	26.4804	26.7005	26.4753	26.4727	0.440334	-0.0785567
MSMEG_4232	UDP-N-acetylmuramoylalanyl-D-glutamate-2, 6-diaminopimelate ligase	UDP-N-acetylmuramoyl-L-alanyl-D-glutamate--2,6-diaminopimelate ligase (EC 6.3.2.13) (Meso-A2pm-adding enzyme) (Meso-diaminopimelate-adding enzyme) (UDP-MurNAc-L-Ala-D-Glu:meso-diaminopimelate ligase) (UDP-MurNAc-tripeptide synthetase) (UDP-N-acetylmuramyl-tripeptide synthetase)	A0R021	MSMEG_4232	Intermediary metabolism and respiration	53.132	18	68.3	0	136.02	25.7628	26.0262	25.787	25.8784	25.9942	25.7651	0.06714	-0.0205886
MSMEG_4233	Penicillin binding protein transpeptidase domain protein	Penicillin-binding protein PbpB (PBP3)	A0R022	MSMEG_4233	Cell wall and cell processes	69.707	18	40.9	0	48.787	23.9839	22.7229	23.9224	24.5962	24.7793	24.8552	1.34433	-1.20047
MSMEG_4240	polyprenyl synthetase	Polyprenyl synthetase	A0R029	MSMEG_4240	Unassigned	38.775	24	68.5	0	323.31	28.659	28.7542	28.5025	28.1613	28.6721	28.4981	0.511199	0.194749
MSMEG_4242	transcriptional regulatory protein	Transcriptional regulatory protein	A0R031	MSMEG_4242	Information pathways	14.804	7	67.9	0	90.215	24.9762	25.5208	25.5429	24.4634	24.7748	24.8841	1.33434	0.639199
MSMEG_4244	3-deoxy-7-phosphoheptulonate synthase	Phospho-2-dehydro-3-deoxyheptonate aldolase AroG (EC 2.5.1.54) (3-deoxy-D-arabino-heptulosonate 7-phosphate synthase) (DAHP synthase) (Phospho-2-keto-3-deoxyheptonate aldolase)	A0R033	MSMEG_4244	Intermediary metabolism and respiration	50.731	33	78.4	0	323.31	29.5826	29.548	29.535	29.8416	29.6188	29.5979	0.759391	-0.130895
MSMEG_4251	cyclase/dehydrase	Cyclase/dehydrase	A0R040	MSMEG_4251	Intermediary metabolism and respiration	16.211	11	66.9	0	115.45	22.4492	23.0707	24.0034	22.5253	24.8728	23.8932	0.291928	-0.589332
MSMEG_4260	cytochrome c oxidase subunit 3	Cytochrome aa3 subunit 3 (Probable cytochrome c oxidase subunit 3)	A0R049	MSMEG_4260	Virulence, detoxification and adaptation	22.181	4	11.3	0	70.964	22.6555	21.9816	22.8251	24.2341	23.3284	24.4011	1.6283	-1.50047
MSMEG_4262	ubiquinol-cytochrome c reductase iron-sulfur subunit	Cytochrome bc1 complex Rieske iron-sulfur subunit (Cytochrome bc1 reductase complex subunit QcrA)	A0R051	MSMEG_4262	Virulence, detoxification and adaptation	44.817	39	71.3	0	323.31	26.0547	24.4459	26.5245	27.109	26.101	26.6175	0.60349	-0.934125
MSMEG_4263	ubiquinol-cytochrome c reductase cytochrome b subunit	Cytochrome bc1 complex cytochrome b subunit (EC 7.1.1.8) (Cytochrome bc1 reductase complex subunit QcrB)	A0R052	MSMEG_4263	Virulence, detoxification and adaptation	60.21	28	46.9	0	323.31	27.1432	26.525	26.9017	26.4586	27.1235	27.2728	0.111634	-0.0949777
MSMEG_4268	cytochrome c oxidase subunit 2	Cytochrome aa3 subunit 2 (EC 7.1.1.9)	A0R057	MSMEG_4268	Virulence, detoxification and adaptation	38.039	27	61.6	0	323.31	24.0746	22.6287	23.4639	23.8649	22.5632	22.8771	0.191866	0.287376
MSMEG_4270	adenosine kinase	Adenosine kinase (EC 2.7.1.20)	A0R059	MSMEG_4270	Intermediary metabolism and respiration	34.854	25	92.9	0	323.31	29.6707	29.8012	29.7475	30.1802	29.8337	29.9773	1.12617	-0.257244
MSMEG_4272	HesB/YadR/YfhF family protein	HesB/YadR/YfhF family protein	A0R061	MSMEG_4272	Unassigned	12.395	8	79.7	0	323.31	28.2744	28.4487	28.3822	28.5445	28.4289	28.4939	0.927685	-0.120694
MSMEG_4275	nicotinate-nucleotide--dimethylbenzimidazole phosphoribosyltransferase	Nicotinate-nucleotide--dimethylbenzimidazole phosphoribosyltransferase (NN:DBI PRT) (EC 2.4.2.21) (N(1)-alpha-phosphoribosyltransferase)	A0R064	MSMEG_4275	Intermediary metabolism and respiration	35.726	11	42.7	0	99.102	24.1219	24.0508	24.2096	24.5789	24.3693	24.3104	1.45062	-0.292105
MSMEG_4281	cytosol aminopeptidase	Probable cytosol aminopeptidase (EC 3.4.11.1) (Leucine aminopeptidase) (LAP) (EC 3.4.11.10) (Leucyl aminopeptidase)	A0R069	MSMEG_4281	Intermediary metabolism and respiration	53.724	30	74.4	0	323.31	28.5416	28.1827	28.5878	29.1995	28.5609	28.4171	0.456693	-0.288448
MSMEG_4293	glutamate-ammonia-ligase adenylyltransferase	Bifunctional glutamine synthetase adenylyltransferase/adenylyl-removing enzyme (ATP:glutamine synthetase adenylyltransferase) (ATase) [Includes: Glutamine synthetase adenylyl-L-tyrosine phosphorylase (EC 2.7.7.89) (Adenylyl removase) (AR) (AT-N); Glutamine synthetase adenylyl transferase (EC 2.7.7.42) (Adenylyl transferase) (AT) (AT-C)]	A0R082	MSMEG_4293	Intermediary metabolism and respiration	109.4	25	40.6	0	131.61	24.6703	23.4136	23.998	25.1534	24.6583	24.3208	0.716255	-0.683534
MSMEG_4295	hydrolase, alpha/beta fold family protein	Hydrolase, alpha/beta fold family protein	A0R084	MSMEG_4295	Lipid metabolism	52.844	14	51	0	49.77	24.535	25.1016	24.8886	24.6246	24.7587	24.6483	0.410536	0.164584
MSMEG_4299	enoyl-CoA hydratase/isomerase	Enoyl-CoA hydratase/isomerase	A0R088	MSMEG_4299	Lipid metabolism	27.314	18	69.3	0	235.41	26.8539	26.6167	26.6109	26.3358	26.348	26.3775	1.86261	0.340024
MSMEG_4301	acyl-CoA synthase	Acyl-CoA synthase	A0R090	MSMEG_4301	Lipid metabolism	63.421	32	61.8	0	323.31	30.2432	30.0755	30.0563	30.2815	30.2459	30.0738	0.359695	-0.0754134
MSMEG_4302	adenylate cyclase, putative	Adenylate cyclase, putative	A0R091	MSMEG_4302	Intermediary metabolism and respiration	55.597	10	32.5	0	205.46	24.7091	22.3326	24.391	24.0968	24.5939	24.3871	0.292609	-0.54838
MSMEG_4303	methyltransferase	Methyltransferase	A0R092	MSMEG_4303	Unassigned	54.728	21	62.4	0	323.31	28.1038	27.9828	28.0617	28.3703	28.0195	27.6793	0.0445167	0.026413
MSMEG_4305	phosphoglycerate mutase	Phosphoglycerate mutase	A0R094	MSMEG_4305	Intermediary metabolism and respiration	39.032	19	64.4	0	298.47	26.1406	26.293	26.223	25.8482	26.4894	26.2352	0.0500589	0.0279274
MSMEG_4306	conserved hypothetical protein	zf-RING_7 domain-containing protein	A0R095	MSMEG_4306	Conserved hypotheticals	27.142	16	71.1	0	148.43	27.2538	27.5324	27.3823	27.2129	27.0413	27.4457	0.476685	0.156164
MSMEG_4307	conserved hypothetical protein	GTP cyclohydrolase 1 type 2 homolog	A0R096	MSMEG_4307	Conserved hypotheticals	40.037	8	30	0	26.898	25.4809	22.4026	25.5597	25.7646	25.1664	25.6215	0.418476	-1.03645
MSMEG_4308	5'-nucleotidase	5'-nucleotidase (EC 3.1.3.5)	A0R097	MSMEG_4308	Intermediary metabolism and respiration	24.195	8	53.9	0	221.56	25.7049	25.3982	25.2917	25.6694	25.5613	25.502	0.351331	-0.112667
MSMEG_4313	glyoxalase/bleomycin resistance protein/dioxygenase	Glyoxalase/bleomycin resistance protein/dioxygenase	A0R0A1	MSMEG_4313	Virulence, detoxification and adaptation	14.925	15	99.3	0	183.23	28.1066	28.5798	28.5283	27.8978	27.9041	28.2971	0.866012	0.371897
MSMEG_4320	alkyl hydroperoxide reductase/ Thiol specific antioxidant/ Mal allergen	Alkyl hydroperoxide reductase/ Thiol specific antioxidant/ Mal allergen	A0R0A7	MSMEG_4320	Virulence, detoxification and adaptation	17.337	5	37.2	0	14.443	23.3919	23.7708	23.5882	22.8047	23.0663	23.4957	0.941541	0.461425
MSMEG_4321	conserved hypothetical protein	Uncharacterized protein	A0R0A8	MSMEG_4321	Conserved hypotheticals	15.628	5	60.7	0	226.92	27.2713	27.4524	27.1937	26.6315	26.4186	27.0258	1.47004	0.613832
MSMEG_4323	pyruvate dehydrogenase E1 component	Pyruvate dehydrogenase E1 component (PDH E1 component) (EC 1.2.4.1)	A0R0B0	MSMEG_4323	Intermediary metabolism and respiration	103.08	65	76.6	0	323.31	32.1567	32.055	32.0378	32.3714	32.2302	32.1838	1.24235	-0.178651
MSMEG_4325	malonyl CoA-acyl carrier protein transacylase	Malonyl CoA-acyl carrier protein transacylase (MCT) (EC 2.3.1.39)	A0R0B2	MSMEG_4325	Lipid metabolism	29.675	14	52.1	0	323.31	29.3713	29.3834	29.2288	29.1509	29.1739	29.2315	1.21413	0.14241
MSMEG_4327	3-oxoacyl-[acyl-carrier-protein] synthase 1	Beta-ketoacyl-[acyl-carrier-protein] synthase I (EC 2.3.1.41)	A0R0B4	MSMEG_4327	Lipid metabolism	43.786	34	85.8	0	323.31	31.6479	31.5375	31.5834	31.5736	31.3592	31.4479	0.859831	0.129376
MSMEG_4328	3-oxoacyl-[acyl-carrier-protein] synthase 2	Beta-ketoacyl-[acyl-carrier-protein] synthase I (EC 2.3.1.41)	A0R0B5	MSMEG_4328	Lipid metabolism	43.734	32	89.4	0	323.31	29.9207	29.7347	30.1339	29.8219	29.6132	29.804	0.61833	0.18341
MSMEG_4329	propionyl-CoA carboxylase beta chain	Propionyl-CoA carboxylase beta chain (EC 6.4.1.3)	A0R0B6	MSMEG_4329	Lipid metabolism	50.246	41	68.6	0	323.31	30.4293	30.0349	30.2103	30.6088	30.3868	30.3848	0.798515	-0.235321
MSMEG_4330	short chain dehydrogenase	Short chain dehydrogenase	A0R0B7	MSMEG_4330	Intermediary metabolism and respiration	26.405	8	57.4	0	71.336	22.9188	23.8622	24.1458	22.1842	22.2514	22.4759	1.60813	1.33842
MSMEG_4337	beta-lactamase	Beta-lactamase	A0R0C4	MSMEG_4337	Virulence, detoxification and adaptation	28.337	7	45.4	0	227.15	26.0181	25.8878	25.9838	26.1302	25.9729	25.7877	0.00110315	-0.000359853
MSMEG_4340	NAD/mycothiol-dependent formaldehyde dehydrogenase	NAD/mycothiol-dependent formaldehyde dehydrogenase (EC 1.1.1.306)	A0R0C7	MSMEG_4340	Cell wall and cell processes	38.404	24	78	0	323.31	29.3431	29.7664	29.7907	29.2424	29.4046	29.3107	0.963083	0.314143
MSMEG_4342	metallo-beta-lactamase family protein	Metallo-beta-lactamase family protein	A0R0C8	MSMEG_4342	Virulence, detoxification and adaptation	22.338	7	56.2	0	40.514	26.984	27.4567	27.3498	27.0791	26.6678	26.8293	1.01866	0.404809
MSMEG_4349	conserved hypothetical proline rich protein	Conserved hypothetical proline rich protein	A0R0D6	MSMEG_4349	Conserved hypotheticals	60.081	9	24.8	0	81.356	22.553	23.4283	23.2138	23.3273	22.2463	22.9655	0.204585	0.218623
MSMEG_4358	D-beta-hydroxybutyrate dehydrogenase	D-beta-hydroxybutyrate dehydrogenase	A0R0E5	MSMEG_4358	Intermediary metabolism and respiration	25.544	12	61.4	0	91.353	25.9536	25.7854	25.7956	24.9969	25.4673	25.5934	1.22079	0.492348
MSMEG_4362	universal stress protein family protein	Universal stress protein family protein	A0R0E9	MSMEG_4362	Regulatory proteins	28.073	7	32	0	60.186	23.6779	22.7419	22.9664	23.5885	23.6223	23.7674	0.858381	-0.530687
MSMEG_4367	formamidase	Formamidase (EC 3.5.1.49)	A0R0F4	MSMEG_4367	Intermediary metabolism and respiration	44.496	15	41.9	0	161.71	27.2261	27.8465	27.7855	27.8915	27.9644	28.4172	0.852997	-0.471668
MSMEG_4396	isochorismatase hydrolase	Isochorismatase hydrolase	A0R0I3	MSMEG_4396	Intermediary metabolism and respiration	27.449	9	53.4	0	130.53	21.931	22.6849	25.3763	26.0457	25.8321	25.6424	1.12161	-2.50933
MSMEG_4399	conserved hypothetical protein	Uncharacterized protein	A0R0I6	MSMEG_4399	Conserved hypotheticals	13.114	5	40	0	37.307	24.5764	22.9311	24.1559	25.0756	25.1089	25.3626	1.21234	-1.29454
MSMEG_4401	phosphonoacetaldehyde hydrolase	Phosphonoacetaldehyde hydrolase	A0R0I8	MSMEG_4401	Intermediary metabolism and respiration	25.117	13	52.7	0	323.31	26.6181	25.753	27.1175	26.8748	27.0782	27.5876	0.689649	-0.683954
MSMEG_4460	acetolactate synthase	Acetolactate synthase	A0R0P5	MSMEG_4460	Intermediary metabolism and respiration	56.146	14	36.7	0	140.3	25.648	25.0441	25.6309	25.7473	25.6087	25.1734	0.09329	-0.0688063
MSMEG_4463	CalR5 protein	CalR5 protein	A0R0P8	MSMEG_4463	Unassigned	48.567	21	62.7	0	186.35	27.1901	27.0689	26.9428	26.7579	26.7709	26.7502	1.89572	0.307592
MSMEG_4464	modulator of DNA gyrase	Modulator of DNA gyrase	A0R0P9	MSMEG_4464	Information pathways	54.511	26	74.3	0	279.32	26.9144	26.996	27.0334	26.7975	26.8688	26.6002	1.21023	0.225808
MSMEG_4471	MarR-family protein transcriptional regulator	MarR-family protein transcriptional regulator	A0R0Q6	MSMEG_4471	Information pathways	16.488	6	43	0	22.743	22.4595	22.6026	22.4428	23.2029	21.6426	21.943	0.190147	0.238763
MSMEG_4474	acyl-CoA oxidase	Acyl-CoA oxidase	A0R0Q9	MSMEG_4474	Lipid metabolism	70.49	36	64.5	0	323.31	29.2779	29.2705	29.2884	29.213	29.483	29.376	0.425455	-0.078399
MSMEG_4476	hypothetical protein	Uncharacterized protein	A0R0R1	MSMEG_4476	Conserved hypotheticals	11.694	5	67	0	65.533	22.7016	25.0544	25.264	23.4263	24.3708	21.9711	0.430021	1.0839
MSMEG_4483	deoxyguanosinetriphosphate triphosphohydrolase	Deoxyguanosinetriphosphate triphosphohydrolase-like protein	O52199	MSMEG_4483	Intermediary metabolism and respiration	46.743	14	46.5	0	119.13	25.7628	25.8915	25.8984	25.8464	25.8745	25.6845	0.265873	0.0491142
MSMEG_4487	ferric uptake regulation protein	Ferric uptake regulation protein	A0R0S1	MSMEG_4487	Regulatory proteins	14.838	5	38.2	0	26.242	23.6949	24.0631	23.8533	22.5547	23.5211	21.8946	1.17847	1.2136
MSMEG_4527	ferredoxin sulfite reductase	Assimilatory sulfite reductase (ferredoxin) (EC 1.8.7.1)	A0R0W1	MSMEG_4527	Intermediary metabolism and respiration	63.421	31	54.8	0	323.31	28.0834	27.9581	27.8245	28.5901	28.3511	28.1612	1.33117	-0.41209
MSMEG_4528	phosphoadenosine phosphosulfate reductase	Phosphoadenosine phosphosulfate reductase (EC 1.8.4.8) (3'-phosphoadenylylsulfate reductase) (PAPS reductase, thioredoxin dependent) (PAPS sulfotransferase) (PAdoPS reductase)	A0R0W2	MSMEG_4528	Intermediary metabolism and respiration	25.692	7	43.2	0	134.22	25.3525	25.1492	25.4961	25.9939	25.6118	25.486	0.93199	-0.364649
MSMEG_4535	glycoside hydrolase	Trehalase (EC 3.2.1.28) (Alpha,alpha-trehalase) (Alpha,alpha-trehalose glucohydrolase)	A0R0W9	MSMEG_4535	Intermediary metabolism and respiration	74.689	38	67.1	0	323.31	28.9567	28.9452	28.9504	29.2876	28.8956	28.8518	0.165484	-0.0608756
MSMEG_4537	major membrane protein I	Major membrane protein I	A0R0X1	MSMEG_4537	Cell wall and cell processes	33.727	9	38.4	0	45.294	23.3531	22.5196	22.4786	22.9975	23.2554	23.2352	0.567568	-0.378909
MSMEG_4553	GAF domain, putative	GAF domain, putative	A0R0Y6	MSMEG_4553	Unassigned	17.574	3	26.1	0	19.024	23.8192	24.412	24.1932	24.2559	23.5303	24.2814	0.147013	0.118956
MSMEG_4561	ABC Fe3+-siderophores transporter, periplasmic binding protein	ABC Fe3+-siderophores transporter, periplasmic binding protein	A0R0Z4	MSMEG_4561	Cell wall and cell processes	36.463	23	76.5	0	323.31	24.1958	24.0868	24.571	23.4138	23.2781	19.7383	0.817978	2.14114
MSMEG_4568	ribonuclease Z	Ribonuclease Z (RNase Z) (EC 3.1.26.11) (tRNA 3 endonuclease) (tRNase Z)	A0R0Z8	MSMEG_4568	Information pathways	30.171	8	59.1	0	31.884	23.8735	24.0574	24.0808	21.7924	21.8574	23.3319	1.52691	1.67669
MSMEG_4579	phosphoglycerate mutase family protein	Phosphoglycerate mutase family protein	A0R110	MSMEG_4579	Intermediary metabolism and respiration	24.377	12	50.9	0	64.484	25.7358	25.5032	25.489	25.3679	25.7031	25.4259	0.231107	0.0770499
MSMEG_4589	rhodanese domain protein/cystathionine beta-lyase	Rhodanese domain protein/cystathionine beta-lyase	A0R120	MSMEG_4589	Intermediary metabolism and respiration	55.203	8	29	0	17.01	23.9312	22.1457	23.3282	23.5726	23.7084	23.1361	0.240974	-0.337374
MSMEG_4618	isochorismatase family protein	Isochorismatase family protein	A0R144	MSMEG_4618	Intermediary metabolism and respiration	19.839	4	43	0	96.211	25.4403	23.8142	25.1049	23.4574	24.5177	24.7546	0.35525	0.543227
MSMEG_4623	GTP-binding protein Obg/CgtA	GTPase Obg (EC 3.6.5.-) (GTP-binding protein Obg)	A0R149	MSMEG_4623	Information pathways	51.26	15	37.5	0	25.011	23.5112	23.3968	22.96	24.1298	23.7869	23.7868	1.40343	-0.611811
MSMEG_4626	ribonuclease, Rne/Rng family protein	Ribonuclease E (RNase E) (EC 3.1.26.12)	A0R152	MSMEG_4626	Information pathways	112.76	27	31.9	0	323.31	26.3315	25.8111	26.0504	25.5524	26.7468	26.2052	0.098766	-0.103754
MSMEG_4627	nucleoside diphosphate kinase	Nucleoside diphosphate kinase (NDK) (NDP kinase) (EC 2.7.4.6) (Nucleoside-2-P kinase)	O85501	MSMEG_4627	Intermediary metabolism and respiration	14.916	13	87.8	0	197.07	28.4767	29.4881	29.5327	29.0014	28.6879	29.1932	0.212116	0.205009
MSMEG_4633	peptidase S9, prolyl oligopeptidase	Peptidase S9, prolyl oligopeptidase	A0R158	MSMEG_4633	Information pathways	72.39	25	66.7	0	206.06	27.4536	27.1124	27.1648	27.2956	27.5159	27.1904	0.250396	-0.0903664
MSMEG_4646	pyruvate synthase	Pyruvate synthase	A0R171	MSMEG_4646	Intermediary metabolism and respiration	69.05	35	70.4	0	323.31	29.7209	29.4668	29.6697	29.822	29.7943	29.8132	1.14932	-0.190662
MSMEG_4647	carbohydrate kinase, PfkB, putative	Carbohydrate kinase, PfkB, putative	A0R172	MSMEG_4647	Intermediary metabolism and respiration	28.937	11	58	0	78.504	25.8122	25.6184	25.8604	25.7637	25.8085	26.0574	0.407339	-0.112822
MSMEG_4652	D-oliose 4-ketoreductase	D-oliose 4-ketoreductase	A0R177	MSMEG_4652	Intermediary metabolism and respiration	35.241	7	33.6	0	75.814	22.7233	23.1988	23.5117	23.7207	22.8423	24.1067	0.396956	-0.411956
MSMEG_4664	IolD protein	IolD protein	A0R189	MSMEG_4664	Unassigned	69.225	10	30	0	43.208	24.6927	24.704	23.0145	23.8088	21.3301	22.824	0.745153	1.48276
MSMEG_4668	oxidoreductase alpha (molybdopterin) subunit	Oxidoreductase alpha (Molybdopterin) subunit	A0R193	MSMEG_4668	Intermediary metabolism and respiration	84.328	37	63.7	0	304.54	28.2833	28.0133	28.1694	27.908	28.1206	27.7452	0.795987	0.230761
MSMEG_4684	ribose 5-phosphate isomerase	Ribose 5-phosphate isomerase (EC 5.3.1.6)	A0R1A7	MSMEG_4684	Intermediary metabolism and respiration	16.962	15	98.1	0	323.31	28.4426	28.8181	28.7511	28.6045	28.5182	28.7827	0.0906355	0.0354811
MSMEG_4685	oxidoreductase	Oxidoreductase	A0R1A9	MSMEG_4685	Intermediary metabolism and respiration	34.216	8	38.9	0	31.123	23.5421	21.5261	24.2797	24.4028	24.4476	24.3228	0.706511	-1.27511
MSMEG_4687	cytosine deaminase	Cytosine deaminase (EC 3.5.4.1)	A0R1B0	MSMEG_4687	Intermediary metabolism and respiration	15.83	4	39	0	29.072	24.0578	24.4746	24.8032	23.3775	24.6926	24.7138	0.138193	0.183866
MSMEG_4688	conserved hypothetical protein, putative	DSBA domain-containing protein	A0R1B1	MSMEG_4688	Conserved hypotheticals	22.805	14	77.2	0	224.37	26.3546	26.5909	26.3035	26.7517	26.5161	26.6161	0.881659	-0.211632
MSMEG_4698	conserved hypothetical protein	Uncharacterized protein	A0R1C1	MSMEG_4698	Conserved hypotheticals	15.469	7	69.6	0	88.442	27.0731	26.9527	27.0103	27.3384	27.1221	27.0363	0.729984	-0.153579
MSMEG_4699	NAD-glutamate dehydrogenase	NAD-specific glutamate dehydrogenase (NAD-GDH) (EC 1.4.1.2) (NAD(+)-dependent glutamate dehydrogenase)	A0R1C2	MSMEG_4699	Intermediary metabolism and respiration	174.09	55	50.4	0	323.31	27.037	26.7912	26.5023	26.8089	26.8496	26.5278	0.0927907	0.0480366
MSMEG_4700	ABC-transporter protein, ATP binding component	Energy-dependent translational throttle protein EttA (EC 3.6.1.-) (Translational regulatory factor EttA)	A0R1C3	MSMEG_4700	Cell wall and cell processes	62.258	51	81.3	0	323.31	30.8423	30.7957	30.7249	31.1158	31.0093	30.9505	1.79711	-0.237551
MSMEG_4707	non-heme bromoperoxidase BPO-A2	Non-heme bromoperoxidase BPO-A2 (EC 1.11.1.-)	A0R1C9	MSMEG_4707	Virulence, detoxification and adaptation	30.162	12	64.1	0	156.7	25.3773	23.2271	25.5322	22.7119	25.2709	25.8234	0.0305562	0.110093
MSMEG_4709	enoyl-CoA hydratase	Enoyl-CoA hydratase	A0R1D1	MSMEG_4709	Lipid metabolism	25.57	15	76.3	0	323.31	27.9565	27.8252	27.8505	27.7051	27.8961	27.9231	0.170911	0.035958
MSMEG_4713	HpcH/HpaI aldolase/citrate lyase family protein	HpcH/HpaI aldolase/citrate lyase family protein	A0R1D5	MSMEG_4713	Intermediary metabolism and respiration	28.704	11	57.2	0	79.814	26.126	26.727	26.8754	22.9938	22.9414	25.1045	1.74491	2.89628
MSMEG_4714	MoaC domain protein	MoaC domain protein	A0R1D6	MSMEG_4714	Unassigned	17.917	5	50	0	100.4	26.1892	26.1457	26.1867	25.1727	25.0896	25.0979	5.40954	1.0538
MSMEG_4715	acyl-CoA dehydrogenase	Acyl-CoA dehydrogenase (EC 1.3.99.-)	A0R1D7	MSMEG_4715	Intermediary metabolism and respiration	41.302	26	72.9	0	323.31	27.2246	27.0787	27.4027	26.8053	26.4081	26.6899	1.78843	0.600894
MSMEG_4716	acetyl-/propionyl-coenzyme A carboxylase alpha chain	Acetyl-/propionyl-coenzyme A carboxylase alpha chain (EC 6.3.4.14)	A0R1D8	MSMEG_4716	Lipid metabolism	70.07	21	52	0	275.68	26.7352	26.6967	27.2279	25.3497	25.8066	25.4429	2.4464	1.35354
MSMEG_4717	Carboxyl transferase domain protein	Carboxyl transferase domain protein	A0R1D9	MSMEG_4717	Unassigned	54.754	20	59.6	0	323.31	26.7938	26.7	26.7608	25.6869	25.4521	25.2817	3.34723	1.27794
MSMEG_4722	short-chain dehydrogenase	Short-chain dehydrogenase	A0R1E4	MSMEG_4722	Intermediary metabolism and respiration	27.916	23	90.7	0	214.67	27.8102	27.5725	27.5848	27.4206	27.4408	27.2925	1.40228	0.271205
MSMEG_4723	conserved hypothetical protein	DUF853 domain-containing protein	A0R1E5	MSMEG_4723	Conserved hypotheticals	55.341	24	68.3	0	323.31	27.0855	26.3718	26.6943	27.1526	26.963	26.9218	0.606507	-0.295281
MSMEG_4724	oligoribonuclease	Oligoribonuclease (EC 3.1.-.-)	A0R1E6	MSMEG_4724	Information pathways	24.101	10	53.2	0	174.47	26.3232	26.3905	26.1389	25.2251	26.0256	26.0344	0.872649	0.522459
MSMEG_4731	acyl-CoA synthase	Acyl-CoA synthase	A0R1F2	MSMEG_4731	Lipid metabolism	62.54	11	30.8	0	17.251	21.4599	24.5158	24.696	24.0136	22.7186	22.6774	0.136471	0.420689
MSMEG_4742	clavaldehyde dehydrogenase	Clavaldehyde dehydrogenase	A0R1G3	MSMEG_4742	Intermediary metabolism and respiration	27.177	13	54.3	0	184.01	26.9071	26.2923	26.5373	26.9523	26.5141	26.7402	0.289032	-0.156589
MSMEG_4752	conserved hypothetical protein	Uncharacterized protein	A0R1H2	MSMEG_4752	Conserved hypotheticals	8.2275	4	41.3	0	40.167	24.8237	22.626	24.7646	23.6418	24.6735	24.6879	0.119581	-0.262981
MSMEG_4753	antioxidant, AhpC/TSA family protein	Antioxidant, AhpC/TSA family protein (EC 1.11.1.15)	A0R1H3	MSMEG_4753	Virulence, detoxification and adaptation	17.025	15	82.2	0	199.99	28.294	27.9625	27.7978	28.3996	28.0213	27.9193	0.174955	-0.0952924
MSMEG_4755	peptidase M20	Peptidase M20	A0R1H5	MSMEG_4755	Intermediary metabolism and respiration	45.704	16	50.1	0	323.31	27.4483	27.6627	27.5922	27.6093	27.3402	27.4348	0.453815	0.106314
MSMEG_4757	fatty acid synthase	Fatty acid synthase	A0R1H7	MSMEG_4757	Lipid metabolism	329.53	238	78.2	0	323.31	33.5859	33.2569	33.0921	33.7886	33.7483	33.6673	1.32513	-0.423117
MSMEG_4826	putative acyl-CoA dehydrogenase	Putative acyl-CoA dehydrogenase	A0R1P4	MSMEG_4826	Intermediary metabolism and respiration	48.591	13	43.9	0	70.455	24.1246	23.912	23.9577	24.3201	23.8848	23.8857	0.0708389	-0.0321166
MSMEG_4832	acyl-CoA dehydrogenase	Acyl-CoA dehydrogenase	A0R1Q0	MSMEG_4832	Intermediary metabolism and respiration	41.749	9	34	0	80.714	23.8587	21.9378	22.8522	24.174	23.8094	23.9621	0.908243	-1.09894
MSMEG_4847	transcriptional regulator, TetR family protein	Transcriptional regulator, TetR family protein	A0R1R5	MSMEG_4847	Information pathways	24.153	7	44.5	0	115.79	25.4145	25.2022	25.2615	25.42	25.1842	25.1771	0.115309	0.03232
MSMEG_4891	alkylhydroperoxide reductase	Alkyl hydroperoxide reductase C (EC 1.11.1.28) (Peroxiredoxin) (Thioredoxin peroxidase)	A0R1V9	MSMEG_4891	Virulence, detoxification and adaptation	21.626	30	99.5	0	323.31	32.4354	32.1829	32.3434	33.0806	32.7998	32.9047	2.2773	-0.607784
MSMEG_4907	Mov34/MPN/PAD-1 family protein	Mov34/MPN/PAD-1 family protein	A0R1X4	MSMEG_4907	Unassigned	15.735	9	87	0	45.295	24.3872	25.0924	24.8804	22.944	22.8094	24.4234	1.17574	1.39441
MSMEG_4915	alpha-glucan phosphorylase family protein	Glycogen phosphorylase (EC 2.4.1.1)	A0R1Y2	MSMEG_4915	Intermediary metabolism and respiration	95.917	46	68.4	0	323.31	29.3271	29.119	29.1641	29.2929	29.4699	29.3452	0.944931	-0.165928
MSMEG_4916	alpha-amylase family protein	Alpha-1,4-glucan:maltose-1-phosphate maltosyltransferase (GMPMT) (EC 2.4.99.16) ((1->4)-alpha-D-glucan:maltose-1-phosphate alpha-D-maltosyltransferase)	Q9RP48	MSMEG_4916	Intermediary metabolism and respiration	78.042	17	38	0	95.207	25.5033	25.2222	25.6815	21.7271	23.0455	21.6477	2.66937	3.32888
MSMEG_4917	tetratricopeptide repeat domain protein	Tetratricopeptide repeat domain protein	A0R1Y5	MSMEG_4917	Insertion seqs and phages	31.122	14	60.5	0	198.05	25.7273	26.5274	26.3158	25.3176	26.016	25.9641	0.57537	0.424243
MSMEG_4920	acetyl-CoA acetyltransferase	Probable acetyl-CoA acetyltransferase (EC 2.3.1.9) (Acetoacetyl-CoA thiolase)	A0R1Y7	MSMEG_4920	Lipid metabolism	40.066	34	94.1	0	323.31	31.3354	31.2897	31.2827	31.6826	31.3318	31.3385	0.562958	-0.148368
MSMEG_4923	conserved hypothetical protein	Endonuclease NucS (EC 3.1.-.-)	A0R1Z0	MSMEG_4923	Conserved hypotheticals	25.098	5	25.4	0	10.217	22.1439	22.5447	23.0215	21.8288	22.6327	22.6309	0.217278	0.205907
MSMEG_4934	ATP:cob(I)alamin adenosyltransferase	Corrinoid adenosyltransferase (EC 2.5.1.17)	A0R1Z7	MSMEG_4934	Intermediary metabolism and respiration	20.835	7	53.2	0	303.46	27.7393	27.2642	27.2743	27.696	27.2159	27.4536	0.047916	-0.0292606
MSMEG_4948	Sua5/YciO/YrdC/YwlC family protein	Sua5/YciO/YrdC/YwlC family protein	A0R212	MSMEG_4948	Unassigned	22.975	12	86	0	94.888	24.8115	22.9984	24.0433	25.4144	21.6077	25.521	0.0571845	-0.229977
MSMEG_4953	putative transcriptional regulator	Putative transcriptional regulator	A0R217	MSMEG_4953	Information pathways	21.657	8	67.2	0	25.02	24.1281	23.038	24.1651	23.3837	24.297	24.32	0.175833	-0.223154
MSMEG_4957	homoserine dehydrogenase	Homoserine dehydrogenase (EC 1.1.1.3)	A0R221	MSMEG_4957	Intermediary metabolism and respiration	45.586	21	55.4	0	323.31	26.972	26.051	26.4237	27.0895	27.132	27.2618	1.17158	-0.678846
MSMEG_4966	CalU12 protein	CalU12 protein	A0R229	MSMEG_4966	Unassigned	25.967	4	27	0	13.674	22.6615	23.8722	23.7781	22.6713	21.7875	21.9176	1.29049	1.31178
MSMEG_4971	oxidoreductase	Oxidoreductase	A0R234	MSMEG_4971	Intermediary metabolism and respiration	34.993	10	42.9	0	63.627	24.4512	25.2226	25.1456	24.1223	24.6464	24.4806	0.837459	0.52339
MSMEG_4976	isochorismatase hydrolase	Isochorismatase hydrolase	A0R239	MSMEG_4976	Intermediary metabolism and respiration	20.699	13	76.8	0	292.16	25.8894	24.7371	26.5631	24.9707	24.4918	25.0515	0.727935	0.891867
MSMEG_4985	carbonic anhydrase	Carbonic anhydrase	A0R248	MSMEG_4985	Intermediary metabolism and respiration	18.03	10	69.3	0	148.88	26.3124	26.6596	26.9235	24.548	26.0597	26.2978	0.800016	0.996688
MSMEG_5002	conserved hypothetical protein	AAA_27 domain-containing protein	A0R266	MSMEG_5002	Conserved hypotheticals	94.508	22	37.6	0	323.31	24.8104	22.0901	24.0388	24.685	25.6596	25.8286	0.92154	-1.74465
MSMEG_5004	DNA repair exonuclease	DNA repair exonuclease	A0R267	MSMEG_5004	Information pathways	41.638	12	46.4	0	44.11	22.622	23.8409	22.8107	25.1487	22.0552	24.6387	0.344467	-0.856312
MSMEG_5028	HIT family protein	HIT family protein	A0R291	MSMEG_5028	Unassigned	15.815	4	45.5	0	135.86	25.4958	25.1702	25.2355	24.6565	25.0361	25.0503	1.11516	0.386176
MSMEG_5029	alkanal monooxygenase alpha chain	Alkanal monooxygenase alpha chain	A0R293	MSMEG_5029	Virulence, detoxification and adaptation	37.296	13	59	0	116.82	25.3575	24.8535	25.5074	25.5962	25.6036	25.6258	0.867358	-0.369069
MSMEG_5037	oxidoreductase, FAD-binding	Oxidoreductase, FAD-binding	A0R298	MSMEG_5037	Intermediary metabolism and respiration	47.316	28	85.5	0	323.31	28.7359	28.6208	28.626	29.0498	28.6346	28.7554	0.519103	-0.152343
MSMEG_5048	conserved hypothetical protein	Uncharacterized protein	A0R2B0	MSMEG_5048	Conserved hypotheticals	26.261	6	34	0	38.371	23.4367	22.2683	22.072	24.051	23.2816	23.1189	0.801956	-0.891541
MSMEG_5055	NAD-dependent malic enzyme	NAD-dependent malic enzyme (EC 1.1.1.38)	A0R2B7	MSMEG_5055	Intermediary metabolism and respiration	39.117	23	77.1	0	323.31	29.5983	29.3988	29.3592	30.0705	29.6096	29.5637	0.765201	-0.295833
MSMEG_5058	ABC transporter, ATP-binding protein SugC	ABC transporter, ATP-binding protein SugC	A0R2C0	MSMEG_5058	Cell wall and cell processes	43.656	17	60.8	0	189.8	27.611	27.6475	27.6964	27.5041	27.4427	27.267	1.51738	0.247022
MSMEG_5064	malyl-CoA lyase	Malyl-CoA lyase	A0R2C6	MSMEG_5064	Lipid metabolism	34.202	15	69.2	0	323.31	27.9699	27.7507	27.8673	27.8777	27.5318	27.3472	0.758822	0.277049
MSMEG_5068	Mrp protein	Iron-sulfur cluster carrier protein	A0R2D0	MSMEG_5068	Unassigned	39.759	17	55.1	0	49.001	23.2215	24.0768	24.6042	21.8359	24.5293	24.7414	0.0929686	0.26532
MSMEG_5073	O-methyltransferase, family protein 3	Putative O-methyltransferase MSMEG_5073/MSMEI_4947 (EC 2.1.1.-)	A0R2D5	MSMEG_5073	Intermediary metabolism and respiration	21.703	12	82.9	0	323.31	22.029	23.3065	23.3836	24.2074	22.6269	24.2698	0.500321	-0.79495
MSMEG_5080	glycogen synthase	Alpha-maltose-1-phosphate synthase (M1P synthase) (EC 2.4.1.342) (ADP-alpha-D-glucose:alpha-D-glucose-1-phosphate 4-alpha-D-glucosyltransferase) (M1P-producing glucosyltransferase)	A0R2E2	MSMEG_5080	Intermediary metabolism and respiration	41.679	14	47.8	0	151.17	25.6467	25.6491	25.6124	25.4958	25.5964	25.6914	0.291197	0.0415306
MSMEG_5086	very-long-chain acyl-CoA synthetase	Very-long-chain acyl-CoA synthetase (EC 6.2.1.-) (EC 6.2.1.3)	A0R2E8	MSMEG_5086	Lipid metabolism	63.834	24	59.1	0	200.81	25.8768	25.6768	26.038	26.1487	26.1852	26.1943	1.3822	-0.312195
MSMEG_5087	conserved hypothetical protein	Cytokinin riboside 5'-monophosphate phosphoribohydrolase (EC 3.2.2.n1)	A0R2E9	MSMEG_5087	Conserved hypotheticals	20.729	7	42.8	0	297.21	26.7087	26.6432	26.5912	25.6046	25.9809	26.2826	1.59406	0.6917
MSMEG_5104	tetrahydropicolinate succinylase	2,3,4,5-tetrahydropyridine-2,6-dicarboxylate N-succinyltransferase (EC 2.3.1.117) (Tetrahydrodipicolinate N-succinyltransferase) (THDP succinyltransferase) (THP succinyltransferase) (Tetrahydropicolinate succinylase)	A0R2G5	MSMEG_5104	Intermediary metabolism and respiration	32.45	25	82.8	0	323.31	30.6269	30.6166	30.594	31.1493	30.8742	30.7833	1.36643	-0.323108
MSMEG_5114	acyl-CoA synthase	Acyl-CoA synthase	A0R2H4	MSMEG_5114	Lipid metabolism	49.772	21	73.9	0	292.7	28.5049	28.4571	28.4015	28.4047	28.4026	28.3394	0.918034	0.0722694
MSMEG_5117	proline dehydrogenase	Proline dehydrogenase (EC 1.5.5.2)	A0R2H7	MSMEG_5117	Intermediary metabolism and respiration	35.421	26	77.6	0	288.88	27.5513	27.2586	27.8722	23.9372	22.0299	23.4367	2.75079	4.42614
MSMEG_5121	aminotransferase, classes I and II	Aminotransferase (EC 2.6.1.-)	A0R2I0	MSMEG_5121	Intermediary metabolism and respiration	39.371	18	67.8	0	323.31	27.3617	27.1617	27.3033	27.4835	27.1322	27.1619	0.0439319	0.0163689
MSMEG_5122	ferredoxin	Ferredoxin	A0R2I1	MSMEG_5122	Intermediary metabolism and respiration	11.641	6	46.7	0	323.31	26.9783	26.7385	26.7664	25.9118	26.5058	26.0913	1.5787	0.658086
MSMEG_5126	FO synthase	5-amino-6-(D-ribitylamino)uracil--L-tyrosine 4-hydroxyphenyl transferase (EC 2.5.1.147) (EC 4.3.1.32) (7,8-didemethyl-8-hydroxy-5-deazariboflavin synthase) (FO synthase)	A0R2I4	MSMEG_5126	Intermediary metabolism and respiration	95.231	32	51.9	0	323.31	25.594	25.3311	25.2015	26.1632	25.5711	25.3803	0.556226	-0.329344
MSMEG_5129	N-Acetyl-1-D-myo-Inosityl-2-Amino-2-Deoxy-alpha- D-Glucopyranoside Deacetylase MshB	1D-myo-inositol 2-acetamido-2-deoxy-alpha-D-glucopyranoside deacetylase (GlcNAc-Ins deacetylase) (EC 3.5.1.103) (N-acetyl-1-D-myo-inositol 2-amino-2-deoxy-alpha-D-glucopyranoside deacetylase)	A0R2I7	MSMEG_5129	Intermediary metabolism and respiration	30.819	7	41.4	0	323.31	26.9483	26.8982	26.8923	27.2587	27.248	27.2473	4.31269	-0.338424
MSMEG_5136	helix-turn-helix motif	Helix-turn-helix motif	A0R2J4	MSMEG_5136	Information pathways	16.674	10	52.7	0	119.18	27.5904	27.4225	27.6355	27.1527	27.3097	27.2654	1.73396	0.306887
MSMEG_5156	base excision DNA repair protein, HhH-GPD family protein	Base excision DNA repair protein, HhH-GPD family protein	A0R2L4	MSMEG_5156	Information pathways	20.891	11	54.4	0	154.59	25.9289	26.3918	26.1415	26.1766	26.1719	26.5679	0.333152	-0.151428
MSMEG_5164	zinc-binding alcohol dehydrogenase family protein	Zinc-type alcohol dehydrogenase-like protein	A0R2M2	MSMEG_5164	Intermediary metabolism and respiration	35.898	5	28	0	118.37	23.9326	24.3923	22.3209	22.1727	23.83	21.167	0.508032	1.15874
MSMEG_5182	2-Nitropropane dioxygenase	2-Nitropropane dioxygenase	A0R2P0	MSMEG_5182	Virulence, detoxification and adaptation	35.557	10	42.1	0	81.48	24.8186	25.1107	25.1818	25.0986	25.2378	25.1239	0.416019	-0.116423
MSMEG_5183	3-Hydroxyacyl-CoA dehydrogenase	3-Hydroxyacyl-CoA dehydrogenase	A0R2P1	MSMEG_5183	Intermediary metabolism and respiration	26.301	24	94.9	0	323.31	28.3901	27.8797	28.2459	28.2732	28.2093	28.1574	0.0951764	-0.0414187
MSMEG_5184	alpha-methylacyl-CoA racemase, putative	Alpha-methylacyl-CoA racemase, putative	A0R2P2	MSMEG_5184	Lipid metabolism	39.047	17	67.2	0	318.82	27.3322	27.2293	27.1282	27.1733	27.2767	27.276	0.0614895	-0.0120773
MSMEG_5185	enoyl-CoA hydratase PaaB	Enoyl-CoA hydratase PaaB	A0R2P3	MSMEG_5185	Lipid metabolism	28.654	15	75.3	0	205.04	24.8687	25.714	25.3918	25.4615	25.6206	25.6536	0.428052	-0.253753
MSMEG_5191	siderophore binding protein	Siderophore binding protein	A0R2Q0	MSMEG_5191	Intermediary metabolism and respiration	17.903	7	42.8	0	145.35	25.8676	25.8677	26.0393	25.9473	25.969	26.0401	0.402558	-0.0605672
MSMEG_5196	fasciclin domain protein	Fasciclin domain protein	A0R2Q4	MSMEG_5196	Unassigned	25.674	7	29.5	0	142.92	25.9324	26.3474	25.9944	24.5943	25.6052	25.617	1.06136	0.819229
MSMEG_5197	long-chain specific acyl-CoA dehydrogenase	Long-chain specific acyl-CoA dehydrogenase (EC 1.3.8.8)	A0R2Q5	MSMEG_5197	Intermediary metabolism and respiration	42.32	34	76.1	0	323.31	29.1084	29.0039	29.0357	29.5507	29.2882	29.2893	1.61444	-0.326687
MSMEG_5198	carnitinyl-CoA dehydratase	Carnitinyl-CoA dehydratase (EC 4.2.1.-)	A0R2Q6	MSMEG_5198	Lipid metabolism	27.923	23	75	0	323.31	27.8043	27.6461	27.5788	27.8772	27.8676	27.8229	1.22404	-0.179499
MSMEG_5199	putative acyl-CoA dehydrogenase	Putative acyl-CoA dehydrogenase	A0R2Q7	MSMEG_5199	Intermediary metabolism and respiration	39.839	24	72.2	0	323.31	28.6779	28.6574	28.5336	29.0743	28.7419	29.0339	1.34181	-0.327055
MSMEG_5201	regulatory protein GntR, HTH	Regulatory protein GntR, HTH	A0R2Q8	MSMEG_5201	Regulatory proteins	29.152	5	15.2	0	123.67	22.4988	22.736	23.4547	23.6608	21.7746	21.5178	0.323637	0.578732
MSMEG_5209	hydrolase, alpha/beta fold family protein	Hydrolase, alpha/beta fold family protein	A0R2R7	MSMEG_5209	Lipid metabolism	31.266	12	68.6	0	118.47	25.8321	25.107	25.3518	26.0725	25.7939	26.2948	1.1382	-0.623437
MSMEG_5211	aminotransferase class-III	Aminotransferase class-III	A0R2R8	MSMEG_5211	Intermediary metabolism and respiration	104.6	31	48.5	0	323.31	27.7857	27.9106	27.7795	28.4453	28.3356	28.157	2.17738	-0.487395
MSMEG_5240	fumarate hydratase class II	Fumarate hydratase class II (Fumarase C) (EC 4.2.1.2) (Aerobic fumarase) (Iron-independent fumarase)	A0R2U8	MSMEG_5240	Intermediary metabolism and respiration	49.762	29	59.4	0	323.31	31.3873	31.3186	31.3438	31.435	31.3281	31.2494	0.0759549	0.0123997
MSMEG_5243	helix-turn-helix motif	Helix-turn-helix motif	A0R2V1	MSMEG_5243	Information pathways	16.162	9	81.6	0	156.59	27.2353	27.1054	27.073	26.3313	26.9226	26.8083	1.12829	0.450478
MSMEG_5244	two component transcriptional regulatory protein devr	Two component transcriptional regulatory protein devr	A0R2V2	MSMEG_5244	Information pathways	22.925	7	40.3	0	51.236	23.9016	24.0863	24.0112	21.782	23.7094	23.9675	0.540597	0.846732
MSMEG_5245	universal stress protein family protein	Universal stress protein family protein	A0R2V3	MSMEG_5245	Regulatory proteins	30.069	20	74.3	0	323.31	27.7108	27.1762	26.9776	28.9135	28.6608	28.7118	2.50126	-1.47383
MSMEG_5246	conserved hypothetical protein	Uncharacterized protein	A0R2V4	MSMEG_5246	Conserved hypotheticals	36.22	27	93	0	323.31	30.2523	30.1639	30.1524	30.2323	30.0351	30.2395	0.0997552	0.0205746
MSMEG_5248	acyl-[ACP] desaturase	Acyl-[ACP] desaturase	A0R2V6	MSMEG_5248	Lipid metabolism	31.022	26	97.1	0	323.31	30.8812	30.6301	30.6738	30.9252	31.1087	30.9077	1.17809	-0.252175
MSMEG_5250	CalR9 protein	CalR9 protein	A0R2V8	MSMEG_5250	Unassigned	46.922	33	64.6	0	323.31	27.8243	27.9279	27.8909	27.9769	27.9313	27.7332	0.0021989	0.000543594
MSMEG_5258	steroid delta-isomerase	Steroid delta-isomerase (EC 5.3.3.1)	A0R2W6	MSMEG_5258	Intermediary metabolism and respiration	13.252	9	73.4	0	130.09	26.4551	27.0568	26.8869	26.3233	26.0265	26.4306	1.17409	0.539497
MSMEG_5261	mycothiol conjugate amidase Mca	Mycothiol S-conjugate amidase (EC 3.5.1.115)	A0R2W9	MSMEG_5261	Cell wall and cell processes	32.673	18	69.8	0	323.31	26.4871	26.6133	26.4641	26.4749	26.502	26.6041	0.0305411	-0.00551669
MSMEG_5263	transcription elongation factor GreA	Transcription elongation factor GreA (Transcript cleavage factor GreA)	A0R2X1	MSMEG_5263	Information pathways	18.005	13	87.2	0	149.1	27.0333	28.0906	27.883	26.7679	26.2859	27.1119	1.10651	0.94707
MSMEG_5265	putative cystathionine gamma-synthase	Putative cystathionine gamma-synthase (EC 2.5.1.48)	A0R2X3	MSMEG_5265	Intermediary metabolism and respiration	40.457	15	69	0	296.12	29.9764	29.5702	29.5342	30.0673	29.806	29.6958	0.381014	-0.16276
MSMEG_5267	glutaryl-CoA dehydrogenase	Glutaryl-CoA dehydrogenase (EC 1.3.8.6)	A0R2X4	MSMEG_5267	Intermediary metabolism and respiration	42.598	10	32.1	0	25.076	23.5116	22.7666	23.9595	22.7445	23.5111	23.2616	0.226527	0.240169
MSMEG_5270	cystathionine beta-synthase	Beta-thionase (EC 4.2.1.22) (Serine sulfhydrase)	A0R2X8	MSMEG_5270	Intermediary metabolism and respiration	48.781	28	82.5	0	323.31	29.5842	29.7557	29.6162	29.9611	29.8998	29.7575	1.29274	-0.220809
MSMEG_5273	beta-ketoadipyl CoA thiolase	Beta-ketoadipyl CoA thiolase (EC 2.3.1.-)	A0R2Y1	MSMEG_5273	Lipid metabolism	42.591	37	94.8	0	323.31	31.0875	31.2642	31.2854	31.3279	31.3426	31.3755	0.994462	-0.136295
MSMEG_5276	enoyl-CoA hydratase	Enoyl-CoA hydratase	A0R2Y4	MSMEG_5276	Lipid metabolism	36.915	22	94	0	323.31	28.6331	28.7049	28.5556	28.7443	28.4683	28.5142	0.227721	0.0556399
MSMEG_5277	probable enoyl-CoA hydratase	Probable enoyl-CoA hydratase (EC 4.2.1.17)	A0R2Y5	MSMEG_5277	Lipid metabolism	27.353	20	68.6	0	323.31	28.8452	28.6326	28.7321	28.6064	28.6372	28.5742	0.95521	0.130684
MSMEG_5287	dehydrogenase	Dehydrogenase	A0R2Z4	MSMEG_5287	Intermediary metabolism and respiration	36.165	6	37.5	0	107.08	24.2584	24.4637	23.4611	24.8925	24.6587	24.4798	0.873308	-0.615949
MSMEG_5291	acyl-CoA synthase	Acyl-CoA synthase	A0R2Z9	MSMEG_5291	Lipid metabolism	58.653	11	26	0	42.891	24.2919	24.361	24.7244	24.5293	24.3408	24.1772	0.260284	0.109989
MSMEG_5328	conserved hypothetical protein	Uncharacterized protein	A0R336	MSMEG_5328	Conserved hypotheticals	11.037	7	69.7	0	242.43	25.8349	26.5372	26.4341	26.1459	25.9565	26.1478	0.335483	0.18531
MSMEG_5335	formamidase	Formamidase (EC 3.5.1.49)	A0R342	MSMEG_5335	Intermediary metabolism and respiration	44.837	10	40.2	0	119.86	25.826	26.2213	26.3057	26.3519	26.2405	26.6391	0.704641	-0.292816
MSMEG_5345	glycosyl hydrolases family protein 16	Glycosyl hydrolases family protein 16	A0R351	MSMEG_5345	Cell wall and cell processes	29.136	3	15.8	0	68.149	22.8467	23.488	23.1155	23.5551	23.4882	23.4	0.79987	-0.33108
MSMEG_5404	propionate--CoA ligase	Propionate--CoA ligase	A0R3A6	MSMEG_5404	Lipid metabolism	67.535	30	61.8	0	323.31	29.0982	28.7921	28.9538	29.8274	29.4932	29.4482	1.90284	-0.641625
MSMEG_5412	immunogenic protein MPT63	Immunogenic protein MPT63	A0R3B5	MSMEG_5412	Cell wall and cell processes	33.36	6	33.8	0	126.84	26.8336	27.9263	27.7712	26.5776	26.0065	26.5835	1.34024	1.12116
MSMEG_5413	exopolyphosphatase	Exopolyphosphatase	A0R3B6	MSMEG_5413	Unassigned	33.123	11	60.8	0	195.72	26.7312	26.7233	26.7562	26.5899	26.4506	26.6506	1.34874	0.173154
MSMEG_5422	transcriptional regulator, MazG family protein	Nucleoside triphosphate pyrophosphohydrolase (NTP-PPase) (EC 3.6.1.8)	A0R3C4	MSMEG_5422	Information pathways	35.302	17	72.5	0	257.56	25.7083	26.2709	26.2045	26.1534	26.0732	26.6178	0.376251	-0.22028
MSMEG_5427	ribose-phosphate pyrophosphokinase	Ribose-phosphate pyrophosphokinase (RPPK) (EC 2.7.6.1) (5-phospho-D-ribosyl alpha-1-diphosphate) (Phosphoribosyl diphosphate synthase) (Phosphoribosyl pyrophosphate synthase) (P-Rib-PP synthase) (PRPP synthase) (PRPPase)	A0R3C8	MSMEG_5427	Intermediary metabolism and respiration	35.558	23	83.4	0	323.31	30.2446	30.1361	30.0553	30.3029	30.0846	30.0326	0.0176798	0.00528526
MSMEG_5430	retinol dehydrogenase 13	Retinol dehydrogenase 13 (EC 1.1.1.-)	A0R3D1	MSMEG_5430	Intermediary metabolism and respiration	31.164	16	85.9	0	191.52	23.5271	22.4482	23.5337	24.1963	23.5141	22.936	0.300508	-0.379128
MSMEG_5431	ribosomal protein L25, Ctc-form	50S ribosomal protein L25 (General stress protein CTC)	A0R3D2	MSMEG_5431	Information pathways	22.55	14	42.8	0	323.31	30.2848	29.94	30.2384	30.2922	30.3673	30.3622	0.774709	-0.186173
MSMEG_5435	acyl-CoA synthase	Putative ligase MSMEG_5435/MSMEI_5285 (EC 6.2.1.-)	A0R3D6	MSMEG_5435	Lipid metabolism	58.777	36	67	0	323.31	30.5202	30.3144	30.5417	30.6175	30.7223	30.5952	1.06269	-0.186242
MSMEG_5440	deoxyribonuclease	Deoxyribonuclease	A0R3E1	MSMEG_5440	Information pathways	30.699	15	78.5	0	97.647	25.8732	25.6174	25.7639	25.8269	25.6861	25.5607	0.219825	0.0602461
MSMEG_5442	glutamate dehydrogenase	Glutamate dehydrogenase	A0R3E3	MSMEG_5442	Intermediary metabolism and respiration	48.594	25	59	0	323.31	27.7204	27.2996	27.4682	27.8361	27.8489	27.5978	0.835739	-0.264881
MSMEG_5454	choloylglycine hydrolase, putative	Choloylglycine hydrolase, putative	A0R3F5	MSMEG_5454	Lipid metabolism	35.253	9	48	0	185.54	27.02	26.8717	26.9023	27.8425	27.6008	27.5662	2.7801	-0.738494
MSMEG_5470	molybdopterin biosynthesis protein MoeA 1	Molybdopterin molybdenumtransferase (EC 2.10.1.1)	A0R3H0	MSMEG_5470	Intermediary metabolism and respiration	43.711	15	41.4	0	323.31	23.3802	22.9425	22.7344	23.3178	21.7423	23.2057	0.185765	0.263766
MSMEG_5485	molybdopterin biosynthesis protein	Molybdopterin biosynthesis protein	A0R3I5	MSMEG_5485	Intermediary metabolism and respiration	17.944	6	46.1	0	252.98	27.2219	27.045	26.913	26.8186	26.1583	27.0242	0.642405	0.392904
MSMEG_5486	peptidase S1 and S6, chymotrypsin/Hap	Peptidase S1 and S6, chymotrypsin/Hap	A0R3I6	MSMEG_5486	Intermediary metabolism and respiration	44.524	9	46.8	0	76.651	24.751	25.4472	24.9389	24.738	24.6011	24.9842	0.501985	0.271293
MSMEG_5512	magnesium chelatase	Magnesium chelatase	A0R3L1	MSMEG_5512	Intermediary metabolism and respiration	50.033	31	79.8	0	323.31	27.8232	27.6108	27.6935	27.3517	27.2564	27.499	1.65275	0.340129
MSMEG_5513	serine/threonine-protein kinase PknE	Non-specific serine/threonine protein kinase (EC 2.7.11.1)	A0R3L2	MSMEG_5513	Regulatory proteins	65.526	19	43	0	74.283	23.0059	22.6056	23.1812	23.1879	23.0722	23.5883	0.693137	-0.35187
MSMEG_5520	conserved hypothetical protein	Bac_luciferase domain-containing protein	A0R3L9	MSMEG_5520	Conserved hypotheticals	30.908	11	63.1	0	169.9	26.4362	26.4969	26.6458	26.0739	25.8551	25.9921	2.46218	0.552589
MSMEG_5521	acetyl-CoA acetyltransferase	Acetyl-CoA acetyltransferase	A0R3M0	MSMEG_5521	Lipid metabolism	54.028	11	30.2	0	25.097	24.0695	22.6747	22.1195	22.1692	22.2402	21.9579	0.640616	0.832125
MSMEG_5536	chorismate mutase	Intracellular chorismate mutase (CM) (EC 5.4.99.5)	A0R3N5	MSMEG_5536	Intermediary metabolism and respiration	11.753	4	32.7	0	133.19	25.6821	24.9445	25.0657	25.8758	25.2452	24.9814	0.145031	-0.136696
MSMEG_5538	[NADP+] succinate-semialdehyde dehydrogenase	[NADP+] succinate-semialdehyde dehydrogenase (EC 1.2.1.16)	A0R3N8	MSMEG_5538	Intermediary metabolism and respiration	50.784	29	72.2	0	323.31	29.537	29.7013	29.6191	29.6992	29.5405	29.6036	0.0239409	0.00473531
MSMEG_5576	D-mannonate oxidoreductase	D-mannonate oxidoreductase (EC 1.1.1.57)	A0R3S3	MSMEG_5576	Intermediary metabolism and respiration	53	20	54.2	0	98.362	26.3913	26.5475	26.2944	26.9499	26.7609	26.7233	1.76842	-0.400298
MSMEG_5590	carboxylate-amine ligase Nfa27300	Putative glutamate--cysteine ligase 2-3 (EC 6.3.2.2) (Gamma-glutamylcysteine synthetase 2-3) (GCS 2-3) (Gamma-GCS 2-3)	A0R3T8	MSMEG_5590	Lipid metabolism	39.966	11	51.5	0	284.23	25.6291	25.3896	25.4895	25.6173	25.6238	25.2275	0.0298937	0.0131728
MSMEG_5592	conserved hypothetical protein	Bac_luciferase domain-containing protein	A0R3T9	MSMEG_5592	Conserved hypotheticals	29.758	10	56	0	91.005	23.8073	23.338	23.7619	23.4987	24.4085	22.5837	0.090182	0.138726
MSMEG_5593	pyruvate dehydrogenase	Pyruvate dehydrogenase	A0R3U0	MSMEG_5593	Intermediary metabolism and respiration	69.067	14	38.2	0	50.223	23.3832	22.2899	24.2945	24.6147	24.8877	24.5714	1.09476	-1.36876
MSMEG_5594	ferredoxin-dependent glutamate synthase	Ferredoxin-dependent glutamate synthase	A0R3U1	MSMEG_5594	Intermediary metabolism and respiration	57.395	8	21.2	0	53.866	23.4927	23.5077	23.0684	24.0062	24.2797	23.825	1.59707	-0.68074
MSMEG_5612	amino-acid acetyltransferase	Amino-acid acetyltransferase	A0R3V8	MSMEG_5612	Lipid metabolism	22.088	10	68.5	0	132.07	27.3993	27.1423	27.0907	27.025	26.8903	26.7239	1.20445	0.331039
MSMEG_5615	conserved hypothetical protein	Cupin_5 domain-containing protein	A0R3W0	MSMEG_5615	Conserved hypotheticals	16.286	5	75.7	0	141.99	26.0044	26.167	25.9159	25.8214	25.6612	25.8445	1.27253	0.253394
MSMEG_5639	enoyl-CoA hydratase	Enoyl-CoA hydratase	A0R3Y5	MSMEG_5639	Lipid metabolism	26.055	27	92.2	0	323.31	30.0647	29.9966	29.9698	29.8787	30.1447	29.992	0.0213623	0.00525792
MSMEG_5642	acetyl-coenzyme a carboxylase carboxyl transferase	Acetyl-coenzyme a carboxylase carboxyl transferase	A0R3Y8	MSMEG_5642	Lipid metabolism	51.214	13	40.7	0	163.62	25.1525	25.0242	25.0094	25.548	25.3832	25.1058	0.971421	-0.283659
MSMEG_5650	AMP-dependent synthetase and ligase	AMP-dependent synthetase and ligase	A0R3Z5	MSMEG_5650	Information pathways	61.538	32	70.5	0	210.4	27.8905	27.731	28.2374	21.5173	23.3585	22.1933	3.25491	5.59657
MSMEG_5658	epoxide hydrolase	Epoxide hydrolase	A0R403	MSMEG_5658	Virulence, detoxification and adaptation	41.964	15	59.5	0	114.35	26.7248	26.3132	26.3065	26.5856	26.3398	26.394	0.0176821	0.008365
MSMEG_5664	binding protein	Peptidyl-prolyl cis-trans isomerase (EC 5.2.1.8)	A0R409	MSMEG_5664	Unassigned	12.901	5	44.2	0	141.76	26.0291	26.2646	26.1885	26.2787	25.9385	26.4517	0.138676	-0.0622412
MSMEG_5676	citrate synthase	Citrate synthase (unknown stereospecificity) (EC 2.3.3.16)	A0R421	MSMEG_5676	Intermediary metabolism and respiration	40.333	23	82.8	0	323.31	28.7977	28.6654	28.3903	28.5909	28.4765	28.4594	0.357229	0.108873
MSMEG_5677	conserved hypothetical protein	MDMPI_N domain-containing protein	A0R422	MSMEG_5677	Conserved hypotheticals	20.656	9	65.5	0	33.666	23.9398	23.77	24.1374	22.0364	23.8185	24.1827	0.376907	0.603206
MSMEG_5680	glyoxalase family protein	Glyoxalase family protein	A0R425	MSMEG_5680	Virulence, detoxification and adaptation	16.264	10	91.4	0	248.57	27.5054	27.4431	27.1008	27.0584	27.0639	27.7403	0.0851182	0.0621961
MSMEG_5684	phosphoserine aminotransferase, putative	Phosphoserine aminotransferase (EC 2.6.1.52) (Phosphohydroxythreonine aminotransferase) (PSAT)	A0R429	MSMEG_5684	Intermediary metabolism and respiration	39.324	13	59.2	0	323.31	30.3911	30.3528	30.1948	30.7041	30.261	30.3155	0.305593	-0.113972
MSMEG_5685	DNA-binding protein	DNA-binding protein	A0R430	MSMEG_5685	Information pathways	29.678	3	17.8	0	45.424	24.0451	22.6009	23.7908	23.22	24.5336	24.3437	0.384987	-0.553483
MSMEG_5687	23s ribosomal RNA methyltransferase	23s ribosomal RNA methyltransferase	A0R432	MSMEG_5687	Information pathways	29.913	9	46.9	0	34.687	23.3515	22.369	23.1059	24.367	24.0498	24.0427	1.74009	-1.21102
MSMEG_5695	glutathione S-transferase	Glutathione S-transferase	A0R440	MSMEG_5695	Virulence, detoxification and adaptation	38.291	14	55.1	0	47.788	25.6316	25.1584	25.4468	24.7917	24.7764	25.05	1.52142	0.539583
MSMEG_5702	molybdenum cofactor synthesis domain protein	Molybdenum cofactor synthesis domain protein	A0R447	MSMEG_5702	Intermediary metabolism and respiration	16.959	6	61.8	0	41.284	24.7192	24.2402	24.6702	21.7535	24.9091	22.4443	0.709922	1.50754
MSMEG_5706	DNA or RNA helicase of superfamily protein II	DNA helicase (EC 3.6.4.12)	A0R451	MSMEG_5706	Information pathways	64.743	26	57.4	0	301.2	25.7252	24.3623	25.2613	25.8962	26.2925	25.8446	0.988666	-0.894791
MSMEG_5707	cupin domain protein	Cupin domain protein	A0R452	MSMEG_5707	Unassigned	12.362	7	78.6	0	312.17	28.6549	28.7119	28.7494	28.2433	28.3231	28.3919	2.78813	0.385998
MSMEG_5715	conserved hypothetical protein	Bac_luciferase domain-containing protein	A0R461	MSMEG_5715	Conserved hypotheticals	36.682	27	75.5	0	323.31	29.1808	29.0782	29.0318	28.7767	28.73	28.479	1.88075	0.435034
MSMEG_5717	pyridoxamine 5'-phosphate oxidase family protein	Pyridoxamine 5'-phosphate oxidase family protein	A0R462	MSMEG_5717	Intermediary metabolism and respiration	15.873	9	82.3	0	87.795	25.7876	26.5831	26.8351	24.9951	25.1227	25.5055	1.56535	1.19419
MSMEG_5720	putative 3-hydroxyacyl-CoA dehydrogenase	3-hydroxyacyl-CoA dehydrogenase (EC 1.1.1.35)	A0R465	MSMEG_5720	Intermediary metabolism and respiration	76.543	75	76.7	0	323.31	31.8139	31.8811	31.7358	32.1464	32.1764	32.0551	2.32286	-0.315707
MSMEG_5721	acetyl-CoA acetyltransferase	Acetyl-CoA acetyltransferase	A0R466	MSMEG_5721	Lipid metabolism	42.022	27	87.8	0	323.31	29.831	29.5708	29.4681	30.1096	30.2924	30.2535	2.09443	-0.5952
MSMEG_5725	PLP-dependent aminotransferases	PLP-dependent aminotransferases	A0R470	MSMEG_5725	Intermediary metabolism and respiration	41.914	19	60.5	0	303.68	27.0492	27.0153	27.039	27.262	26.979	27.015	0.221553	-0.0508436
MSMEG_5726	conserved hypothetical protein	HpcH_HpaI domain-containing protein	A0R471	MSMEG_5726	Conserved hypotheticals	43.439	11	34.3	0	76.626	24.4365	24.3943	24.3631	24.6171	24.4432	24.3659	0.428082	-0.0773932
MSMEG_5728	polysaccharide deacetylase family protein	Polysaccharide deacetylase family protein	A0R473	MSMEG_5728	Cell wall and cell processes	33.661	11	42.5	0	52.122	24.3483	23.948	24.187	21.2362	24.5026	23.2751	0.530794	1.15646
MSMEG_5732	monooxygenase	Monooxygenase	A0R477	MSMEG_5732	Virulence, detoxification and adaptation	32.301	14	56.5	0	168.46	26.4081	25.1078	22.1124	27.2827	27.3704	27.0879	0.995016	-2.70421
MSMEG_5733	universal stress protein family protein	Universal stress protein family protein	A0R478	MSMEG_5733	Regulatory proteins	29.819	14	80.5	0	323.31	27.5836	27.4415	27.345	27.5895	27.3429	27.5007	0.0737781	-0.0210209
MSMEG_5734	alpha-methylacyl-CoA racemase	Alpha-methylacyl-CoA racemase (EC 5.1.99.4)	A0R479	MSMEG_5734	Lipid metabolism	38.585	18	64.4	0	247.84	28.6039	28.6212	28.4427	28.7285	28.569	28.5157	0.220866	-0.0484492
MSMEG_5735	indole-3-pyruvate decarboxylase	Alpha-keto-acid decarboxylase (KDC) (EC 4.1.1.-)	A0R480	MSMEG_5735	Intermediary metabolism and respiration	58.901	19	55.1	0	83.624	25.0945	24.9862	25.2084	23.2487	24.4851	24.5054	1.13699	1.01659
MSMEG_5736	cyclase/dehydrase	Cyclase/dehydrase	A0R481	MSMEG_5736	Intermediary metabolism and respiration	16.158	8	66.4	0	224.84	25.5119	24.8995	25.2862	25.3434	25.0618	25.2788	0.00757273	0.00456556
MSMEG_5773	fatty acid desaturase	Fatty acid desaturase	A0R4B3	MSMEG_5773	Lipid metabolism	38.454	29	86.2	0	323.31	29.5909	29.1494	29.1026	29.665	29.4891	29.5071	0.758859	-0.272779
MSMEG_5774	tRNA-dihydrouridine synthase, putative	tRNA-dihydrouridine synthase (EC 1.3.1.-)	A0R4B5	MSMEG_5774	Information pathways	41.699	13	42.9	0	245.09	23.7157	22.8339	22.4129	23.4874	23.916	22.416	0.185242	-0.285654
MSMEG_5783	0	Mycothiol acetyltransferase (MSH acetyltransferase) (EC 2.3.1.189) (Mycothiol synthase)	A4ZHT6	MSMEG_5783	Unassigned	31.896	8	46.4	0	129.55	24.6916	24.9671	24.8664	24.5571	24.8439	24.9016	0.215948	0.0741526
MSMEG_5784	transcriptional regulatory protein	Transcriptional regulatory protein	A0R4C4	MSMEG_5784	Information pathways	27.892	9	48.7	0	70.228	25.4508	24.8427	25.1646	25.035	25.5038	25.2069	0.161771	-0.0958742
MSMEG_5789	putative thiosulfate sulfurtransferase	Putative thiosulfate sulfurtransferase (EC 2.8.1.1) (Rhodanese-like protein)	A0R4C9	MSMEG_5789	Intermediary metabolism and respiration	30.985	28	84.5	0	323.31	30.2756	30.3127	30.2365	30.8269	30.6517	30.8334	2.83932	-0.495749
MSMEG_5790	SseC protein	Uncharacterized protein MSMEG_5790/MSMEI_5637	A0R4D0	MSMEG_5790	Unassigned	9.05	6	82.2	0	190.35	25.8112	26.3957	26.324	27.19	26.4343	26.8108	1.04467	-0.634736
MSMEG_5792	conserved hypothetical protein	UPF0678 fatty acid-binding protein-like protein MSMEG_5792/MSMEI_5639	A0R4D2	MSMEG_5792	Conserved hypotheticals	23.598	8	37.6	0	131.91	26.3628	26.7223	26.4173	26.0579	26.141	26.1425	1.54661	0.387012
MSMEG_5795	4-amino-4-deoxychorismate lyase	4-amino-4-deoxychorismate lyase	A0R4D5	MSMEG_5795	Intermediary metabolism and respiration	30.575	17	77.5	0	229.07	26.5131	26.5001	26.4184	25.8273	26.2516	26.2237	1.25971	0.376333
MSMEG_5796	Glycine cleavage T-protein (aminomethyl transferase)	Glycine cleavage T-protein (Aminomethyl transferase)	A0R4D6	MSMEG_5796	Intermediary metabolism and respiration	38.137	16	74.4	0	72.811	25.2453	25.801	25.7251	24.739	25.3001	25.5803	0.563885	0.384
MSMEG_5827	glyoxalase family protein	Glyoxalase family protein	A0R4G7	MSMEG_5827	Virulence, detoxification and adaptation	12.19	2	25	0	19.68	23.7598	24.0138	24.6059	23.2867	22.1535	23.8531	0.855241	1.02869
MSMEG_5828	aspartyl aminopeptidase	Probable M18 family aminopeptidase 2 (EC 3.4.11.-)	A0R4G8	MSMEG_5828	Information pathways	44.879	20	62.7	0	224.65	26.6822	26.799	26.7786	26.7096	26.6828	26.7534	0.385013	0.0379372
MSMEG_5830	29 kda antigen Cfp29	29 kDa antigen Cfp29	A0R4H0	MSMEG_5830	Cell wall and cell processes	28.73	15	70.6	0	265.13	27.0946	27.0891	26.1947	26.6697	26.9048	26.8926	0.0323119	-0.0295639
MSMEG_5834	metallo-beta-lactamase superfamily protein	Metallo-beta-lactamase superfamily protein	A0R4H3	MSMEG_5834	Virulence, detoxification and adaptation	26.472	6	48.6	0	72.474	27.5805	27.8838	27.5861	27.1789	27.1453	27.4552	1.4072	0.423667
MSMEG_5837	glutathione peroxidase family protein	Glutathione peroxidase	A0R4H6	MSMEG_5837	Virulence, detoxification and adaptation	17.203	8	63.4	0	57.662	26.3791	26.5561	26.4387	26.1581	26.2025	26.192	2.15588	0.273783
MSMEG_5839	protease 2	Protease 2 (EC 3.4.21.83)	A0R4H9	MSMEG_5839	Intermediary metabolism and respiration	80.452	39	58.8	0	323.31	28.4684	28.4893	28.3331	28.4664	28.3926	28.2171	0.332613	0.0715701
MSMEG_5863	cytochrome P450 51	Cytochrome P450 51 (EC 1.14.13.70)	A0R4K2	MSMEG_5863	Virulence, detoxification and adaptation	51.563	9	27.3	0	114.98	22.2063	24.1212	22.4925	22.2769	22.4309	22.7141	0.312103	0.466036
MSMEG_5865	conserved hypothetical protein	Uncharacterized protein	A0R4K4	MSMEG_5865	Conserved hypotheticals	20.619	5	47.5	0	25.816	24.388	22.8388	24.2252	22.8063	22.175	24.2587	0.394916	0.737377
MSMEG_5866	alcohol dehydrogenase B	Alcohol dehydrogenase (EC 1.1.1.1)	A0R4K5	MSMEG_5866	Intermediary metabolism and respiration	39.548	11	42.4	0	111.77	23.2415	25.6547	22.8119	25.9729	25.7598	25.6536	0.997812	-1.89274
MSMEG_5871	HIT family protein	HIT family protein	A0R4K9	MSMEG_5871	Unassigned	15.619	8	78.9	0	283.34	28.6509	28.8712	28.8544	27.7435	28.2233	28.3815	1.52643	0.676067
MSMEG_5892	alpha,alpha-trehalose-phosphate synthase (UDP-forming)	Trehalose-6-phosphate synthase (TPS) (EC 2.4.1.15) (EC 2.4.1.347) (Alpha,alpha-trehalose-phosphate synthase [UDP-forming]) (Osmoregulatory trehalose synthesis protein A) (OtsA)	A0R4M9	MSMEG_5892	Virulence, detoxification and adaptation	56.279	20	44.5	0	187.18	26.2896	26.1672	26.3895	26.7453	26.3754	25.9415	0.107843	-0.0719751
MSMEG_5903	oxidoreductase, short chain dehydrogenase/reductase family protein	Oxidoreductase, short chain dehydrogenase/reductase family protein	A0R4P1	MSMEG_5903	Intermediary metabolism and respiration	32.508	13	61.1	0	183.83	25.6146	25.4635	25.9015	25.6678	25.9821	25.8574	0.485708	-0.175953
MSMEG_5906	putative acyl-CoA dehydrogenase	Putative acyl-CoA dehydrogenase	A0R4P4	MSMEG_5906	Intermediary metabolism and respiration	43.226	8	27	0	53.818	23.2057	23.4221	23.668	23.9704	23.6804	23.8871	1.22367	-0.41404
MSMEG_5913	dioxygenase	Dioxygenase	A0R4Q1	MSMEG_5913	Virulence, detoxification and adaptation	39.474	7	30.3	0	48.513	23.0277	23.0898	23.3612	23.4025	22.485	23.3635	0.0849954	0.0759226
MSMEG_5914	acyl-CoA synthase	Acyl-CoA synthase	A0R4Q2	MSMEG_5914	Lipid metabolism	60.245	21	52.5	0	201.03	25.5063	25.6991	25.402	25.9583	25.5281	25.4069	0.193973	-0.095335
MSMEG_5920	FMN-dependent monooxygenase	FMN-dependent monooxygenase	A0R4Q8	MSMEG_5920	Virulence, detoxification and adaptation	37.372	12	63.8	0	95.03	25.7115	25.3927	25.3719	25.6249	25.9386	25.7062	0.849734	-0.264535
MSMEG_5922	lipid-transfer protein	Lipid-transfer protein	A0R4R0	MSMEG_5922	Lipid metabolism	36.469	10	38	0	166.26	22.6154	24.5138	24.2193	24.3606	24.0542	23.8579	0.19455	-0.308035
MSMEG_5923	acetyl-CoA acetyltransferase	Acetyl-CoA acetyltransferase	A0R4R1	MSMEG_5923	Lipid metabolism	41.449	8	33.7	0	114.52	24.4736	24.2075	24.3539	23.0526	23.9673	24.3176	0.666751	0.565903
MSMEG_5925	Rieske [2Fe-2S] domain protein	3-ketosteroid-9-alpha-monooxygenase, oxygenase component (3-ketosteroid-9-alpha-hydroxylase, oxygenase component) (KSH) (Androsta-1,4-diene-3,17-dione 9-alpha-hydroxylase) (EC 1.14.15.30) (Rieske-type oxygenase) (RO)	A0R4R3	MSMEG_5925	Intermediary metabolism and respiration	43.667	22	70.2	0	249.36	28.2875	27.9861	28.044	28.7536	28.7346	28.3743	1.54071	-0.51498
MSMEG_5927	conserved hypothetical protein	Uncharacterized protein	A0R4R4	MSMEG_5927	Conserved hypotheticals	16.883	5	57.6	0	27.471	22.8997	23.2715	22.2337	22.586	22.6103	22.3378	0.387232	0.290305
MSMEG_5935	ATP-dependent DNA helicase	ATP-dependent DNA helicase	A0R4S3	MSMEG_5935	Information pathways	74.78	15	34.6	0	157.63	25.0766	24.396	24.5126	24.7977	24.9544	24.9668	0.490897	-0.244572
MSMEG_5937	4-hydroxy-2-oxovalerate aldolase	4-hydroxy-2-oxovalerate aldolase 2 (HOA 2) (EC 4.1.3.39) (4-hydroxy-2-keto-pentanoic acid aldolase 2) (4-hydroxy-2-oxopentanoate aldolase 2)	A0R4S6	MSMEG_5937	Intermediary metabolism and respiration	37.265	21	71.1	0	321.51	28.6871	28.666	28.5787	29.1413	28.775	28.7573	0.890238	-0.247282
MSMEG_5939	acetaldehyde dehydrogenase	Acetaldehyde dehydrogenase 2 (EC 1.2.1.10) (Acetaldehyde dehydrogenase [acetylating] 2)	A0R4S7	MSMEG_5939	Intermediary metabolism and respiration	32.323	15	76.5	0	323.31	27.7271	28.0423	27.7389	27.7903	27.7567	27.838	0.144159	0.0411008
MSMEG_5940	2-keto-4-pentenoate hydratase	2-keto-4-pentenoate hydratase	A0R4S8	MSMEG_5940	Intermediary metabolism and respiration	28.028	12	67.8	0	179.39	26.895	27.3923	27.1561	26.9874	27.0503	27.0856	0.295449	0.106743
MSMEG_5941	3-ketosteroid dehydrogenase	3-oxosteroid 1-dehydrogenase (EC 1.3.99.4) (3-keto-Delta(4)-steroid Delta(1)-dehydrogenase) (KSDD) (3-oxo-Delta(4)-steroid 1-dehydrogenase) (KSTD)	A0R4S9	MSMEG_5941	Intermediary metabolism and respiration	61.452	20	37.3	0	317.08	25.2901	25.2098	25.5824	25.5031	25.7557	25.9266	1.03274	-0.367692
MSMEG_5943	putative peroxisomal multifunctional enzyme type 2	Putative peroxisomal multifunctional enzyme type 2 (EC 1.1.1.35) (EC 4.2.1.107)	A0R4T0	MSMEG_5943	Lipid metabolism	30.55	18	81.5	0	251.72	27.5831	27.4224	27.4446	27.8638	27.5843	27.5812	0.842926	-0.193094
MSMEG_5996	acetyl-CoA acetyltransferase	Acetyl-CoA acetyltransferase	A0R4Y4	MSMEG_5996	Lipid metabolism	40.478	5	24	0	5.6283	22.0699	22.4533	21.9704	22.6413	22.0203	22.5281	0.408478	-0.232027
MSMEG_5999	short chain dehydrogenase	Short chain dehydrogenase	A0R4Y7	MSMEG_5999	Intermediary metabolism and respiration	30.728	12	52.2	0	114.06	26.2774	26.0971	26.0263	26.3847	26.3498	26.2165	0.946822	-0.183379
MSMEG_6001	enoyl-CoA hydratase	Enoyl-CoA hydratase	A0R4Y9	MSMEG_6001	Lipid metabolism	27.016	7	34.3	0	42.503	24.7067	24.7157	24.6775	24.8789	24.9669	24.5968	0.43638	-0.114254
MSMEG_6002	coenzyme A transferase, subunit A	Coenzyme A transferase, subunit A	A0R4Z0	MSMEG_6002	Lipid metabolism	32.478	9	38.6	0	31.391	24.5307	24.5713	24.1872	24.4168	24.4962	24.3885	0.0107324	-0.00410207
MSMEG_6003	coenzyme A transferase, subunit B	Coenzyme A transferase, subunit B	A0R4Z1	MSMEG_6003	Lipid metabolism	27.421	14	81.1	0	110.63	24.9613	24.8412	24.6611	25.2899	25.003	24.9324	0.842753	-0.25393
MSMEG_6008	acetyl-CoA acetyltransferase	Acetyl-CoA acetyltransferase	A0R4Z5	MSMEG_6008	Lipid metabolism	40.665	22	71.2	0	323.31	27.7144	27.5852	27.6198	28.1843	27.8797	28.0215	1.80823	-0.388681
MSMEG_6011	short chain dehydrogenase	Short chain dehydrogenase	A0R4Z8	MSMEG_6011	Intermediary metabolism and respiration	27.855	9	38.9	0	32.639	23.6648	24.1434	24.1676	23.5691	23.7231	23.5638	1.01969	0.373295
MSMEG_6014	putative acyl-CoA dehydrogenase	Putative acyl-CoA dehydrogenase	A0R500	MSMEG_6014	Intermediary metabolism and respiration	41.935	2	6.1	0	6.8412	23.1837	23.4833	23.6437	23.4069	23.3499	21.2362	0.458729	0.772546
MSMEG_6016	putative acyl-CoA dehydrogenase	Putative acyl-CoA dehydrogenase	A0R502	MSMEG_6016	Intermediary metabolism and respiration	33.148	3	12.9	0	45.639	22.6884	22.2043	22.1515	22.2981	21.7093	22.2555	0.437522	0.260436
MSMEG_6024	acetoacetyl-CoA synthase	Acetoacetyl-CoA synthase (EC 6.2.1.16)	A0R511	MSMEG_6024	Lipid metabolism	69.853	27	55.9	0	323.31	27.5878	27.2584	27.5384	28.001	27.2563	27.4969	0.195308	-0.123178
MSMEG_6031	carveol dehydrogenase	Putative short-chain type dehydrogenase/reductase MSMEG_6031/MSMEI_5872 (EC 1.1.1.-)	A0R518	MSMEG_6031	Intermediary metabolism and respiration	29.441	5	33	0	33.715	23.1914	21.6494	22.6015	21.7995	22.9952	22.7894	0.027281	-0.0472596
MSMEG_6036	biphenyl-2,3-diol 1,2-dioxygenase	Biphenyl-2,3-diol 1,2-dioxygenase (EC 1.13.11.39)	A0R522	MSMEG_6036	Virulence, detoxification and adaptation	33.339	16	53.5	0	38.481	23.8263	24.0629	23.9432	24.1674	25.1793	24.5045	1.0355	-0.672985
MSMEG_6037	2-hydroxy-6-ketonona-2,4-dienedioic acid hydrolase	2-hydroxy-6-ketonona-2,4-dienedioic acid hydrolase (EC 3.7.1.-)	A0R523	MSMEG_6037	Intermediary metabolism and respiration	32.008	15	71.6	0	64.811	25.0136	24.7994	24.7826	25.3427	24.9756	24.8717	0.543633	-0.198129
MSMEG_6038	pigment production hydroxylase	Pigment production hydroxylase (EC 1.-.-.-)	A0R524	MSMEG_6038	Intermediary metabolism and respiration	43.328	23	64.4	0	293.9	27.058	26.9333	27.1168	27.523	27.1748	27.3625	1.30203	-0.317425
MSMEG_6039	oxidoreductase, electron transfer component	3-ketosteroid-9-alpha-monooxygenase, ferredoxin reductase component (3-ketosteroid-9-alpha-hydroxylase, ferredoxin reductase component) (KSH) (Androsta-1,4-diene-3,17-dione 9-alpha-hydroxylase) (EC 1.14.15.30) (Rieske-type oxygenase) (RO)	A0R525	MSMEG_6039	Intermediary metabolism and respiration	37.562	6	32.9	0	31.446	24.5184	24.3346	24.3859	25.1157	24.7795	24.5077	0.987601	-0.387983
MSMEG_6041	putative acyl-CoA dehydrogenase	Putative acyl-CoA dehydrogenase	A0R527	MSMEG_6041	Intermediary metabolism and respiration	75.176	11	20.9	0	141.65	23.8242	22.4318	23.6263	24.2088	23.8166	23.6236	0.558326	-0.588899
MSMEG_6077	transcriptional regulator, CarD family protein	RNA polymerase-binding transcription factor CarD	A0R561	MSMEG_6077	Information pathways	17.934	16	81.5	0	323.31	28.3229	28.3817	28.353	28.1957	28.5118	28.6063	0.273265	-0.085385
MSMEG_6082	carbonic anhydrase	Carbonic anhydrase (EC 4.2.1.1) (Carbonate dehydratase)	A0R566	MSMEG_6082	Intermediary metabolism and respiration	21.714	13	92.7	0	209.2	26.2116	26.0313	26.2674	26.3233	26.2387	26.5192	0.80415	-0.190323
MSMEG_6086	antibiotic biosynthesis monooxygenase domain protein	Antibiotic biosynthesis monooxygenase domain protein	A0R569	MSMEG_6086	Virulence, detoxification and adaptation	11.437	7	91.4	0	131.94	27.1199	27.4619	27.4376	26.8801	26.6335	27.1519	1.1419	0.451326
MSMEG_6091	negative regulator of genetic competence ClpC/mecB	ATP-dependent Clp protease ATP-binding subunit ClpC1	A0R574	MSMEG_6091	Regulatory proteins	93.552	62	77.5	0	323.31	30.3421	29.9365	30.1574	30.2651	30.3693	30.3649	0.701398	-0.187775
MSMEG_6092	Lsr2 protein	Lsr2 protein	A0R576	MSMEG_6092	Regulatory proteins	12.454	9	41.2	0	62.573	27.0496	26.898	27.4192	26.8175	27.1245	27.3233	0.0546634	0.0338472
MSMEG_6098	chalcone/stilbene synthase family protein	Chalcone/stilbene synthase family protein	A0R581	MSMEG_6098	Lipid metabolism	32.815	12	59	0	94.526	25.4605	25.5158	25.2149	26.285	25.6621	25.3481	0.562413	-0.367994
MSMEG_6126	D-isomer specific 2-hydroxyacid dehydrogenase	D-isomer specific 2-hydroxyacid dehydrogenase	A0R5A8	MSMEG_6126	Intermediary metabolism and respiration	34.813	10	61.4	0	48.403	24.6531	25.5872	25.2187	25.6318	24.7865	25.1126	0.0218178	-0.0239703
MSMEG_6127	anti-anti-sigma factor	Anti-sigma factor antagonist	A0R5B0	MSMEG_6127	Information pathways	12.029	9	49.6	0	247.98	26.8059	27.0223	27.1689	26.5806	26.6634	27.0716	0.543055	0.227147
MSMEG_6128	two-component system response regulator	Two-component system response regulator	A0R5B2	MSMEG_6128	Regulatory proteins	16.976	5	60.1	0	43.389	25.0367	25.0653	22.4858	25.1368	23.8954	25.085	0.208554	-0.509827
MSMEG_6134	NADP-dependent fatty aldehyde dehydrogenase	NADP-dependent fatty aldehyde dehydrogenase (EC 1.2.1.4)	A0R5B7	MSMEG_6134	Intermediary metabolism and respiration	54.885	6	17.1	0	46.744	24.8373	24.6284	24.6907	23.4022	23.0158	22.2369	2.20563	1.83382
MSMEG_6142	nucleoside-diphosphate-sugar epimerase	UDP-glucose 4-epimerase (EC 5.1.3.2) (UDP-galactose 4-epimerase) (Uridine diphosphate galactose 4-epimerase)	A0R5C5	MSMEG_6142	Intermediary metabolism and respiration	33.217	18	75.1	0	323.31	29.908	29.779	29.8362	30.2775	29.8735	29.8677	0.514898	-0.165169
MSMEG_6159	conserved domain protein	Probable cold shock protein A	A0R5E1	MSMEG_6159	Conserved hypotheticals	7.3471	6	95.5	0	309.33	29.7871	30.0153	30.195	29.9401	29.2563	29.5313	0.850787	0.423188
MSMEG_6177	galactonate dehydratase	Galactonate dehydratase (EC 4.2.1.6)	A0R5F9	MSMEG_6177	Intermediary metabolism and respiration	41.95	9	32.7	0	84.527	25.583	25.5992	25.6791	26.0828	25.6921	25.7444	0.804951	-0.219346
MSMEG_6179	acetyl-coenzyme A synthetase	Acetyl-coenzyme A synthetase (AcCoA synthetase) (Acs) (EC 6.2.1.1) (Acetate--CoA ligase) (Acyl-activating enzyme)	A0R5G1	MSMEG_6179	Intermediary metabolism and respiration	99.956	38	47.2	0	323.31	30.9903	31.0177	31.1122	30.345	30.1503	29.911	2.63931	0.904667
MSMEG_6189	transcriptional regulator, Crp/Fnr family protein	Transcriptional regulator, Crp/Fnr family protein	A0R5H1	MSMEG_6189	Information pathways	24.775	21	88.4	0	323.31	29.4355	28.8382	28.9729	29.3132	29.221	29.3685	0.516106	-0.218688
MSMEG_6191	translation initiation inhibitor	Translation initiation inhibitor	A0R5H3	MSMEG_6191	Information pathways	15.72	6	74.7	0	135.75	27.4536	27.3343	27.4088	27.2134	27.4016	27.2995	0.660025	0.0941226
MSMEG_6193	anion-transporting ATPase	Anion-transporting ATPase	A0R5H5	MSMEG_6193	Cell wall and cell processes	36.835	16	53.5	0	185.77	25.3125	24.1929	25.2156	24.7635	25.2031	25.5248	0.240709	-0.256807
MSMEG_6195	ion-transporting ATPase	Ion-transporting ATPase	A0R5H6	MSMEG_6195	Cell wall and cell processes	40.339	20	55.9	0	110.92	23.3606	22.733	23.1181	23.5379	24.1083	24.0032	1.48663	-0.812568
MSMEG_6203	cysteine synthase/cystathionine beta-synthase family protein	Cysteine synthase/cystathionine beta-synthase family protein	A0R5I5	MSMEG_6203	Intermediary metabolism and respiration	39.723	7	26.3	0	43.186	23.257	23.2105	23.1976	23.0696	23.5198	23.1515	0.0629252	-0.0252781
MSMEG_6208	palmitoyl-CoA hydrolase	Palmitoyl-CoA hydrolase	A0R5I9	MSMEG_6208	Lipid metabolism	29.623	11	56.2	0	78.379	25.855	25.7635	25.1222	25.914	25.5186	26.0338	0.362939	-0.2419
MSMEG_6212	hemerythrin HHE cation binding domain subfamily protein, putative	Hemerythrin HHE cation binding domain subfamily protein, putative	A0R5J3	MSMEG_6212	Intermediary metabolism and respiration	21.387	11	83.5	0	108.08	24.5146	25.3998	25.1678	22.9301	23.8379	25.2553	0.632275	1.01964
MSMEG_6213	Manganese containing catalase	Manganese containing catalase	A0R5J4	MSMEG_6213	Virulence, detoxification and adaptation	32.923	11	58.2	0	100.2	27.173	27.3689	27.2805	25.9072	26.6067	26.4719	1.88641	0.945532
MSMEG_6215	conserved hypothetical protein	Uncharacterized protein	A0R5J6	MSMEG_6215	Conserved hypotheticals	26.145	13	61.8	0	37.416	23.7021	23.5299	23.8328	23.7937	23.5717	23.4614	0.237785	0.0793165
MSMEG_6219	ATPase family protein associated with various cellular activities (AAA)	ATPase family protein associated with various cellular activities (AAA)	A0R5K0	MSMEG_6219	Virulence, detoxification and adaptation	34.777	17	68.7	0	149.18	25.9597	25.5968	25.6727	26.1037	25.8836	25.9713	0.88722	-0.243112
MSMEG_6224	Retinal pigment epithelial membrane protein	Dioxygenase (EC 1.13.11.-)	A0R5K6	MSMEG_6224	Cell wall and cell processes	48.967	2	6.8	0	50.092	21.2199	22.905	21.2988	22.9435	20.8588	21.0129	0.0827936	0.202872
MSMEG_6235	thiopurine S-methyltransferase (tpmt) superfamily protein	Thiopurine S-methyltransferase (Tpmt) superfamily protein	A0R5L6	MSMEG_6235	Intermediary metabolism and respiration	24.5	11	65.9	0	323.31	27.8413	27.9548	27.8804	27.6345	27.494	27.5604	2.4813	0.32921
MSMEG_6242	alcohol dehydrogenase, iron-containing	Alcohol dehydrogenase, iron-containing (EC 1.1.1.1)	A0R5M3	MSMEG_6242	Intermediary metabolism and respiration	46.291	25	69	0	323.31	28.9047	28.306	28.1902	29.8291	29.1881	29.5244	1.65341	-1.04689
MSMEG_6257	asparate kinase, monofunctional class	Aspartokinase (EC 2.7.2.4)	A0R5N8	MSMEG_6257	Intermediary metabolism and respiration	44.458	37	81.9	0	323.31	30.2327	30.13	30.2265	30.3419	30.067	30.0961	0.108754	0.0280794
MSMEG_6265	transcriptional regulator	Transcriptional regulator	A0R5P6	MSMEG_6265	Information pathways	23.796	6	42.6	0	39.634	24.4621	24.3064	24.4671	24.9342	24.4973	24.3768	0.465534	-0.190914
MSMEG_6278	metallo-beta-lactamase superfamily protein, putative	Metallo-beta-lactamase superfamily protein, putative	A0R5Q9	MSMEG_6278	Virulence, detoxification and adaptation	24.654	5	23.7	0	23.889	22.884	23.4527	22.6458	22.031	23.7418	22.5247	0.151632	0.228333
MSMEG_6282	KanY protein	KanY protein	A0R5R3	MSMEG_6282	Unassigned	15.267	14	91	0	288.02	27.9018	27.5164	28.1981	28.1178	27.9642	27.9442	0.266701	-0.136669
MSMEG_6284	cyclopropane-fatty-acyl-phospholipid synthase	Cyclopropane-fatty-acyl-phospholipid synthase	A0R5R5	MSMEG_6284	Lipid metabolism	48.639	26	74.1	0	323.31	27.9256	27.3206	27.9489	28.3074	28.3114	28.144	1.15405	-0.522552
MSMEG_6285	DNA polymerase III gamma/tau subunit	DNA polymerase III subunit gamma/tau (EC 2.7.7.7)	A0R5R6	MSMEG_6285	Information pathways	69.889	18	36.2	0	217.14	25.2951	24.65	25.3042	25.5306	25.3963	25.6489	0.902799	-0.44217
MSMEG_6286	aspartate transaminase	Putative aminotransferase MSMEG_6286/MSMEI_6121	A0R5R7	MSMEG_6286	Intermediary metabolism and respiration	46.41	31	81.8	0	296.63	29.2798	28.9655	29.0991	29.521	29.0956	29.1902	0.415472	-0.154158
MSMEG_6317	lipolytic enzyme, G-D-S-L	Lipolytic enzyme, G-D-S-L	A0R5U7	MSMEG_6317	Lipid metabolism	23.3	9	64.8	0	160.39	26.3823	26.2808	25.9208	26.0456	25.8952	25.9247	0.7459	0.23945
MSMEG_6321	glycerol dehydratase large subunit	Glycerol dehydratase large subunit	A0R5V1	MSMEG_6321	Lipid metabolism	80.439	15	29.6	0	113.57	24.9546	25.6795	25.1404	24.0802	24.3988	23.9406	1.9202	1.11834
MSMEG_6328	conserved hypothetical protein	Uncharacterized protein	A0R5V7	MSMEG_6328	Conserved hypotheticals	18.05	5	39.9	0	23.286	24.2188	24.8213	24.6818	22.902	21.5471	22.5788	2.12197	2.23137
MSMEG_6329	conserved hypothetical protein	Uncharacterized protein	A0R5V9	MSMEG_6329	Conserved hypotheticals	18.765	15	86	0	323.31	28.4622	28.5065	28.4493	28.3705	28.3648	28.2998	1.95654	0.127676
MSMEG_6337	Phosphotransferase enzyme family protein	Phosphotransferase enzyme family protein	A0R5W6	MSMEG_6337	Intermediary metabolism and respiration	36.564	22	83.4	0	218.53	26.3215	26.3809	26.3199	26.4866	26.1886	26.1763	0.213835	0.0569464
MSMEG_6352	conserved hypothetical protein	Uncharacterized protein	A0R5X9	MSMEG_6352	Conserved hypotheticals	17.45	12	69.4	0	24.929	25.2769	25.6457	25.6596	24.2276	25.4865	25.6254	0.376149	0.414204
MSMEG_6353	delta3,5-delta2,4-dienoyl-CoA isomerase	Delta3,5-delta2,4-dienoyl-CoA isomerase (EC 5.3.3.-)	A0R5Y0	MSMEG_6353	Lipid metabolism	28.55	17	80.1	0	315.65	28.454	28.4779	28.6651	28.8353	28.4883	28.5892	0.357075	-0.105281
MSMEG_6362	quinone oxidoreductase	Quinone oxidoreductase	A0R5Y8	MSMEG_6362	Intermediary metabolism and respiration	33.299	8	32	0	97.589	25.3393	25.6886	25.4119	26.114	25.6067	25.6383	0.716091	-0.30639
MSMEG_6363	cysteine desulfurase family protein	Cysteine desulfurase family protein	A0R5Y9	MSMEG_6363	Intermediary metabolism and respiration	41.904	22	74.6	0	323.31	27.3153	27.2037	27.2837	27.5347	27.2048	27.2478	0.220647	-0.061552
MSMEG_6365	conserved hypothetical protein	Bacterial proteasome activator	A0R5Z0	MSMEG_6365	Conserved hypotheticals	18.944	11	56	0	168.47	24.8793	25.5091	25.7388	22.6649	21.8695	23.5111	2.12451	2.69392
MSMEG_6373	conserved hypothetical protein	Uncharacterized protein	A0R5Z8	MSMEG_6373	Conserved hypotheticals	33.931	14	64.7	0	130	24.3666	24.3251	24.378	23.0193	24.5598	24.5252	0.25113	0.321815
MSMEG_6382	oxidoreductase, FAD-binding	Decaprenylphosphoryl-beta-D-ribose oxidase (EC 1.1.98.3) (Decaprenylphospho-beta-D-ribofuranose 2-dehydrogenase) (Decaprenylphosphoryl-beta-D-ribofuranose 2'-epimerase subunit DprE1) (Decaprenyl-phosphoribose 2'-epimerase subunit 1) (Decaprenylphosphoryl-beta-D-ribofuranose 2'-oxidase) (Decaprenylphosphoryl-beta-D-ribose 2-epimerase flavoprotein subunit) (FAD-dependent decaprenylphosphoryl-beta-D…	A0R607	MSMEG_6382	Intermediary metabolism and respiration	50.377	29	73.9	0	323.31	21.1165	21.5903	23.7066	23.0898	22.844	20.4755	0.000389483	0.00137774
MSMEG_6385	putative oxidoreductase in MprA 5'region	Decaprenylphosphoryl-2-keto-beta-D-erythro-pentose reductase (EC 1.1.1.333) (Decaprenyl-phospho-2'-keto-D-arabinose reductase) (Decaprenylphospho-beta-D-erythro-pentofuranosid-2-ulose 2-reductase) (Decaprenylphosphoryl-beta-D-ribofuranose 2'-epimerase subunit DprE2) (Decaprenyl-phosphoribose 2'-epimerase subunit 2) (NAD-dependent decaprenylphosphoryl-D-2'-keto erythropentose reductase)	A0R610	MSMEG_6385	Conserved hypotheticals	27.137	13	49.6	0	142.77	25.6859	21.7226	25.2216	25.6595	24.9966	25.5334	0.395595	-1.18648
MSMEG_6391	propionyl-CoA carboxylase beta chain	Propionyl-CoA carboxylase beta chain (EC 6.4.1.3)	A0R616	MSMEG_6391	Lipid metabolism	56.169	38	77.4	0	323.31	31.1252	30.971	31.0954	31.2029	31.0307	31.018	0.0938091	-0.0199846
MSMEG_6392	polyketide synthase	Polyketide synthase	A0R617	MSMEG_6392	Lipid metabolism	194.46	110	68.3	0	323.31	29.8699	29.5006	29.6414	30.1101	29.9898	30.3785	1.44349	-0.488901
MSMEG_6393	acyl-CoA synthase	Long-chain-fatty-acid--AMP ligase FadD32 (FAAL) (EC 6.2.1.20) (Acyl-AMP synthetase)	A0R618	MSMEG_6393	Lipid metabolism	68.228	46	75.9	0	323.31	31.9147	31.7546	31.8628	32.2502	31.9168	31.8343	0.50455	-0.156403
MSMEG_6398	antigen 85-A	Antigen 85-A (EC 2.3.1.-)	A0R623	MSMEG_6398	Intermediary metabolism and respiration	35.701	23	72.8	0	323.31	30.4535	30.6749	30.4582	30.4366	30.2548	30.3828	0.875878	0.170767
MSMEG_6399	antigen 85-C	Antigen 85-C (EC 2.3.1.-)	A0R624	MSMEG_6399	Lipid metabolism	36.827	10	43.3	0	159.36	26.4056	26.4064	26.3818	26.5942	26.5278	26.6893	1.90766	-0.205795
MSMEG_6403	bifunctional udp-galactofuranosyl transferase glft	Galactofuranosyltransferase GlfT2 (GalTr 2) (EC 2.4.1.288) (Arabinogalactan galactosyltransferase 2) (Galactofuranosylgalactofuranosylrhamnosyl-N-acetylglucosaminyl-diphospho-decaprenol beta-1,5/1,6-galactofuranosyltransferase) (Polymerizing galactofuranosyltransferase GlfT2)	A0R628	MSMEG_6403	Lipid metabolism	71.572	37	58.4	0	323.31	27.5298	26.8829	27.3926	26.9249	27.6475	27.5047	0.11085	-0.0905997
MSMEG_6410	Rieske 2Fe-2S family protein	Putative Rieske 2Fe-2S iron-sulfur protein MSMEG_6410/MSMEI_6242 (EC 1.-.-.-)	A0R635	MSMEG_6410	Intermediary metabolism and respiration	58.638	35	70.5	0	323.31	29.8342	29.7056	29.6864	30.1925	30.2879	30.1595	2.83937	-0.471259
MSMEG_6412	conserved hypothetical protein	Uncharacterized protein	A0R637	MSMEG_6412	Conserved hypotheticals	29.378	12	64.7	0	248.72	28.1489	28.406	28.2683	28.3395	28.064	28.0556	0.436261	0.121369
MSMEG_6414	conserved hypothetical protein	Septum_form domain-containing protein	A0R639	MSMEG_6414	Conserved hypotheticals	49.765	13	31.9	0	104.31	23.7086	22.0543	23.9136	23.913	23.1644	23.297	0.135765	-0.23262
MSMEG_6418	prephenate dehydratase	Prephenate dehydratase (PDT) (EC 4.2.1.51)	A0R643	MSMEG_6418	Intermediary metabolism and respiration	32.463	11	48.7	0	167.64	26.6432	26.1071	26.4435	26.5362	26.5001	26.3057	0.103344	-0.0494086
MSMEG_6422	ferritin family protein	Ferritin BfrB (EC 1.16.3.1) (Non-heme ferritin Ftn)	A0R647	MSMEG_6422	Intermediary metabolism and respiration	20.039	16	81.8	0	288.08	27.6243	28.0258	27.4993	27.3438	28.3204	28.2829	0.303239	-0.265939
MSMEG_6423	Glycerophosphoryl diester phosphodiesterase family protein	Glycerophosphoryl diester phosphodiesterase family protein	A0R648	MSMEG_6423	Lipid metabolism	30.385	8	39.5	0	35.172	26.5352	26.5601	26.3465	25.96	24.1629	26.4434	0.617812	0.958489
MSMEG_6425	rhodanese-like domain protein	Rhodanese-like domain protein	A0R650	MSMEG_6425	Unassigned	12.02	3	45.1	0	22.385	23.1361	24.2826	23.9478	22.6391	22.9591	23.8073	0.600725	0.653662
MSMEG_6427	[Mn] superoxide dismutase	Superoxide dismutase [Mn] (EC 1.15.1.1)	A0R652	MSMEG_6427	Virulence, detoxification and adaptation	22.935	10	72.5	0	323.31	31.1498	31.5791	31.4567	31.1802	31.0999	31.2898	0.669502	0.205221
MSMEG_6431	conserved hypothetical protein	Uncharacterized protein	A0R656	MSMEG_6431	Conserved hypotheticals	15.994	15	75.4	0	292.7	27.0101	27.2188	27.9225	27.6479	27.2255	27.0869	0.0687802	0.0636851
MSMEG_6439	regulator of ribonuclease activity A	Putative 4-hydroxy-4-methyl-2-oxoglutarate aldolase (HMG aldolase) (EC 4.1.3.17) (Oxaloacetate decarboxylase) (OAA decarboxylase) (EC 4.1.1.112) (Regulator of ribonuclease activity homolog) (RraA-like protein)	A0R664	MSMEG_6439	Information pathways	16.406	4	27.7	0	49.666	25.322	22.325	25.8603	22.3816	25.5414	25.4721	0.00812126	0.037426
MSMEG_6440	monooxygenase, flavin-binding family protein	FAD-containing monooxygenase EthA (EC 1.14.13.-) (Baeyer-Villiger monooxygenase) (BVMO) (Prodrug activator EtaA)	A0R665	MSMEG_6440	Virulence, detoxification and adaptation	55.099	27	60.2	0	120.12	23.3089	22.0819	24.1302	23.5055	24.2113	23.9761	0.502097	-0.72401
MSMEG_6452	[NADP+] succinate-semialdehyde dehydrogenase	[NADP+] succinate-semialdehyde dehydrogenase (EC 1.2.1.16)	A0R678	MSMEG_6452	Intermediary metabolism and respiration	48.198	35	80.2	0	323.31	30.1511	30.1968	30.2457	30.6031	30.4944	30.4481	2.39377	-0.317306
MSMEG_6454	conserved hypothetical protein	Bac_luciferase domain-containing protein	A0R679	MSMEG_6454	Conserved hypotheticals	31.194	12	41.5	0	149.5	27.2578	26.937	26.8663	28.1734	27.7234	27.6907	1.89031	-0.842158
MSMEG_6458	glutamate synthase, small subunit	Glutamate synthase, small subunit	A0R683	MSMEG_6458	Intermediary metabolism and respiration	53.673	34	76.8	0	323.31	28.2672	28.3259	28.422	29.0052	29.1738	28.7031	1.89624	-0.622337
MSMEG_6459	ferredoxin-dependent glutamate synthase 1	Ferredoxin-dependent glutamate synthase 1 (EC 1.4.7.1)	A0R684	MSMEG_6459	Intermediary metabolism and respiration	167.12	79	66.5	0	323.31	29.9221	29.6516	29.6624	30.59	30.4548	30.2863	2.3025	-0.698294
MSMEG_6464	conserved hypothetical protein	4HBT domain-containing protein	A0R689	MSMEG_6464	Conserved hypotheticals	27.53	8	44.4	0	39.251	25.7767	25.541	22.4812	25.9668	25.6431	22.4657	0.0199337	-0.0922362
MSMEG_6467	starvation-induced DNA protecting protein	DNA protection during starvation protein (EC 1.16.-.-)	A0R692	MSMEG_6467	Virulence, detoxification and adaptation	20.27	26	95.6	0	323.31	30.2982	30.3506	30.1864	29.6869	29.8917	30.3158	0.752691	0.31358
MSMEG_6471	glycine/D-amino acid oxidase	Glycine/D-amino acid oxidase	A0R696	MSMEG_6471	Intermediary metabolism and respiration	52.004	23	60.1	0	167.77	25.3342	24.8144	24.9522	24.2271	25.5441	25.7855	0.107952	-0.152011
MSMEG_6485	ATP binding protein	ATP binding protein	A0R6B0	MSMEG_6485	Unassigned	16.695	6	49.7	0	69.677	26.0419	26.179	26.3834	23.1045	26.0425	26.1786	0.469647	1.09289
MSMEG_6486	oxidoreductase, FAD/FMN-binding	Oxidoreductase, FAD/FMN-binding	A0R6B1	MSMEG_6486	Intermediary metabolism and respiration	37.084	9	37.3	0	79.414	24.4576	24.2268	24.2304	24.4255	24.569	24.7262	1.09238	-0.268665
MSMEG_6511	acyl-CoA dehydrogenase domain protein	Acyl-CoA dehydrogenase domain protein	A0R6D6	MSMEG_6511	Intermediary metabolism and respiration	42.489	24	65.7	0	323.31	28.0529	28.058	28.0355	28.3736	28.1398	28.3379	1.48964	-0.234964
MSMEG_6512	acyl-CoA dehydrogenase domain protein	Acyl-CoA dehydrogenase domain protein	A0R6D7	MSMEG_6512	Intermediary metabolism and respiration	38.96	28	90.5	0	323.31	27.5707	27.4894	27.7184	27.9232	28.1148	28.1306	2.09495	-0.463362
MSMEG_6514	trehalose synthase-fused probable maltokinase	Maltokinase (MaK) (EC 2.7.1.175) (Maltose-1-phosphate synthase)	A0R6D9	MSMEG_6514	Virulence, detoxification and adaptation	48.8	23	59.9	0	323.31	27.718	28.0191	27.8498	27.4822	27.4732	27.6612	1.41422	0.323397
MSMEG_6518	conserved hypothetical protein	Uncharacterized protein MSMEG_6518/MSMEI_6344	A0R6E3	MSMEG_6518	Conserved hypotheticals	13.362	17	79.1	0	323.31	28.3833	28.587	28.4153	27.7554	28.7428	28.592	0.113954	0.098458
MSMEG_6519	pyridoxamine 5'-phosphate oxidase family protein	Pyridoxamine 5'-phosphate oxidase family protein	A0R6E4	MSMEG_6519	Intermediary metabolism and respiration	27.67	10	63.5	0	41.087	24.8699	22.3228	24.8818	25.0491	24.5758	24.8003	0.382217	-0.783546
MSMEG_6520	orotate phosphoribosyltransferase	Orotate phosphoribosyltransferase (OPRT) (OPRTase) (EC 2.4.2.10)	A0R6E5	MSMEG_6520	Intermediary metabolism and respiration	20.835	20	94.3	0	323.31	28.8545	28.6379	28.5494	28.5887	28.7245	28.6964	0.0363975	0.010704
MSMEG_6558	putative enoyl-CoA hydratase	Putative enoyl-CoA hydratase	A0R6I1	MSMEG_6558	Lipid metabolism	23.037	8	68.3	0	190.03	25.039	22.1794	25.3914	24.2526	22.9017	25.1501	0.0282895	0.101795
MSMEG_6565	conserved hypothetical protein	N-acetyltransferase domain-containing protein	A0R6I9	MSMEG_6565	Conserved hypotheticals	24.535	22	67.7	0	323.31	28.2177	28.1665	28.2175	28.115	27.9494	27.9605	1.57525	0.192256
MSMEG_6570	integral membrane protein	Integral membrane protein	A0R6J4	MSMEG_6570	Conserved hypotheticals	50.645	18	50.8	0	323.31	22.0337	22.5874	22.7755	22.6032	21.9559	21.7501	0.460284	0.362454
MSMEG_6574	conserved hypothetical protein	UPF0678 fatty acid-binding protein-like protein MSMEG_6574/MSMEI_6396	A0R6J8	MSMEG_6574	Conserved hypotheticals	17.482	5	53.4	0	57.318	24.1116	23.7411	24.0362	24.2786	23.9202	24.1592	0.433246	-0.156398
MSMEG_6577	methylmalonyl-CoA carboxyltransferase 12S subunit	Methylmalonyl-CoA carboxyltransferase 12S subunit (EC 2.1.3.1)	A0R6K1	MSMEG_6577	Lipid metabolism	54.194	11	31.9	0	33.434	22.557	21.864	21.8264	22.4601	22.964	22.9579	1.15246	-0.71147
MSMEG_6583	antigen 85-C	Acyl-CoA:diacylglycerol acyltransferase (EC 2.3.1.122) (EC 2.3.1.20)	A0R6K6	MSMEG_6583	Lipid metabolism	41.558	8	25	0	85.383	21.9718	22.4625	22.2775	25.0866	24.7914	25.1468	3.98001	-2.77104
MSMEG_6585	acyl-CoA dehydrogenase	Acyl-CoA dehydrogenase	A0R6K9	MSMEG_6585	Intermediary metabolism and respiration	44.153	11	37.4	0	41.781	24.2273	24.4853	24.1527	24.2768	23.6157	23.6844	0.857474	0.429438
MSMEG_6596	conserved hypothetical protein	Uncharacterized protein	A0R6M0	MSMEG_6596	Conserved hypotheticals	33.311	18	73.8	0	183.79	28.1932	28.231	28.237	28.6532	28.4047	28.4652	1.71067	-0.287366
MSMEG_6597	hydrolase of the alpha/beta superfamily protein	Hydrolase of the alpha/beta superfamily protein	A0R6M1	MSMEG_6597	Lipid metabolism	27.015	8	57.3	0	57.332	23.1492	23.269	22.0747	24.6076	24.4718	24.4252	1.91669	-1.67056
MSMEG_6598	6,7-dimethyl-8-ribityllumazine synthase	6,7-dimethyl-8-ribityllumazine synthase (DMRL synthase) (LS) (Lumazine synthase) (EC 2.5.1.78)	A0R6M2	MSMEG_6598	Intermediary metabolism and respiration	16.457	11	93.3	0	250.68	27.2816	26.8398	26.9978	27.727	27.2752	27.1591	0.736965	-0.347411
MSMEG_6601	hypothetical protein	Uncharacterized protein	A0R6M4	MSMEG_6601	Conserved hypotheticals	17.348	2	27.2	0	33.558	22.4155	23.7405	23.8015	22.33	24.1742	23.7255	0.0431983	-0.0907027
MSMEG_6602	oxidoreductase	Oxidoreductase	A0R6M5	MSMEG_6602	Intermediary metabolism and respiration	37.331	29	88.1	0	323.31	28.2856	28.409	28.1234	28.5035	28.3661	28.2693	0.426809	-0.106949
MSMEG_6603	NADH:flavin oxidoreductase/nadh oxidase	NADH:flavin oxidoreductase/nadh oxidase	A0R6M6	MSMEG_6603	Intermediary metabolism and respiration	14.401	6	56.5	0	65.34	26.2796	27.0661	26.5683	26.7829	26.4919	26.8209	0.0851908	-0.0605952
MSMEG_6616	S-(hydroxymethyl)glutathione dehydrogenase	S-(Hydroxymethyl)glutathione dehydrogenase (EC 1.1.1.284)	A0R6N9	MSMEG_6616	Intermediary metabolism and respiration	42.463	17	65.4	0	323.31	22.4486	22.9833	23.316	23.505	23.3237	23.6924	1.01177	-0.591084
MSMEG_6636	[Mn] superoxide dismutase	Superoxide dismutase (EC 1.15.1.1)	A0R6Q7	MSMEG_6636	Virulence, detoxification and adaptation	22.905	8	72.3	0	236.36	28.7209	29.2307	29.1064	28.8374	28.7421	29.2562	0.123029	0.0741259
MSMEG_6649	conserved hypothetical protein	Uncharacterized protein	A0R6S0	MSMEG_6649	Conserved hypotheticals	32.94	11	58.1	0	105.69	26.1889	25.9162	26.1499	26.3185	25.898	26.0576	0.0141253	-0.00636991
MSMEG_6686	glutaryl-CoA dehydrogenase	Glutaryl-CoA dehydrogenase (EC 1.3.8.6)	A0R6V6	MSMEG_6686	Intermediary metabolism and respiration	43.049	19	70.8	0	323.31	26.4569	26.1366	26.3298	26.3935	26.111	25.8063	0.455033	0.204192
MSMEG_6687	aldehyde dehydrogenase, thermostable	Aldehyde dehydrogenase, thermostable (EC 1.2.1.3)	A0R6V7	MSMEG_6687	Intermediary metabolism and respiration	50.53	12	36.1	0	53.023	27.0647	27.4482	27.3958	26.7997	27.0354	26.8557	1.35946	0.40598
MSMEG_6730	putative oxidoreductase YdbC	Putative oxidoreductase YdbC (EC 1.-.-.-)	A0R6Z9	MSMEG_6730	Intermediary metabolism and respiration	32.612	16	58.1	0	150.94	25.3807	24.5427	25.1705	23.6545	22.2852	23.8424	1.48705	1.77065
MSMEG_6733	hydrolase, carbon-nitrogen family protein	Hydrolase, carbon-nitrogen family protein	A0R703	MSMEG_6733	Intermediary metabolism and respiration	27.813	7	32.2	0	88.703	24.5585	24.4548	24.4827	24.2798	24.2804	24.2064	2.4493	0.243113
MSMEG_6740	1-aminocyclopropane-1-carboxylate deaminase	1-aminocyclopropane-1-carboxylate deaminase (EC 3.5.99.7)	A0R710	MSMEG_6740	Intermediary metabolism and respiration	35.857	24	68.6	0	275.66	27.4755	27.1488	27.5173	28.288	28.056	27.9683	2.06511	-0.723571
MSMEG_6741	antar domain protein	Antar domain protein	A0R711	MSMEG_6741	Unassigned	24.612	4	34.1	0	11.975	23.866	23.919	22.5388	24.223	21.8582	23.909	0.0436858	0.111148
MSMEG_6743	lactoylglutathione lyase	Lactoylglutathione lyase	A0R713	MSMEG_6743	Intermediary metabolism and respiration	15.871	4	42.4	0	106.23	25.6962	25.7781	25.7903	25.6654	25.9392	25.4516	0.183684	0.069465
MSMEG_6746	oxidoreductase, aldo/keto reductase family protein	Oxidoreductase, aldo/keto reductase family protein	A0R716	MSMEG_6746	Intermediary metabolism and respiration	39.498	32	81.7	0	323.31	29.8754	29.9585	29.8418	29.4586	29.5791	29.4993	2.80645	0.379581
MSMEG_6750	hypothetical protein	Uncharacterized protein	A0R720	MSMEG_6750	Conserved hypotheticals	28.298	12	56.9	0	141.27	25.6586	22.7779	25.048	25.7102	25.6338	25.3822	0.541066	-1.08059
MSMEG_6752	endoglucanase A	Glucanase (EC 3.2.1.-)	A0R722	MSMEG_6752	Intermediary metabolism and respiration	32.566	14	76	0	255.42	26.6449	26.8149	26.5661	26.3569	26.6168	26.7605	0.281514	0.0972315
MSMEG_6753	oxidoreductase, short chain dehydrogenase/reductase family protein	Oxidoreductase, short chain dehydrogenase/reductase family protein	A0R723	MSMEG_6753	Intermediary metabolism and respiration	24.569	12	67.9	0	273.49	25.0395	24.9046	24.4529	25.0081	25.2099	25.2082	0.839645	-0.343042
MSMEG_6754	MaoC like domain protein	MaoC like domain protein	A0R724	MSMEG_6754	Unassigned	36.926	16	69.3	0	301.72	29.1167	29.0795	29.0465	29.2645	29.3124	29.1993	2.00318	-0.177818
MSMEG_6755	isoflavone reductase	Isoflavone reductase	A0R725	MSMEG_6755	Intermediary metabolism and respiration	33.673	10	59	0	142.04	25.0014	21.5849	24.4026	25.3217	24.957	24.6319	0.538093	-1.30721
MSMEG_6760	conserved hypothetical protein	Uncharacterized protein	A0R731	MSMEG_6760	Conserved hypotheticals	17.624	4	42.2	0	52.295	25.312	24.9836	22.4826	25.4744	22.6175	25.276	0.0527304	-0.19657
MSMEG_6761	glycerol-3-phosphate dehydrogenase 2	Glycerol-3-phosphate dehydrogenase (EC 1.1.5.3)	A0R730	MSMEG_6761	Intermediary metabolism and respiration	60.885	48	91.2	0	323.31	27.7229	27.4565	27.6932	27.5254	27.7162	27.556	0.0860816	0.024992
MSMEG_6772	homoserine O-acetyltransferase	Homoserine O-acetyltransferase	A0R742	MSMEG_6772	Lipid metabolism	38.403	14	56.1	0	155.33	25.8088	26.1781	25.894	25.806	25.7706	25.5667	0.8505	0.245819
MSMEG_6780	phenazine biosynthesis protein PhzF	Phenazine biosynthesis protein PhzF	A0R750	MSMEG_6780	Virulence, detoxification and adaptation	31.291	6	31.4	0	42.436	24.6541	24.6635	24.8815	24.0896	23.8001	22.095	1.05331	1.40483
MSMEG_6783	integral membrane protein	Integral membrane protein	A0R753	MSMEG_6783	Conserved hypotheticals	35.55	20	76.1	0	323.31	28.0871	27.4909	27.3596	29.4006	29.1272	29.0214	2.44528	-1.53719
MSMEG_6787	ribose 5-phosphate isomerase	D-erythrulose-4-phosphate isomerase 2 (EC 5.3.1.34)	A0R757	MSMEG_6787	Intermediary metabolism and respiration	15.849	8	65.8	0	148.12	25.9581	25.6508	25.8517	25.7366	25.5129	25.4825	0.941997	0.242868
MSMEG_6788	dihydroxyacetone kinase	L-erythrulose 1-kinase (EC 2.7.1.209)	A0R758	MSMEG_6788	Lipid metabolism	59.357	23	52.5	0	223.23	22.7397	24.4912	24.6403	24.1381	24.0072	24.3763	0.12837	-0.216789
MSMEG_6791	3-hydroxybutyryl-CoA dehydrogenase	3-hydroxybutyryl-CoA dehydrogenase	A0R761	MSMEG_6791	Intermediary metabolism and respiration	34.352	9	30.9	0	56.684	25.3059	25.6594	26.0823	24.0218	24.2202	24.3042	2.4797	1.50046
MSMEG_6822	beta-lactamase	Beta-lactamase	A0R788	MSMEG_6822	Virulence, detoxification and adaptation	31.775	12	67	0	90.818	25.6573	25.7328	25.4711	26.1558	25.5845	25.5345	0.256278	-0.1379
MSMEG_6863	class II aldolase/adducin domain protein	Class II aldolase/adducin domain protein	A0R7C9	MSMEG_6863	Intermediary metabolism and respiration	28.208	4	27.5	0	30.174	24.451	24.0733	22.8138	22.8233	24.0901	21.7235	0.460699	0.900428
MSMEG_6874	aldehyde dehydrogenase	Aldehyde dehydrogenase	A0R7D8	MSMEG_6874	Intermediary metabolism and respiration	53.552	17	47.8	0	167.47	25.1752	25.011	25.0986	25.2655	25.5136	25.364	1.52952	-0.286077
MSMEG_6875	endoribonuclease L-PSP family protein	Endoribonuclease L-PSP family protein	A0R7D9	MSMEG_6875	Information pathways	39.968	12	33.8	0	32.027	24.2929	24.2059	24.4435	21.0579	24.6506	24.4661	0.323723	0.922545
MSMEG_6892	replicative DNA helicase	Replicative DNA helicase (EC 3.6.4.12)	A0R7F4	MSMEG_6892	Information pathways	112.29	12	21.2	0	47.609	22.7174	22.7482	22.8732	23.9611	24.6115	24.4326	2.83367	-1.55547
MSMEG_6896	single-stranded DNA-binding protein	Single-stranded DNA-binding protein (SSB)	Q9AFI5	MSMEG_6896	Information pathways	17.401	8	63.6	0	239.68	29.2263	29.0919	29.0129	29.6888	29.2935	29.3477	1.13045	-0.332962
MSMEG_6904	myo-inositol-1-phosphate synthase	Inositol-3-phosphate synthase (IPS) (EC 5.5.1.4) (Myo-inositol 1-phosphate synthase) (MI-1-P synthase) (MIP synthase)	A0R7G6	MSMEG_6904	Intermediary metabolism and respiration	39.299	34	76.6	0	323.31	31.0045	30.9406	30.9835	31.6248	31.4802	31.4773	3.34141	-0.551218
MSMEG_6906	putative hydrolase	Putative hydrolase	A0R7G7	MSMEG_6906	Unassigned	33.317	10	53.3	0	241.83	24.5872	24.5718	24.604	23.4517	24.3174	24.8022	0.429924	0.397219
MSMEG_6907	MmcI protein	MmcI protein	A0R7G8	MSMEG_6907	Cell wall and cell processes	28.375	14	48.6	0	99.608	27.25	27.5242	27.413	26.564	26.4444	26.1829	2.71488	0.998646
MSMEG_6913	putative transcriptional regulatory protein	Putative transcriptional regulatory protein	A0R7H2	MSMEG_6913	Information pathways	18.292	4	30.7	0	23.087	24.284	22.9683	24.389	24.5843	24.6442	24.327	0.612838	-0.63807
MSMEG_6916	short chain dehydrogenase	Short chain dehydrogenase	A0R7H4	MSMEG_6916	Intermediary metabolism and respiration	23.069	10	43	0	120.47	24.8542	24.4831	24.819	24.4373	24.8691	24.8374	0.00757164	0.0042057
MSMEG_6926	tRNA adenylyltransferase	tRNA adenylyltransferase (EC 2.7.7.72)	A0R7I2	MSMEG_6926	Information pathways	53.225	28	71.2	0	177.73	25.5534	22.8709	24.1237	25.9971	26.3933	25.8302	1.12175	-1.89087
MSMEG_6935	N-acetylmuramoyl-L-alanine amidase	N-acetylmuramoyl-L-alanine amidase (EC 3.5.1.28)	A0R7J1	MSMEG_6935	Cell wall and cell processes	42.862	21	65.4	0	205.3	26.7246	26.3359	26.3783	26.7767	26.6127	26.6491	0.685016	-0.19993
MSMEG_6938	ParB-like partition proteins	ParB-like partition proteins	A0R7J3	MSMEG_6938	Cell wall and cell processes	37.513	17	51.9	0	214.18	26.8421	26.0833	26.4945	26.2679	26.9179	26.6897	0.201582	-0.15186
MSMEG_6941	R3H domain-containing protein	R3H domain-containing protein	A0R7J6	MSMEG_6941	Intermediary metabolism and respiration	20.141	10	60.7	0	158.37	26.4758	27.513	27.1592	25.8988	25.7396	27.021	0.754583	0.829543
msrA	methionine-S-sulfoxide reductase	Peptide methionine sulfoxide reductase MsrA (Protein-methionine-S-oxide reductase) (EC 1.8.4.11) (Peptide-methionine (S)-S-oxide reductase) (Peptide Met(O) reductase)	A0R6A2	MSMEG_6477	Intermediary metabolism and respiration	19.295	8	60.2	0	202.47	26.5786	26.7722	26.3691	26.7618	26.6074	26.9604	0.585614	-0.203214
msrB	methionine-R-sulfoxide reductase	Peptide-methionine (R)-S-oxide reductase (EC 1.8.4.12)	A0QW27	MSMEG_2784	Intermediary metabolism and respiration	15.458	6	38.7	0	132.07	25.7151	25.7841	26.0907	21.3866	25.0097	25.0752	0.766868	2.0395
mtrA	DNA-binding response regulator MtrA	DNA-binding response regulator MtrA	A0QTK2	MSMEG_1874	Information pathways	25.318	17	82	0	323.31	29.0165	28.4845	28.6508	29.0474	28.6643	28.8069	0.251484	-0.122298
murA	UDP-N-acetylglucosamine 1-carboxyvinyltransferase	UDP-N-acetylglucosamine 1-carboxyvinyltransferase (EC 2.5.1.7) (Enoylpyruvate transferase) (UDP-N-acetylglucosamine enolpyruvyl transferase) (EPT)	A0R1Z6	MSMEG_4932	Cell wall and cell processes	43.997	16	56.5	0	316.93	26.7684	26.4832	26.6335	27.1832	26.8226	27.0704	1.37672	-0.397029
murB	UDP-N-acetylenolpyruvoylglucosamine reductase	UDP-N-acetylenolpyruvoylglucosamine reductase (EC 1.3.1.98) (UDP-N-acetylmuramate dehydrogenase)	A0QQZ3	MSMEG_0928	Cell wall and cell processes	38.238	6	21.2	0	19.519	23.327	24.0799	23.7216	23.3592	23.7003	23.8048	0.126154	0.0880547
murC	UDP-N-acetylmuramate--alanine ligase	UDP-N-acetylmuramate--L-alanine ligase (EC 6.3.2.8) (UDP-N-acetylmuramoyl-L-alanine synthetase)	A0R015	MSMEG_4226	Cell wall and cell processes	49.804	20	64.3	0	169.24	26.6979	26.5428	26.6274	26.6967	26.4868	26.5744	0.185607	0.0367578
mutA	methylmalonyl-CoA mutase, small subunit	Methylmalonyl-CoA mutase (EC 5.4.99.2)	A0QX35	MSMEG_3158	Lipid metabolism	64.865	28	59.1	0	323.31	28.8199	28.6508	28.7344	28.6218	28.6635	28.6404	0.861538	0.0931327
nadA	quinolinate synthetase complex, A subunit	Quinolinate synthase (EC 2.5.1.72)	A0QX75	MSMEG_3199	Intermediary metabolism and respiration	36.859	10	46.4	0	62.822	24.7933	23.2699	24.7732	25.1446	25.3321	25.681	0.982072	-1.10711
nadC	nicotinate-nucleotide pyrophosphorylase	Quinolinate phosphoribosyltransferase [decarboxylating] (EC 2.4.2.19)	A0QX77	MSMEG_3201	Intermediary metabolism and respiration	30.319	12	50.3	0	150.25	26.2163	26.0787	25.6419	26.2861	26.4393	26.4066	1.04352	-0.398325
nadE	glutamine-dependent NAD+ synthetase	Glutamine-dependent NAD(+) synthetase (EC 6.3.5.1) (NAD(+) synthase [glutamine-hydrolyzing])	A0R143	MSMEG_4617	Intermediary metabolism and respiration	75.1	27	47.6	0	159.78	27.5078	27.1848	27.4406	27.4085	27.579	27.3252	0.184758	-0.0598329
nagB	glucosamine-6-phosphate isomerase	Glucosamine-6-phosphate deaminase (EC 3.5.99.6) (GlcN6P deaminase) (GNPDA) (Glucosamine-6-phosphate isomerase)	A0QU88	MSMEG_2118	Cell wall and cell processes	28.038	8	47.5	0	122.99	25.9522	26.6909	26.2336	25.5466	25.3751	25.5124	1.67174	0.81417
ndh	NADH dehydrogenase	NADH dehydrogenase (EC 1.6.99.3)	A0QYD6	MSMEG_3621	Intermediary metabolism and respiration	48.98	26	70.5	0	227.19	26.3996	25.1935	26.1031	26.9726	26.4564	26.154	0.655012	-0.628939
nusA	transcription termination factor NusA	Transcription termination/antitermination protein NusA	A0QVM4	MSMEG_2625	Information pathways	36.729	25	67.3	0	299.04	27.5823	27.2858	27.528	27.4559	27.4569	27.414	0.0890712	0.0231031
opcA	OpcA protein	OpcA protein	A0QWX7	MSMEG_3100	Unassigned	32.518	18	86.1	0	171.81	28.2257	28.1883	28.1204	28.3778	28.1477	28.2346	0.436808	-0.075236
orB	alpha oxoglutarate ferredoxin oxidoreductase, beta subunit	Alpha oxoglutarate ferredoxin oxidoreductase, beta subunit	A0R170	MSMEG_4645	Intermediary metabolism and respiration	37.302	28	86	0	323.31	28.5806	28.3675	28.39	28.2932	28.474	28.3188	0.404139	0.0839971
otsB	trehalose-phosphatase	Trehalose 6-phosphate phosphatase (EC 3.1.3.12)	A0R529	MSMEG_6043	Virulence, detoxification and adaptation	25.933	5	33.3	0	81.371	21.8743	23.8701	23.9767	22.2275	23.4248	22.4669	0.276583	0.533944
panB	3-methyl-2-oxobutanoate hydroxymethyltransferase	3-methyl-2-oxobutanoate hydroxymethyltransferase (EC 2.1.2.11) (Ketopantoate hydroxymethyltransferase) (KPHMT)	A0R087	MSMEG_4298	Intermediary metabolism and respiration	30.059	6	37.6	0	103.45	24.2195	23.0828	21.1933	24.3327	24.2028	24.0184	0.694589	-1.35276
panC	pantoate--beta-alanine ligase	Pantothenate synthetase (PS) (EC 6.3.2.1) (Pantoate--beta-alanine ligase) (Pantoate-activating enzyme)	A0R580	MSMEG_6097	Intermediary metabolism and respiration	33.525	14	65.6	0	86.701	24.5209	22.6572	21.8627	24.6962	24.3651	24.7406	0.931251	-1.58705
panE	2-dehydropantoate 2-reductase	2-dehydropantoate 2-reductase (EC 1.1.1.169) (Ketopantoate reductase)	A0R5Z9	MSMEG_6374	Intermediary metabolism and respiration	35.528	10	42.1	0	74.646	22.5916	22.1556	23.966	24.1125	23.8373	23.7473	0.828552	-0.994651
pcaB	3-carboxy-cis,cis-muconate cycloisomerase	3-carboxy-cis,cis-muconate cycloisomerase (EC 5.5.1.2)	A0QVK2	MSMEG_2603	Intermediary metabolism and respiration	41.725	14	37.2	0	80.315	25.7452	26.091	26.2669	23.6805	24.8018	24.6641	1.89559	1.65224
pcaC	4-carboxymuconolactone decarboxylase	4-carboxymuconolactone decarboxylase (EC 4.1.1.44)	A0QVK3	MSMEG_2604	Intermediary metabolism and respiration	14.79	7	61.9	0	106.5	25.3391	25.5573	26.0084	23.4713	23.2315	23.9092	2.7721	2.0976
pcaG	protocatechuate 3,4-dioxygenase, alpha subunit	Protocatechuate 3,4-dioxygenase, alpha subunit (EC 1.13.11.3)	A0QVK1	MSMEG_2602	Virulence, detoxification and adaptation	19.526	7	63.8	0	46.657	26.0472	26.6948	26.8579	23.7002	25.1168	25.73	1.21741	1.68432
pcaH	protocatechuate 3,4-dioxygenase, beta subunit	Protocatechuate 3,4-dioxygenase, beta subunit (EC 1.13.11.3)	A0QVK0	MSMEG_2601	Virulence, detoxification and adaptation	28.337	10	60.9	0	147.83	26.6136	26.9475	27.1931	25.8029	25.7239	25.7416	2.62379	1.16192
pcrA	ATP-dependent DNA helicase PcrA	ATP-dependent DNA helicase (EC 3.6.4.12)	A0R3N3	MSMEG_5534	Information pathways	86.622	31	55	0	302.05	26.4193	25.8156	25.9367	26.4435	26.5895	26.8048	1.22948	-0.555381
pdxH	pyridoxamine 5'-phosphate oxidase	Pyridoxine/pyridoxamine 5'-phosphate oxidase (EC 1.4.3.5) (PNP/PMP oxidase) (PNPOx) (Pyridoxal 5'-phosphate synthase)	A0R420	MSMEG_5675	Intermediary metabolism and respiration	25.399	10	66.5	0	98.55	26.4485	26.2996	26.6155	26.5148	26.3755	26.3339	0.164393	0.0464624
pepN	aminopeptidase N	Alanine aminopeptidase (EC 3.4.11.2) (Aminopeptidase N) (Lysyl aminopeptidase)	A0R1B3	MSMEG_4690	Intermediary metabolism and respiration	94.097	62	83.4	0	323.31	31.2699	31.2136	31.1174	31.5763	31.5353	31.4098	1.99193	-0.306812
pgi	glucose-6-phosphate isomerase	Glucose-6-phosphate isomerase (GPI) (EC 5.3.1.9) (Phosphoglucose isomerase) (PGI) (Phosphohexose isomerase) (PHI)	A0R3N9	MSMEG_5541	Intermediary metabolism and respiration	59.629	43	78.9	0	323.31	30.4058	30.3289	30.2552	30.4414	30.3432	30.2297	0.0368595	-0.00816154
pgk	phosphoglycerate kinase	Phosphoglycerate kinase (EC 2.7.2.3)	A0QWW3	MSMEG_3085	Intermediary metabolism and respiration	42.094	38	88.2	0	323.31	31.0139	30.9588	31.0007	31.3019	31.2034	31.0627	1.301	-0.198213
pgl	6-phosphogluconolactonase	6-phosphogluconolactonase (6PGL) (EC 3.1.1.31)	A0QWX6	MSMEG_3099	Intermediary metabolism and respiration	25.586	16	59	0	323.31	26.7995	27.4288	27.061	26.7161	26.7566	26.5952	1.01161	0.407113
pgm	phosphoglucomutase, alpha-D-glucose phosphate-specific	Phosphoglucomutase, alpha-D-glucose phosphate-specific (EC 5.4.2.2)	A0QUA6	MSMEG_2136	Intermediary metabolism and respiration	57.9	29	86.6	0	323.31	28.0468	28.2641	28.3061	28.0254	27.9117	27.865	1.35905	0.271648
pheS	phenylalanyl-tRNA synthetase, alpha subunit	Phenylalanine--tRNA ligase alpha subunit (EC 6.1.1.20) (Phenylalanyl-tRNA synthetase alpha subunit) (PheRS)	A0QYT4	MSMEG_3778	Information pathways	38.904	25	69.4	0	323.31	28.1137	28.1233	28.2158	27.9953	28.1763	28.1367	0.307236	0.0481237
pheT	phenylalanyl-tRNA synthetase, beta subunit	Phenylalanine--tRNA ligase beta subunit (EC 6.1.1.20) (Phenylalanyl-tRNA synthetase beta subunit) (PheRS)	A0QYT3	MSMEG_3777	Information pathways	88.65	47	62.7	0	323.31	29.3551	29.327	29.4039	29.4705	29.3749	29.3161	0.191787	-0.0251681
phoU	phosphate transport system regulatory protein PhoU	Phosphate-specific transport system accessory protein PhoU	A0R4B7	MSMEG_5776	Cell wall and cell processes	24.649	10	53.2	0	83.901	25.7958	23.4311	25.7218	25.3526	25.2523	25.6407	0.213886	-0.43229
pknA	serine/threonine protein kinase PknA	Non-specific serine/threonine protein kinase (EC 2.7.11.1)	A0QNG2	MSMEG_0030	Regulatory proteins	44.616	17	54.4	0	125.3	21.7379	21.4693	22.9408	24.3689	22.6741	21.771	0.428868	-0.888624
pncB	putative nicotinate phosphoribosyltransferase	Nicotinate phosphoribosyltransferase (EC 6.3.4.21)	A0R1X8	MSMEG_4911	Intermediary metabolism and respiration	45.804	16	58.3	0	293.21	27.0946	27.0727	26.8952	27.0925	26.9714	26.9294	0.103728	0.0230128
ppa	inorganic pyrophosphatase	Inorganic pyrophosphatase (EC 3.6.1.1) (Pyrophosphate phospho-hydrolase) (PPase)	A0R597	MSMEG_6114	Intermediary metabolism and respiration	18.349	11	57.4	0	289.13	28.682	28.9512	28.8343	28.6891	28.3712	28.9156	0.392739	0.163823
ppc	phosphoenolpyruvate carboxylase	Phosphoenolpyruvate carboxylase (PEPC) (PEPCase) (EC 4.1.1.31)	A0QWX4	MSMEG_3097	Intermediary metabolism and respiration	103.35	56	71.5	0	323.31	28.67	28.5193	28.3482	28.8887	28.8383	28.6986	1.27431	-0.296007
ppk	polyphosphate kinase	Polyphosphate kinase (EC 2.7.4.1) (ATP-polyphosphate phosphotransferase) (Polyphosphoric acid kinase)	A0QUZ3	MSMEG_2391	Intermediary metabolism and respiration	82.056	37	60.9	0	323.31	28.5497	28.3482	28.3562	28.509	28.5856	28.3173	0.19514	-0.0525831
prfA	peptide chain release factor 1	Peptide chain release factor 1 (RF-1)	A0R214	MSMEG_4950	Information pathways	39.103	23	77.7	0	323.31	27.1613	27.4628	27.3866	27.2094	27.3977	27.2153	0.223717	0.0627759
prfB	peptide chain release factor 2	Peptide chain release factor 2 (RF-2)	A0QU58	MSMEG_2086	Information pathways	41.242	31	84.5	0	323.31	28.6519	28.9743	28.8998	28.6341	28.9424	28.9855	0.0271708	-0.01194
prfC	peptide chain release factor 3	Peptide chain release factor 3 (RF-3)	A0QS18	MSMEG_1316	Information pathways	58.464	27	69.1	0	246.38	27.1712	26.8269	26.9558	27.6997	27.6357	27.3367	1.72246	-0.572746
proA	gamma-glutamyl phosphate reductase	Gamma-glutamyl phosphate reductase (GPR) (EC 1.2.1.41) (Glutamate-5-semialdehyde dehydrogenase) (Glutamyl-gamma-semialdehyde dehydrogenase) (GSA dehydrogenase)	A0R115	MSMEG_4584	Intermediary metabolism and respiration	44.375	22	62.3	0	254.86	28.1392	28.0363	28.0698	28.1281	28.1622	28.25	0.974139	-0.0983512
proB	glutamate 5-kinase	Glutamate 5-kinase (EC 2.7.2.11) (Gamma-glutamyl kinase) (GK)	A0R148	MSMEG_4621	Intermediary metabolism and respiration	38.606	15	54.6	0	73.473	24.7508	23.9142	24.8409	24.9088	24.549	24.3264	0.0976088	-0.0927518
proC	pyrroline-5-carboxylate reductase	Pyrroline-5-carboxylate reductase (P5C reductase) (P5CR) (EC 1.5.1.2) (PCA reductase)	A0QR08	MSMEG_0943	Intermediary metabolism and respiration	28.989	15	61.9	0	256.7	28.4569	28.9595	28.0859	28.8568	28.7252	28.9087	0.565048	-0.329453
proS	prolyl-tRNA synthetase	Proline--tRNA ligase (EC 6.1.1.15) (Prolyl-tRNA synthetase) (ProRS)	A0QVM0	MSMEG_2621	Information pathways	63.843	41	77.4	0	323.31	30.6282	30.6605	30.5054	30.843	30.7344	30.6251	0.799933	-0.136136
prrA	DNA-binding response regulator PrrA	DNA-binding response regulator PrrA	A0R407	MSMEG_5662	Information pathways	25.342	12	70.8	0	131.09	28.4655	27.826	27.9055	28.343	27.9719	28.0831	0.10528	-0.0669804
pruA	1-pyrroline-5-carboxylate dehydrogenase	L-glutamate gamma-semialdehyde dehydrogenase (EC 1.2.1.88)	A0R2H8	MSMEG_5119	Intermediary metabolism and respiration	58.433	32	64.6	0	323.31	31.4561	31.8112	31.6353	27.637	27.8837	28.1526	4.49319	3.74312
psd	phosphatidylserine decarboxylase	Phosphatidylserine decarboxylase proenzyme (EC 4.1.1.65) [Cleaved into: Phosphatidylserine decarboxylase alpha chain; Phosphatidylserine decarboxylase beta chain]	A0QQS6	MSMEG_0861	Lipid metabolism	24.816	5	28.9	0	193.16	22.8261	23.4731	22.7711	23.3774	23.4376	22.9417	0.345815	-0.228806
pta	phosphate acetyltransferase	Phosphate acetyltransferase (EC 2.3.1.8) (Phosphotransacetylase)	A0QQK0	MSMEG_0783	Lipid metabolism	73.32	18	36.6	0	141.95	25.7353	25.8617	25.8324	26.1005	25.8119	25.7646	0.299993	-0.0824947
ptsI	phosphoenolpyruvate-protein phosphotransferase	Phosphoenolpyruvate-protein phosphotransferase (EC 2.7.3.9) (Phosphotransferase system, enzyme I)	A0QNL6	MSMEG_0088	Intermediary metabolism and respiration	55.471	24	59.9	0	323.31	25.3038	25.4791	24.9274	25.5179	25.6726	25.7341	1.08746	-0.40476
pup	conserved hypothetical protein	Prokaryotic ubiquitin-like protein Pup (Bacterial ubiquitin-like modifier)	A0QZ48	MSMEG_3896	Conserved hypotheticals	6.9543	5	76.6	0	323.31	25.1051	25.1145	25.3713	23.538	25.131	25.1213	0.486893	0.600187
purA	adenylosuccinate synthetase	Adenylosuccinate synthetase (AMPSase) (AdSS) (EC 6.3.4.4) (IMP--aspartate ligase)	A0QQH7	MSMEG_0759	Intermediary metabolism and respiration	46.338	27	60.3	0	323.31	29.9843	29.8413	29.7959	30.1564	30.0597	29.7154	0.287077	-0.103364
purB	adenylosuccinate lyase	Adenylosuccinate lyase (ASL) (EC 4.3.2.2) (Adenylosuccinase)	A0R4I6	MSMEG_5847	Intermediary metabolism and respiration	51.604	39	72.4	0	323.31	29.5419	29.4394	29.4088	29.6691	29.5398	29.5812	1.13092	-0.133345
purC	phosphoribosylaminoimidazole-succinocarboxamide synthase	Phosphoribosylaminoimidazole-succinocarboxamide synthase (EC 6.3.2.6) (SAICAR synthetase)	A0R4I0	MSMEG_5841	Intermediary metabolism and respiration	33.101	28	96.7	0	323.31	28.6217	28.6608	28.6257	28.7458	28.6449	28.5292	0.0202249	-0.00387383
purD	phosphoribosylamine--glycine ligase	Phosphoribosylamine--glycine ligase (EC 6.3.4.13) (GARS) (Glycinamide ribonucleotide synthetase) (Phosphoribosylglycinamide synthetase)	A0R4J1	MSMEG_5852	Intermediary metabolism and respiration	40.012	19	66.2	0	323.31	29.5333	29.4465	29.5	29.8613	29.6707	29.5981	1.23402	-0.216715
purE	phosphoribosylaminoimidazole carboxylase, catalytic subunit	N5-carboxyaminoimidazole ribonucleotide mutase (N5-CAIR mutase) (EC 5.4.99.18) (5-(carboxyamino)imidazole ribonucleotide mutase)	A0QTF3	MSMEG_1820	Intermediary metabolism and respiration	16.293	7	63.5	0	51.271	22.477	21.5159	23.938	23.6154	23.9189	24.6429	0.857488	-1.41541
purF	amidophosphoribosyltransferase	Amidophosphoribosyltransferase (ATase) (EC 2.4.2.14) (Glutamine phosphoribosylpyrophosphate amidotransferase) (GPATase)	A0R4E0	MSMEG_5800	Intermediary metabolism and respiration	54.535	15	52.1	0	85.825	24.9895	24.5033	24.4944	24.9642	24.7153	25.0796	0.586718	-0.257305
purH	bifunctional purine biosynthesis protein PurH	Bifunctional purine biosynthesis protein PurH [Includes: Phosphoribosylaminoimidazolecarboxamide formyltransferase (EC 2.1.2.3) (AICAR transformylase); IMP cyclohydrolase (EC 3.5.4.10) (ATIC) (IMP synthase) (Inosinicase)]	A0R3L4	MSMEG_5515	Intermediary metabolism and respiration	55.407	30	62.2	0	323.31	30.098	29.9647	30.0223	30.2592	30.1969	30.0902	1.15415	-0.153773
purK	phosphoribosylaminoimidazole carboxylase, ATPase subunit	N5-carboxyaminoimidazole ribonucleotide synthase (N5-CAIR synthase) (EC 6.3.4.18) (5-(carboxyamino)imidazole ribonucleotide synthetase)	A0QTF2	MSMEG_1819	Intermediary metabolism and respiration	43.803	21	77	0	323.31	28.7842	28.6045	28.7775	29.0077	29.017	28.9545	1.92315	-0.270999
purL	phosphoribosylformylglycinamidine synthase II	Phosphoribosylformylglycinamidine synthase subunit PurL (FGAM synthase) (EC 6.3.5.3) (Formylglycinamide ribonucleotide amidotransferase subunit II) (FGAR amidotransferase II) (FGAR-AT II) (Glutamine amidotransferase PurL) (Phosphoribosylformylglycinamidine synthase subunit II)	A0R4G4	MSMEG_5824	Intermediary metabolism and respiration	81.011	45	64.8	0	323.31	29.4512	29.3947	29.5478	29.6773	29.5503	29.6056	1.18995	-0.146513
purM	phosphoribosylformylglycinamidine cyclo-ligase	Phosphoribosylformylglycinamidine cyclo-ligase (EC 6.3.3.1) (AIR synthase) (AIRS) (Phosphoribosyl-aminoimidazole synthetase)	A0R4D8	MSMEG_5798	Lipid metabolism	38.081	24	60	0	136.7	25.7955	25.6045	24.9779	25.9233	25.9266	26.1777	0.988232	-0.549896
purN	phosphoribosylglycinamide formyltransferase	Phosphoribosylglycinamide formyltransferase (EC 2.1.2.2) (5'-phosphoribosylglycinamide transformylase) (GAR transformylase) (GART)	A0R3L5	MSMEG_5516	Intermediary metabolism and respiration	21.273	5	33	0	43.65	24.5853	24.3086	24.5929	25.2075	24.495	24.5737	0.466233	-0.263147
purQ	phosphoribosylformylglycinamidine synthase I	Phosphoribosylformylglycinamidine synthase subunit PurQ (FGAM synthase) (EC 6.3.5.3) (Formylglycinamide ribonucleotide amidotransferase subunit I) (FGAR amidotransferase I) (FGAR-AT I) (Glutaminase PurQ) (EC 3.5.1.2) (Phosphoribosylformylglycinamidine synthase subunit I)	A0R4H1	MSMEG_5831	Intermediary metabolism and respiration	23.769	13	75.9	0	227.07	27.4528	23.9053	27.2869	28.0281	27.2491	27.5614	0.521488	-1.39786
purT	phosphoribosylglycinamide formyltransferase 2	Phosphoribosylglycinamide formyltransferase 2 (EC 2.1.2.-)	A0QQI4	MSMEG_0766	Intermediary metabolism and respiration	49.033	18	63.7	0	323.31	28.1758	28.2281	28.1517	28.1759	28.1397	28.0919	0.675842	0.0493762
purT	phosphoribosylglycinamide formyltransferase 2	Formate-dependent phosphoribosylglycinamide formyltransferase (5'-phosphoribosylglycinamide transformylase 2) (Formate-dependent GAR transformylase) (EC 2.1.2.-) (GAR transformylase 2) (GART 2) (Non-folate glycinamide ribonucleotide transformylase) (Phosphoribosylglycinamide formyltransferase 2)	A0R2Y2	MSMEG_5274	Intermediary metabolism and respiration	43.011	11	48	0	66.733	26.0083	25.2174	26.0756	26.2109	25.9503	26.1326	0.505922	-0.330843
purU	formyltetrahydrofolate deformylase	Formyltetrahydrofolate deformylase (EC 3.5.1.10) (Formyl-FH(4) hydrolase)	A0QUG6	MSMEG_2086	Intermediary metabolism and respiration	33.173	16	65.7	0	168.03	26.5888	26.2987	25.9713	26.7757	26.7812	26.4039	0.777623	-0.367322
pyc	pyruvate carboxylase	Pyruvate carboxylase (EC 6.4.1.1)	A0QV14	MSMEG_2412	Intermediary metabolism and respiration	120.78	43	53.6	0	323.31	29.296	29.3983	29.3229	29.5942	29.3648	29.2963	0.345621	-0.0793559
pyk	pyruvate kinase	Pyruvate kinase (EC 2.7.1.40)	A0QXA3	MSMEG_3227	Intermediary metabolism and respiration	50.988	46	93	0	323.31	32.2241	32.2382	32.0831	32.5153	32.3691	32.2613	1.05979	-0.200078
pyrB	aspartate carbamoyltransferase	Aspartate carbamoyltransferase (EC 2.1.3.2) (Aspartate transcarbamylase) (ATCase)	A0QWS1	MSMEG_3043	Intermediary metabolism and respiration	34.349	16	61	0	126.49	25.5346	25.3516	25.3351	25.5288	25.5388	25.3485	0.29582	-0.064902
pyrD	dihydroorotate oxidase	Dihydroorotate dehydrogenase (quinone) (EC 1.3.5.2) (DHOdehase) (DHOD) (DHODase) (Dihydroorotate oxidase)	A0QZY9	MSMEG_4198	Intermediary metabolism and respiration	37.166	15	57.3	0	134.23	22.8156	21.993	22.304	22.113	22.8795	23.2042	0.376478	-0.361354
pyrF	orotidine 5'-phosphate decarboxylase	Orotidine 5'-phosphate decarboxylase (EC 4.1.1.23) (OMP decarboxylase) (OMPDCase) (OMPdecase)	O08323	MSMEG_3048	Intermediary metabolism and respiration	27.815	6	25.4	0	116.52	22.9988	24.3031	24.3985	24.6954	24.8509	24.2966	0.674501	-0.714156
pyrG	CTP synthase	CTP synthase (EC 6.3.4.2) (Cytidine 5'-triphosphate synthase) (Cytidine triphosphate synthetase) (CTP synthetase) (CTPS) (UTP--ammonia ligase)	A0QYQ7	MSMEG_3746	Intermediary metabolism and respiration	64.258	37	76.9	0	323.31	29.2431	28.8123	29.0374	29.1714	29.4483	29.4019	0.959772	-0.309582
pyrH	uridylate kinase	Uridylate kinase (UK) (EC 2.7.4.22) (Uridine monophosphate kinase) (UMP kinase) (UMPK)	A0QVD9	MSMEG_2540	Intermediary metabolism and respiration	26.363	14	65.7	0	186.09	27.9957	27.6376	27.7793	28.1165	27.7249	27.6672	0.0634831	-0.0320212
rbfA	ribosome-binding factor A	Ribosome-binding factor A	A0QVM8	MSMEG_2629	Information pathways	16.594	6	65.4	0	48.351	26.2337	26.6113	26.6079	26.3977	26.2046	26.4144	0.438366	0.145426
rdgB	non-canonical purine NTP pyrophosphatase, RdgB/HAM1 family protein	dITP/XTP pyrophosphatase (EC 3.6.1.66) (Non-canonical purine NTP pyrophosphatase) (Non-standard purine NTP pyrophosphatase) (Nucleoside-triphosphate diphosphatase) (Nucleoside-triphosphate pyrophosphatase) (NTPase)	A0R1W7	MSMEG_4899	Intermediary metabolism and respiration	20.789	7	48	0	11.117	21.972	22.3086	24.032	23.6456	23.9261	23.5714	0.660448	-0.943516
recA	protein RecA	Protein RecA (Recombinase A)	Q59560	MSMEG_2723	Information pathways	37.3	26	73.6	0	323.31	25.7691	22.6838	24.7514	26.5965	26.7285	26.9185	1.20844	-2.34638
regX3	DNA-binding response regulator RegX3	Sensory transduction protein RegX3	Q9F868	MSMEG_0937	Information pathways	24.911	14	77.6	0	200.48	25.7414	25.9913	25.6332	25.8564	25.41	25.7905	0.230857	0.102993
rfbA	glucose-1-phosphate thymidylyltransferase	Glucose-1-phosphate thymidylyltransferase (EC 2.7.7.24) (dTDP-glucose pyrophosphorylase) (dTDP-glucose synthase)	A0QPF9	MSMEG_0384	Intermediary metabolism and respiration	31.353	8	37.5	0	26.856	21.9364	23.0202	21.7881	22.7447	21.5304	23.1699	0.137738	-0.233437
rfbB	dTDP-glucose 4,6-dehydratase	dTDP-glucose 4,6-dehydratase (EC 4.2.1.46)	A0QSK6	MSMEG_1512	Intermediary metabolism and respiration	36.967	21	70.1	0	262.71	27.0676	26.9422	26.9833	26.7387	27.1726	27.1929	0.0860234	-0.037028
rfbD	dTDP-4-dehydrorhamnose reductase	dTDP-4-dehydrorhamnose reductase (EC 1.1.1.133) (dTDP-4-keto-L-rhamnose reductase) (dTDP-6-deoxy-L-lyxo-4-hexulose reductase) (dTDP-6-deoxy-L-mannose dehydrogenase) (dTDP-L-rhamnose synthase)	A0QTF8	MSMEG_1825	Intermediary metabolism and respiration	34.254	14	49.2	0	203.6	26.7099	26.8281	26.882	26.6901	26.9476	27.0439	0.302426	-0.0871595
rho	transcription termination factor Rho	Transcription termination factor Rho (EC 3.6.4.-) (ATP-dependent helicase Rho)	A0R218	MSMEG_4954	Information pathways	71.747	29	55.6	0	323.31	27.1661	26.6679	27.0427	25.8191	27.086	27.1399	0.23906	0.277251
ribD	riboflavin biosynthesis protein RibD	Riboflavin biosynthesis protein RibD [Includes: Diaminohydroxyphosphoribosylaminopyrimidine deaminase (DRAP deaminase) (EC 3.5.4.26) (Riboflavin-specific deaminase); 5-amino-6-(5-phosphoribosylamino)uracil reductase (EC 1.1.1.193) (HTP reductase)]	A0QWU5	MSMEG_3067	Intermediary metabolism and respiration	34.814	17	71.3	0	74.886	24.7444	24.1787	24.3799	24.5388	24.5571	24.2646	0.0339687	-0.0191682
ribE	riboflavin synthase, alpha subunit	Riboflavin synthase, alpha subunit (EC 2.5.1.9)	A0QWU9	MSMEG_3071	Intermediary metabolism and respiration	20.809	8	50.3	0	206.86	22.2937	26.4344	26.3168	23.4446	25.5526	25.5003	0.0406285	0.182472
ribE	6,7-dimethyl-8-ribityllumazine synthase	6,7-dimethyl-8-ribityllumazine synthase (DMRL synthase) (LS) (Lumazine synthase) (EC 2.5.1.78)	A0QWV1	MSMEG_3073	Intermediary metabolism and respiration	16.187	5	50.6	0	96.206	27.2244	27.3366	27.305	27.1132	26.7282	26.9106	1.48243	0.371394
ribF	riboflavin biosynthesis protein RibF	Riboflavin biosynthesis protein [Includes: Riboflavin kinase (EC 2.7.1.26) (Flavokinase); FMN adenylyltransferase (EC 2.7.7.2) (FAD pyrophosphorylase) (FAD synthase)]	A0QVQ2	MSMEG_2653	Intermediary metabolism and respiration	35.722	8	37.8	0	86.07	25.3329	25.0838	25.0775	24.7823	25.1316	25.0375	0.604932	0.180926
rimI	ribosomal-protein-alanine acetyltransferase	Ribosomal-protein-alanine acetyltransferase (EC 2.3.1.128)	A0QSS0	MSMEG_1579	Information pathways	17.461	6	40.5	0	33.467	22.1718	22.5149	22.7085	23.6065	23.2524	23.3526	2.11507	-0.938765
rnc	ribonuclease III	Ribonuclease 3 (EC 3.1.26.3) (Ribonuclease III) (RNase III)	A0QV20	MSMEG_2418	Information pathways	24.205	9	71.7	0	186.29	25.4201	25.9887	26.0216	22.5056	25.5015	25.5884	0.547871	1.27828
rocD	ornithine--oxo-acid transaminase	Ornithine--oxo-acid aminotransferase (EC 2.6.1.13)	A0QSA8	MSMEG_1413	Intermediary metabolism and respiration	44.688	29	88.9	0	323.31	29.6086	29.7779	29.9485	26.3188	26.1993	25.8308	4.49536	3.66207
rpe	ribulose-phosphate 3-epimerase	Ribulose-phosphate 3-epimerase (EC 5.1.3.1)	A0QWU4	MSMEG_3066	Intermediary metabolism and respiration	23.7	7	64.4	0	126.51	27.1832	27.4491	27.4069	27.3422	27.2283	27.1606	0.450848	0.102686
rph	ribonuclease PH	Ribonuclease PH (RNase PH) (EC 2.7.7.56) (tRNA nucleotidyltransferase)	A0R1W8	MSMEG_4901	Information pathways	27.384	11	66.8	0	323.31	27.4023	27.3218	27.3201	27.952	27.3241	27.4293	0.489533	-0.220345
rplA	ribosomal protein L1	50S ribosomal protein L1	A0QS46	MSMEG_1347	Information pathways	25.019	18	73.6	0	225.33	26.7487	26.1761	26.8869	24.1437	26.8536	26.9445	0.263392	0.623297
rplD	ribosomal protein L4/L1 family protein	50S ribosomal protein L4	A0QSD2	MSMEG_1437	Information pathways	22.885	8	60	0	101.47	23.8957	23.3875	23.4638	22.4305	24.9047	23.7373	0.050932	-0.108489
rplI	ribosomal protein L9	50S ribosomal protein L9	A0R7F6	MSMEG_6894	Information pathways	15.923	11	68.2	0	161.84	26.4867	26.7011	26.4086	25.8721	25.9672	25.9331	2.57012	0.607958
rplK	ribosomal protein L11	50S ribosomal protein L11	A0QS45	MSMEG_1346	Information pathways	15.002	4	29.6	0	206.42	26.9028	26.6812	27.3373	27.0901	26.919	26.8782	0.0185302	0.0113316
rplL	ribosomal protein L7/L12	50S ribosomal protein L7/L12	A0QS63	MSMEG_1365	Information pathways	13.458	20	96.2	0	323.31	28.036	28.418	29.2062	27.7617	27.8674	29.3241	0.143175	0.235676
rplM	ribosomal protein L13	50S ribosomal protein L13	A0QSP8	MSMEG_1556	Information pathways	16.118	9	76.2	0	128.66	25.9921	25.7494	25.8793	25.6612	26.3553	26.0991	0.314605	-0.164955
rplN	ribosomal protein L14	50S ribosomal protein L14	A0QSF9	MSMEG_1465	Information pathways	13.376	10	45.9	0	102.31	25.3855	24.9177	25.277	24.7864	25.2505	25.3032	0.136286	0.0800025
rplR	ribosomal protein L18	50S ribosomal protein L18	A0QSG5	MSMEG_1471	Information pathways	13.684	13	74.8	0	150.7	30.0149	29.4149	29.7061	28.6684	29.9592	29.7303	0.235001	0.259348
rplS	ribosomal protein L19	50S ribosomal protein L19	A0QV42	MSMEG_2440	Information pathways	12.868	12	68.1	0	230.19	27.0621	26.3163	26.9605	27.0488	27.0207	27.0318	0.471306	-0.25419
rplU	ribosomal protein L21	50S ribosomal protein L21	A0R151	MSMEG_4625	Information pathways	11.034	6	56.3	0	48.466	25.2862	25.2035	26.2437	25.3846	24.8767	25.5549	0.32058	0.305752
rplW	ribosomal protein L23	50S ribosomal protein L23	A0QSD3	MSMEG_1438	Information pathways	11.028	6	71	0	51.979	26.0798	25.8435	25.7869	21.8513	25.9844	25.6354	0.459951	1.41304
rplX	ribosomal protein L24	50S ribosomal protein L24	A0QSG0	MSMEG_1466	Information pathways	11.206	12	78.1	0	170.56	25.816	25.3739	26.0022	25.2815	24.774	25.525	0.863921	0.537207
rpmC	ribosomal protein L29	50S ribosomal protein L29	A0QSD9	MSMEG_1444	Information pathways	8.7778	8	75.3	0	200.72	25.9367	26.2806	26.6308	25.4691	25.6444	26.2551	0.725074	0.493121
rpmG	ribosomal protein L33	50S ribosomal protein L33 1	A0QS39	MSMEG_1339	Information pathways	6.4524	5	58.2	0	21.273	25.7836	25.6804	26.488	24.529	24.8539	25.5846	1.16286	0.994822
rpoA	DNA-directed RNA polymerase, alpha subunit	DNA-directed RNA polymerase subunit alpha (RNAP subunit alpha) (EC 2.7.7.6) (RNA polymerase subunit alpha) (Transcriptase subunit alpha)	A0QSL8	MSMEG_1524	Information pathways	37.919	42	100	0	323.31	31.9693	31.8661	31.8765	32.0784	32.1217	32.2267	1.91165	-0.238312
rpoB	DNA-directed RNA polymerase, beta subunit	DNA-directed RNA polymerase subunit beta (RNAP subunit beta) (EC 2.7.7.6) (RNA polymerase subunit beta) (Transcriptase subunit beta)	P60281	MSMEG_1367	Information pathways	128.53	97	87.9	0	323.31	30.846	30.764	30.8133	30.867	31.217	31.321	1.10422	-0.327289
rpoC	DNA-directed RNA polymerase, beta' subunit	DNA-directed RNA polymerase subunit beta' (RNAP subunit beta') (EC 2.7.7.6) (RNA polymerase subunit beta') (Transcriptase subunit beta')	A0QS66	MSMEG_1368	Information pathways	146.51	111	81.3	0	323.31	30.7778	30.695	30.585	30.7753	31.1439	31.2032	1.1504	-0.35484
rpsB	ribosomal protein S2	30S ribosomal protein S2	A0QVB8	MSMEG_2519	Information pathways	30.107	26	91.3	0	323.31	30.457	30.0673	30.2732	30.1906	30.3222	30.4039	0.111941	-0.0397193
rpsC	ribosomal protein S3	30S ribosomal protein S3	A0QSD7	MSMEG_1442	Information pathways	30.139	18	58.5	0	323.31	26.9001	26.4939	26.991	25.2472	27.5875	27.1652	0.0604488	0.12834
rpsD	ribosomal protein S4	30S ribosomal protein S4	A0QSL7	MSMEG_1523	Information pathways	23.375	14	74.6	0	203.8	25.3796	24.9331	25.0851	24.1881	26.9266	25.8893	0.264191	-0.535386
rpsE	ribosomal protein S5	30S ribosomal protein S5	A0QSG6	MSMEG_1472	Information pathways	21.911	17	72.4	0	323.31	28.0939	26.9849	27.6633	27.4139	27.7432	27.6146	0.00969795	-0.00991567
rpsF	ribosomal protein S6	30S ribosomal protein S6	A0R7F9	MSMEG_6897	Information pathways	10.185	9	76.7	0	302.73	28.4275	28.7436	29.1227	28.0096	28.4249	28.6882	0.622994	0.390345
rpsG	ribosomal protein S7	30S ribosomal protein S7	A0QS97	MSMEG_1399	Information pathways	17.628	11	73.7	0	209.63	26.3885	25.1195	25.5059	23.3147	27.4937	27.0404	0.0707827	-0.278301
rpsH	ribosomal protein S8	30S ribosomal protein S8	A0QSG3	MSMEG_1469	Information pathways	14.47	17	79.5	0	323.31	28.0678	27.8549	27.9079	27.4601	28.2957	28.0461	0.0123603	0.00957298
rpsI	ribosomal protein S9	30S ribosomal protein S9	A0QSP9	MSMEG_1557	Information pathways	16.765	16	77.3	0	229.79	28.9927	28.3614	28.6044	28.6618	29.1094	28.8119	0.388136	-0.208186
rpsJ	ribosomal protein S10	30S ribosomal protein S10	A0QSD0	MSMEG_1435	Information pathways	11.433	13	77.2	0	159.59	23.4206	23.4665	24.5624	22.4115	24.5581	24.7953	0.0423908	-0.105117
rpsO	ribosomal protein S15	30S ribosomal protein S15	A0QVQ3	MSMEG_2654	Information pathways	10.344	10	65.2	0	75.17	26.5534	25.8913	26.0587	25.4866	27.35	26.5972	0.20816	-0.31011
rpsR	ribosomal protein S18	30S ribosomal protein S18 2	A0R7F7	MSMEG_6895	Information pathways	9.502	3	31	0	118.47	26.243	25.7891	26.1009	26.2888	25.9173	26.2319	0.224536	-0.101698
ruvA	holliday junction DNA helicase RuvA	Holliday junction ATP-dependent DNA helicase RuvA (EC 3.6.4.12)	A0QWH5	MSMEG_2944	Information pathways	20.019	5	35.4	0	86.661	22.631	23.4515	23.9997	23.9199	23.716	23.389	0.298981	-0.314217
sdaA	L-serine ammonia-lyase	L-serine dehydratase (EC 4.3.1.17)	A0QXV6	MSMEG_3440	Intermediary metabolism and respiration	48.301	8	29.7	0	24.958	24.7223	23.0251	23.561	25.2348	24.7609	23.196	0.324809	-0.62777
sdhA	succinate dehydrogenase, flavoprotein subunit	Succinate dehydrogenase flavoprotein subunit (EC 1.3.5.1)	A0QT08	MSMEG_1670	Intermediary metabolism and respiration	64.393	37	62.5	0	323.31	29.8204	29.6439	29.8337	30.0469	29.6913	29.8089	0.275074	-0.0830352
sdhB	succinate dehydrogenase, iron-sulfur protein	Succinate dehydrogenase, iron-sulfur protein (EC 1.3.99.1)	A0QT07	MSMEG_1669	Intermediary metabolism and respiration	29.21	22	77	0	306.12	28.9808	28.9114	29.1045	29.4858	29.0058	29.1122	0.577191	-0.202323
secA	preprotein translocase, SecA subunit	Protein translocase subunit SecA 1	P71533	MSMEG_1881	Cell wall and cell processes	106.49	53	61.9	0	323.31	27.1029	27.3438	26.7582	27.1106	27.3075	27.0127	0.146674	-0.0752436
serA	D-3-phosphoglycerate dehydrogenase	D-3-phosphoglycerate dehydrogenase (EC 1.1.1.95)	A0QUY2	MSMEG_2378	Intermediary metabolism and respiration	54.357	40	95.5	0	323.31	32.2005	31.9917	32.0931	32.4349	32.1935	32.1749	0.770432	-0.172651
serB	phosphoserine phosphatase	O-phosphoserine phosphohydrolase (EC 3.1.3.3)	A0QRA0	MSMEG_1041	Intermediary metabolism and respiration	43.837	15	51.3	0	75.993	25.6595	24.5417	24.7692	25.7677	24.9957	25.1981	0.330111	-0.330325
serS	seryl-tRNA synthetase	Serine--tRNA ligase (EC 6.1.1.11) (Seryl-tRNA synthetase) (SerRS) (Seryl-tRNA(Ser/Sec) synthetase)	A0R638	MSMEG_6413	Information pathways	45.514	24	64.7	0	323.31	28.2097	28.0554	28.2649	28.1762	28.3938	28.1428	0.238434	-0.0609322
speB	agmatinase	Agmatinase (EC 3.5.3.11)	A0R0P4	MSMEG_4459	Intermediary metabolism and respiration	34.079	10	45.1	0	112.24	26.4231	27.0686	26.8829	26.3334	26.3908	26.6828	0.663601	0.322487
sppA	signal peptide peptidase SppA, 67K type	Signal peptide peptidase SppA, 67K type (EC 3.4.-.-)	A0QSH0	MSMEG_1476	Information pathways	62.714	44	75.8	0	323.31	27.2998	26.796	27.2807	27.3134	27.5086	27.4784	0.811314	-0.307971
sucA	2-oxoglutarate dehydrogenase, E1 component	Multifunctional 2-oxoglutarate metabolism enzyme (2-hydroxy-3-oxoadipate synthase) (HOA synthase) (HOAS) (EC 2.2.1.5) (2-oxoglutarate carboxy-lyase) (2-oxoglutarate decarboxylase) (Alpha-ketoglutarate decarboxylase) (KG decarboxylase) (KGD) (EC 4.1.1.71) (Alpha-ketoglutarate-glyoxylate carboligase) [Includes: 2-oxoglutarate dehydrogenase E1 component (ODH E1 component) (EC 1.2.4.2) (Alpha-ketoglu…	A0R2B1	MSMEG_5049	Intermediary metabolism and respiration	135.94	107	77.1	0	323.31	30.271	29.6135	30.4075	30.7899	30.7267	30.3722	0.894547	-0.53229
sucB	2-oxoglutarate dehydrogenase, E2 component, dihydrolipoamide succinyltransferase	Dihydrolipoamide acetyltransferase component of pyruvate dehydrogenase complex (EC 2.3.1.-)	A0R072	MSMEG_4283	Intermediary metabolism and respiration	61.029	30	47.4	0	323.31	31.4137	31.3622	31.5379	31.5605	31.5757	31.7411	1.13454	-0.187827
sucC	succinyl-CoA synthetase, beta subunit	Succinate--CoA ligase [ADP-forming] subunit beta (EC 6.2.1.5) (Succinyl-CoA synthetase subunit beta) (SCS-beta)	A0R3M4	MSMEG_5525	Lipid metabolism	40.932	39	76	0	323.31	32.093	32.1601	32.0238	32.1365	32.1352	32.2017	0.657562	-0.0654856
sucD	succinyl-CoA synthetase, alpha subunit	Succinate--CoA ligase [ADP-forming] subunit alpha (EC 6.2.1.5) (Succinyl-CoA synthetase subunit alpha) (SCS-alpha)	A0R3M3	MSMEG_5524	Lipid metabolism	30.948	26	80.7	0	323.31	32.0459	31.957	31.9062	31.9057	31.9838	31.8702	0.398364	0.0497843
sufB	FeS assembly protein SufB	FeS assembly protein SufB	A0QWZ9	MSMEG_3122	Intermediary metabolism and respiration	52.735	44	91	0	323.31	28.373	28.2119	28.3098	28.8005	28.6352	28.7883	2.47643	-0.443096
sufC	FeS assembly ATPase SufC	FeS assembly ATPase SufC	A0QX01	MSMEG_3124	Intermediary metabolism and respiration	27.561	15	78.6	0	239.6	27.2505	25.0723	26.8927	26.7881	27.3726	27.6885	0.534451	-0.877855
sufD	FeS assembly protein SufD	FeS assembly protein SufD	A0QX00	MSMEG_3123	Intermediary metabolism and respiration	43.146	27	89.8	0	323.31	29.1326	29.0476	29.1701	29.5078	29.4301	29.2807	1.72441	-0.289385
tal	transaldolase	Transaldolase (EC 2.2.1.2)	A0QWX9	MSMEG_3102	Intermediary metabolism and respiration	39.935	38	87.1	0	323.31	31.6025	31.5684	31.4988	31.9201	31.6775	31.6282	0.908442	-0.185383
tesB	acyl-CoA thioesterase II	Acyl-CoA thioesterase II (EC 3.1.2.-)	A0QWG9	MSMEG_2938	Lipid metabolism	31.78	11	56.9	0	147.53	26.7695	26.4135	26.5652	27.1338	26.4956	26.2643	0.0600828	-0.0484861
tgt	queuine tRNA-ribosyltransferase	Queuine tRNA-ribosyltransferase (EC 2.4.2.29) (Guanine insertion enzyme) (tRNA-guanine transglycosylase)	A0R5U3	MSMEG_6313	Information pathways	45.445	14	45.4	0	42.392	24.6571	23.8323	24.6126	25.3748	25.1749	24.8471	1.16469	-0.764966
thiE	thiamine-phosphate pyrophosphorylase	Thiamine-phosphate synthase (TP synthase) (TPS) (EC 2.5.1.3) (Thiamine-phosphate pyrophosphorylase) (TMP pyrophosphorylase) (TMP-PPase)	A0QQK7	MSMEG_0789	Intermediary metabolism and respiration	23.939	14	69.6	0	171.17	25.9181	25.8764	25.6003	25.6614	25.5914	25.3527	0.897972	0.263132
thpD	ectoine hydroxylase	Ectoine dioxygenase (EC 1.14.11.55) (Ectoine hydroxylase)	A0QZ50	MSMEG_3898	Intermediary metabolism and respiration	33.667	16	71.5	0	323.31	27.7827	27.8583	27.7546	27.7851	27.5849	27.7077	0.735785	0.105957
thrB	homoserine kinase	Homoserine kinase (HK) (HSK) (EC 2.7.1.39)	A0R219	MSMEG_4955	Intermediary metabolism and respiration	32.442	11	56.2	0	162.14	27.1716	27.0185	27.0058	27.4986	27.2584	27.184	1.07215	-0.248335
thrC	threonine synthase	Threonine synthase (TS) (EC 4.2.3.1)	A0R220	MSMEG_4956	Intermediary metabolism and respiration	37.442	32	97.2	0	323.31	30.8868	30.8689	30.8162	31.1392	31.0668	30.818	0.689184	-0.150713
thrS	threonyl-tRNA synthetase	Threonine--tRNA ligase (EC 6.1.1.3) (Threonyl-tRNA synthetase) (ThrRS)	A0QWG2	MSMEG_2931	Information pathways	77.01	54	74.6	0	323.31	29.4179	29.2261	29.3001	29.2622	29.4867	29.1489	0.046455	0.0154641
thyA	thymidylate synthase	Thymidylate synthase (TS) (TSase) (EC 2.1.1.45)	A0QVR9	MSMEG_2670	Intermediary metabolism and respiration	30.056	10	51.9	0	186.43	27.5661	27.5584	27.4454	28.1518	27.7212	27.6848	0.996607	-0.329265
thyX	thymidylate synthase, flavin-dependent	Flavin-dependent thymidylate synthase (FDTS) (EC 2.1.1.148) (FAD-dependent thymidylate synthase) (Thymidylate synthase ThyX) (TS) (TSase)	A0QVT0	MSMEG_2683	Intermediary metabolism and respiration	27.591	10	40.8	0	66.961	25.9142	25.6873	25.7332	24.9264	25.4125	25.4093	1.40244	0.528808
tig	trigger factor	Trigger factor (TF) (EC 5.2.1.8) (PPIase)	A0R199	MSMEG_4674	Cell wall and cell processes	51.655	37	62.7	0	323.31	30.5734	31.3523	31.4521	30.4409	30.9789	31.465	0.151054	0.164302
tkt	transketolase	Transketolase (EC 2.2.1.1)	A0QWY0	MSMEG_3103	Intermediary metabolism and respiration	75.154	57	83	0	323.31	32.5526	32.5093	32.4656	32.8794	32.746	32.6879	1.87159	-0.26193
topA	DNA topoisomerase I	DNA topoisomerase 1 (EC 5.6.2.1) (DNA topoisomerase I)	A0R5D9	MSMEG_6157	Information pathways	102.5	50	72.6	0	323.31	27.7232	27.1172	27.2895	27.2265	27.6627	27.3917	0.0805462	-0.0503298
tpiA	triosephosphate isomerase	Triosephosphate isomerase (TIM) (TPI) (EC 5.3.1.1) (Triose-phosphate isomerase)	A0QWW4	MSMEG_3086	Intermediary metabolism and respiration	27.377	22	97.3	0	323.31	30.5015	30.2184	30.2199	30.7098	30.4678	30.4298	0.799494	-0.22257
tpiA	triosephosphate isomerase	L-erythrulose-1-phosphate isomerase (EC 5.3.1.33)	A0R756	MSMEG_6785	Intermediary metabolism and respiration	28.295	8	48.3	0	23.087	22.9317	24.7564	24.545	21.7524	22.3385	23.5802	0.89901	1.52064
treS	trehalose synthase	Trehalose synthase/amylase TreS (EC 3.2.1.1) (EC 5.4.99.16) (Maltose alpha-D-glucosyltransferase) (MTase)	A0R6E0	MSMEG_6515	Virulence, detoxification and adaptation	68.201	24	57	0	251.29	27.4947	27.5551	27.5648	27.5383	27.4499	27.1741	0.603768	0.150754
treZ	malto-oligosyltrehalose trehalohydrolase	Malto-oligosyltrehalose trehalohydrolase (MTHase) (EC 3.2.1.141) (4-alpha-D-((1->4)-alpha-D-glucano)trehalose trehalohydrolase) (Maltooligosyl trehalose trehalohydrolase)	A0QX61	MSMEG_3184	Virulence, detoxification and adaptation	64.617	22	64.7	0	227.73	27.2269	27.3097	27.2337	27.0776	27.0853	26.9813	2.0911	0.208744
trmB	tRNA (guanine-N(7)-)-methyltransferase	tRNA (guanine-N(7)-)-methyltransferase (EC 2.1.1.33) (tRNA (guanine(46)-N(7))-methyltransferase) (tRNA(m7G46)-methyltransferase)	A0QP29	MSMEG_0252	Information pathways	26.532	17	79.6	0	274.05	26.5018	26.4223	26.387	26.7246	26.8688	26.6396	1.82701	-0.307284
trmD	tRNA (guanine-N1)-methyltransferase	tRNA (guanine-N(1)-)-methyltransferase (EC 2.1.1.228) (M1G-methyltransferase) (tRNA [GM37] methyltransferase)	A0QV40	MSMEG_2438	Information pathways	24.969	6	31.6	0	63.277	24.5695	24.4191	24.9402	23.3985	24.5861	24.2324	0.673445	0.57056
trpA	tryptophan synthase, alpha subunit	Tryptophan synthase alpha chain (EC 4.2.1.20)	A0QX97	MSMEG_3221	Intermediary metabolism and respiration	27.073	15	56.9	0	117.8	26.0672	25.964	25.8773	25.6519	26.0338	25.8349	0.451941	0.129271
trpB	tryptophan synthase, beta subunit	Tryptophan synthase beta chain (EC 4.2.1.20)	A0QX96	MSMEG_3220	Intermediary metabolism and respiration	45.005	20	63.8	0	272.95	28.024	27.7684	27.7542	27.7505	27.6129	27.6999	0.769179	0.161084
trpC	indole-3-glycerol phosphate synthase	Indole-3-glycerol phosphate synthase (IGPS) (EC 4.1.1.48)	A0QX95	MSMEG_3219	Intermediary metabolism and respiration	28.37	24	83.1	0	323.31	28.2628	28.0559	28.1616	28.2019	28.0455	28.2025	0.0436832	0.0101604
trpD	anthranilate phosphoribosyltransferase	Anthranilate phosphoribosyltransferase (EC 2.4.2.18)	A0R048	MSMEG_4258	Intermediary metabolism and respiration	37.518	17	71.2	0	323.31	28.9253	28.9141	28.8238	29.2354	28.8094	28.8877	0.265994	-0.0897452
trpE	anthranilate synthase component I	Anthranilate synthase component 1 (AS) (ASI) (EC 4.1.3.27)	A0QX93	MSMEG_3217	Intermediary metabolism and respiration	56.311	31	71.6	0	323.31	28.4998	28.598	28.5148	28.6012	28.6151	28.523	0.430761	-0.0421867
trpS	tryptophanyl-tRNA synthetase	Tryptophan--tRNA ligase (EC 6.1.1.2) (Tryptophanyl-tRNA synthetase) (TrpRS)	A0QSZ6	MSMEG_1657	Information pathways	36.809	21	57.4	0	323.31	28.5776	28.4816	28.3801	28.9549	28.4795	28.5198	0.455342	-0.171654
truB	tRNA pseudouridine synthase B	tRNA pseudouridine synthase B (EC 5.4.99.25) (tRNA pseudouridine(55) synthase) (Psi55 synthase) (tRNA pseudouridylate synthase) (tRNA-uridine isomerase)	A0QVP8	MSMEG_2649	Information pathways	32.43	11	53.5	0	42.002	22.8083	21.9824	22.2497	23.2501	22.5362	22.4685	0.507971	-0.404774
trx	thioredoxin	Thioredoxin	A0QX15	MSMEG_3138	Intermediary metabolism and respiration	13.305	10	72.6	0	113.82	26.8365	27.2628	27.0871	26.8803	26.3544	26.854	0.801163	0.365915
trx	thioredoxin	Thioredoxin	A0R7J0	MSMEG_6934	Intermediary metabolism and respiration	11.623	6	58.2	0	55.964	26.4026	27.2037	27.1755	26.4422	26.283	26.7083	0.706559	0.44939
trxB	thioredoxin-disulfide reductase	Thioredoxin reductase (EC 1.8.1.9)	A0R7I9	MSMEG_6933	Intermediary metabolism and respiration	33.512	20	79.1	0	323.31	30.2219	30.3264	30.2166	30.6592	30.5202	30.4622	1.88598	-0.292227
tsf	translation elongation factor Ts	Elongation factor Ts (EF-Ts)	A0QVB9	MSMEG_2520	Information pathways	29.405	41	92	0	323.31	33.0224	33.135	33.0781	33.123	32.8766	33.1523	0.107702	0.0278206
tuf	translation elongation factor Tu	Elongation factor Tu (EF-Tu)	A0QS98	MSMEG_1401	Information pathways	43.735	47	93.9	0	323.31	35.3868	35.4367	35.5102	35.6077	35.4655	35.4107	0.294874	-0.0500514
tylF	Macrocin-O-methyltransferase	Macrocin-O-methyltransferase (EC 2.1.1.101)	A0QPG3	MSMEG_0388	Intermediary metabolism and respiration	26.99	23	79.6	0	323.31	25.4889	25.2708	25.565	24.6663	25.2018	25.3118	0.809821	0.381602
typA	GTP-binding protein TypA/BipA	GTP-binding protein TypA/BipA	A0R2J0	MSMEG_5132	Information pathways	68.246	40	82.3	0	323.31	30.4579	30.0864	30.1528	30.7258	30.5774	30.5026	1.31275	-0.369581
tyrS	tyrosyl-tRNA synthetase	Tyrosine--tRNA ligase (EC 6.1.1.1) (Tyrosyl-tRNA synthetase) (TyrRS)	A0QYR4	MSMEG_3758	Information pathways	48.074	22	69.3	0	323.31	28.9677	28.9528	28.8161	29.1863	28.7627	28.7103	0.0561368	0.0257206
ung	uracil-DNA glycosylase	Uracil-DNA glycosylase (UDG) (EC 3.2.2.27)	A0QV01	MSMEG_2399	Information pathways	24.967	13	77.5	0	117.09	26.6725	26.7661	26.663	26.6706	26.6193	26.8132	0.00252265	-0.000514984
upp	uracil phosphoribosyltransferase	Uracil phosphoribosyltransferase (EC 2.4.2.9) (UMP pyrophosphorylase) (UPRTase)	A0QT32	MSMEG_1694	Intermediary metabolism and respiration	21.949	14	84.5	0	136.55	23.7016	22.2725	24.7715	23.0369	23.8257	24.9292	0.142316	-0.348735
ureC	urease, alpha subunit	Urease subunit alpha (EC 3.5.1.5) (Urea amidohydrolase subunit alpha)	A0QYE0	MSMEG_3625	Intermediary metabolism and respiration	60.794	22	55.3	0	302.81	27.7526	27.4516	27.512	27.972	27.648	27.6355	0.555234	-0.179755
uvrB	excinuclease ABC, B subunit	UvrABC system protein B (Protein UvrB) (Excinuclease ABC subunit B)	A0QYX0	MSMEG_3816	Cell wall and cell processes	82.68	22	41.3	0	87.833	25.3061	25.2525	24.9368	24.9607	25.3724	25.7386	0.310622	-0.192133
valS	valyl-tRNA synthetase	Valine--tRNA ligase (EC 6.1.1.9) (Valyl-tRNA synthetase) (ValRS)	A0R155	MSMEG_4630	Information pathways	96.758	48	57.8	0	323.31	29.7826	29.7178	29.6286	29.515	29.7715	29.8551	0.0125178	-0.00422986
wrbA	NAD(P)H:quinone oxidoreductase, type IV	NAD(P)H:quinone oxidoreductase, type IV (EC 1.6.5.2)	A0QUX9	MSMEG_2375	Intermediary metabolism and respiration	21.52	7	59.6	0	208.7	24.9004	24.991	24.7322	24.1704	24.5404	24.7	1.09097	0.404243
xth	exodeoxyribonuclease III	Exodeoxyribonuclease III (EC 3.1.11.2)	A0QQP5	MSMEG_0829	Information pathways	29.108	8	32.7	0	80.312	24.7172	22.909	24.7132	24.4895	24.4042	24.5992	0.252207	-0.384446
xth	exodeoxyribonuclease III	Exodeoxyribonuclease III (EC 3.1.11.2)	A0QSZ5	MSMEG_1656	Information pathways	30.137	18	76.2	0	209.79	26.1731	25.7476	26.009	26.8923	26.6598	26.5177	1.9049	-0.713365
xylB	xylulokinase	Xylulose kinase (Xylulokinase) (EC 2.7.1.17)	A0QXD0	MSMEG_3257	Intermediary metabolism and respiration	47.557	23	55.6	0	230.05	28.1362	28.2828	28.0588	27.8572	27.7729	27.8132	2.1015	0.344853
ychF	GTP-binding protein YchF	Ribosome-binding ATPase YchF	A0R2T0	MSMEG_5222	Information pathways	39.328	24	77.7	0	323.31	27.8395	27.6411	27.8499	28.0631	28.2408	28.4656	1.62645	-0.479657
zwf	glucose-6-phosphate 1-dehydrogenase	Glucose-6-phosphate 1-dehydrogenase (G6PD) (EC 1.1.1.49)	A0QP90	MSMEG_0314	Intermediary metabolism and respiration	54.621	32	75.4	0	323.31	27.5493	27.2962	27.506	27.9724	27.6377	27.714	1.19135	-0.324169
zwf	glucose-6-phosphate 1-dehydrogenase	Glucose-6-phosphate 1-dehydrogenase (G6PD) (EC 1.1.1.49)	A0QWX8	MSMEG_3101	Intermediary metabolism and respiration	57.94	30	69.2	0	323.31	29.0856	28.9618	29.0832	29.2089	29.1532	29.1144	1.10159	-0.115301

## Sheet: All proteins membrane fraction
Supplementary File S4: Proteins (membrane extracted) identified in DnagA and wildtype Mycobacterium smegmatis
Gene name	Product	Protein Name	Main Protein ID	Locus	Functional Category	Mol. weight [kDa]	Unique peptides	Unique sequence coverage [%]	Q-value	Score	LFQ intensity MSMEG_2119 KO_Membrane 1	LFQ intensity MSMEG_2119 KO_Membrane 2	LFQ intensity MS WT Control_Membrane 1	LFQ intensity MS WT Control_Membrane 2	MSMEG_2119 KO: -Log(P-value)	MSMEG_2119 KO: Difference
35kd_ag	35 kDa protein	35 kDa protein	A0QVU2	MSMEG_2695	Unassigned	30.338	33	95.7	0	323.31	30.5585	30.8964	30.2301	30.1564	1.04206	0.534188
aceA	isocitrate lyase	Isocitrase (EC 4.1.3.1) (Isocitratase)	A0QQX6	MSMEG_0911	Intermediary metabolism and respiration	47.089	33	81.8	0	323.31	30.8082	30.5227	30.3641	30.3535	0.782771	0.30662
acnA	aconitate hydratase 1	Aconitate hydratase A (ACN) (Aconitase) (EC 4.2.1.3) ((2R,3S)-2-methylisocitrate dehydratase) ((2S,3R)-3-hydroxybutane-1,2,3-tricarboxylate dehydratase) (Iron-responsive protein-like) (IRP-like) (Probable 2-methyl-cis-aconitate hydratase) (EC 4.2.1.99) (RNA-binding protein)	A0QX20	MSMEG_3143	Intermediary metabolism and respiration	102.17	80	79.4	0	323.31	32.5131	32.1675	32.2826	32.4692	0.059174	-0.03567
acpP	acyl carrier protein	Meromycolate extension acyl carrier protein (ACP)	A0R0B3	MSMEG_4326	Lipid metabolism	10.737	9	70.7	0	270.75	33.1527	33.8905	34.4587	33.4237	0.238831	-0.41957
acpS	holo-(acyl-carrier-protein) synthase	Holo-[acyl-carrier-protein] synthase (Holo-ACP synthase) (EC 2.7.8.7) (4'-phosphopantetheinyl transferase AcpS)	A0R1H6	MSMEG_4756	Lipid metabolism	14.165	5	49.2	0	6.5963	24.5122	25.1411	24.3959	24.2891	0.571332	0.484141
add	adenosine deaminase	Adenosine deaminase (EC 3.5.4.4) (Adenosine aminohydrolase)	A0QT14	MSMEG_1676	Intermediary metabolism and respiration	39.973	12	44	0	78.169	27.292	26.875	27.4034	26.9555	0.105918	-0.09593
ahcY	0	Adenosylhomocysteinase (EC 3.3.1.1) (S-adenosyl-L-homocysteine hydrolase) (AdoHcyase)	A4ZHR8	MSMEG_1843	Unassigned	53.27	52	75.3	0	323.31	32.3039	32.2109	33.1098	33.3572	1.74862	-0.97608
ahpD	alkylhydroperoxidase, AhpD family protein	Alkyl hydroperoxide reductase AhpD (EC 1.11.1.28) (Alkylhydroperoxidase AhpD)	Q50441	MSMEG_4890	Virulence, detoxification and adaptation	18.836	13	63.3	0	217.27	29.443	29.4637	29.4723	29.0261	0.339997	0.204172
alaS	alanyl-tRNA synthetase	Alanine--tRNA ligase (EC 6.1.1.7) (Alanyl-tRNA synthetase) (AlaRS)	A0QWQ4	MSMEG_3025	Information pathways	96.782	29	44.8	0	157.43	28.1797	28.0454	27.6597	27.6459	1.67974	0.45976
ald	alanine dehydrogenase	Alanine dehydrogenase (EC 1.4.1.1)	A0QVQ8	MSMEG_2659	Intermediary metabolism and respiration	38.955	12	56.6	0	87.393	26.6036	26.6132	26.6583	26.7264	0.870602	-0.08395
argC	N-acetyl-gamma-glutamyl-phosphate reductase	N-acetyl-gamma-glutamyl-phosphate reductase (AGPR) (EC 1.2.1.38) (N-acetyl-glutamate semialdehyde dehydrogenase) (NAGSA dehydrogenase)	A0QYT2	MSMEG_3776	Intermediary metabolism and respiration	34.844	11	46.4	0	52.011	26.943	26.5975	27.0208	27.6254	0.596484	-0.55287
argD	acetylornithine aminotransferase	Acetylornithine aminotransferase (ACOAT) (EC 2.6.1.11)	A0QYS9	MSMEG_3773	Intermediary metabolism and respiration	39.795	8	30.8	0	65.188	26.4062	26.2014	26.273	26.2258	0.18278	0.054379
argF	ornithine carbamoyltransferase	Ornithine carbamoyltransferase (OTCase) (EC 2.1.3.3)	A0QYS8	MSMEG_3772	Intermediary metabolism and respiration	33.387	10	33.9	0	83.606	25.9868	25.7425	26.1138	26.2743	0.815511	-0.32941
argG	argininosuccinate synthase	Argininosuccinate synthase (EC 6.3.4.5) (Citrulline--aspartate ligase)	A0QYS6	MSMEG_3770	Intermediary metabolism and respiration	43.968	26	64.2	0	259.55	28.6606	28.5893	28.4118	28.7168	0.133221	0.060671
argH	argininosuccinate lyase	Argininosuccinate lyase (ASAL) (EC 4.3.2.1) (Arginosuccinase)	A0QYS5	MSMEG_3769	Intermediary metabolism and respiration	49.743	25	69.1	0	273.82	30.6182	30.7193	30.7853	30.9077	0.811306	-0.17775
argJ	arginine biosynthesis bifunctional protein ArgJ	Arginine biosynthesis bifunctional protein ArgJ [Cleaved into: Arginine biosynthesis bifunctional protein ArgJ alpha chain; Arginine biosynthesis bifunctional protein ArgJ beta chain] [Includes: Glutamate N-acetyltransferase (EC 2.3.1.35) (Ornithine acetyltransferase) (OATase) (Ornithine transacetylase); Amino-acid acetyltransferase (EC 2.3.1.1) (N-acetylglutamate synthase) (AGSase)]	A0QYT1	MSMEG_3775	Intermediary metabolism and respiration	40.354	10	43.5	0	25.047	25.1564	24.9223	25.2611	25.2328	0.656911	-0.20758
argS	arginyl-tRNA synthetase	Arginine--tRNA ligase (EC 6.1.1.19) (Arginyl-tRNA synthetase) (ArgRS)	Q9X5M0	MSMEG_4959	Information pathways	59.428	34	78.2	0	323.31	30.2066	30.0969	30.0996	29.953	0.516714	0.125461
aroA	3-phosphoshikimate 1-carboxyvinyltransferase	3-phosphoshikimate 1-carboxyvinyltransferase (EC 2.5.1.19) (5-enolpyruvylshikimate-3-phosphate synthase) (EPSP synthase) (EPSPS)	A0QTL8	MSMEG_1890	Intermediary metabolism and respiration	45.836	10	29.8	0	32.372	26.2018	26.0887	26.2561	26.4067	0.728998	-0.18617
aroB	3-dehydroquinate synthase	3-dehydroquinate synthase (DHQS) (EC 4.2.3.4)	A0QWR1	MSMEG_3033	Intermediary metabolism and respiration	39.316	13	61.4	0	149.49	27.618	27.483	27.5786	27.7071	0.37043	-0.09234
aroC	chorismate synthase	Chorismate synthase (CS) (EC 4.2.3.5) (5-enolpyruvylshikimate-3-phosphate phospholyase)	A0QWQ9	MSMEG_3030	Intermediary metabolism and respiration	41.943	12	47.9	0	74.47	27.8375	27.7985	27.8587	27.7563	0.062677	0.010503
aroE	shikimate-5-dehydrogenase	Shikimate-5-dehydrogenase (EC 1.1.1.25)	A0QWQ7	MSMEG_3028	Intermediary metabolism and respiration	28.138	9	26.8	0	60.617	25.981	25.9936	26.1271	26.0492	0.903294	-0.10087
asd	aspartate-semialdehyde dehydrogenase	Aspartate-semialdehyde dehydrogenase (ASA dehydrogenase) (ASADH) (EC 1.2.1.11) (Aspartate-beta-semialdehyde dehydrogenase)	A0R5N7	MSMEG_6256	Intermediary metabolism and respiration	36.475	30	91.9	0	323.31	31.3928	31.2456	31.3755	31.3513	0.212379	-0.04424
aspA	aspartate ammonia-lyase	Aspartate ammonia-lyase (EC 4.3.1.1)	A0QT16	MSMEG_1677	Intermediary metabolism and respiration	49.692	11	38.7	0	55.819	25.7268	25.8056	25.0667	25.5424	0.708651	0.461679
aspS	aspartyl-tRNA synthetase	Aspartate--tRNA(Asp/Asn) ligase (EC 6.1.1.23) (Aspartyl-tRNA synthetase) (AspRS) (Non-discriminating aspartyl-tRNA synthetase) (ND-AspRS)	A0QWN3	MSMEG_3003	Information pathways	65.169	22	41.6	0	197.41	28.5895	28.5598	28.5335	28.7006	0.175753	-0.04237
atpA	ATP synthase F1, alpha subunit	ATP synthase subunit alpha (EC 7.1.2.2) (ATP synthase F1 sector subunit alpha) (F-ATPase subunit alpha)	A0R202	MSMEG_4938	Intermediary metabolism and respiration	58.888	43	67.5	0	323.31	31.2902	31.2417	31.1394	31.0556	1.13328	0.168445
atpB	ATP synthase F0, A subunit	ATP synthase subunit a (ATP synthase F0 sector subunit a) (F-ATPase subunit 6)	A0R206	MSMEG_4942	Intermediary metabolism and respiration	27.548	5	17.5	0	21.267	27.1196	27.2369	26.7419	26.7738	1.69328	0.42042
atpC	ATP synthase F1, epsilon subunit	ATP synthase epsilon chain (ATP synthase F1 sector epsilon subunit) (F-ATPase epsilon subunit)	A0R1Z9	MSMEG_4935	Intermediary metabolism and respiration	13.265	8	85.1	0	41.338	26.1856	27.2367	26.377	24.8325	0.446211	1.1064
atpD	ATP synthase F1, beta subunit	ATP synthase subunit beta (EC 7.1.2.2) (ATP synthase F1 sector subunit beta) (F-ATPase subunit beta)	A0R200	MSMEG_4936	Intermediary metabolism and respiration	51.616	41	89.5	0	323.31	33.3318	33.2528	33.19	33.2038	0.85248	0.09536
atpFH	ATP synthase delta chain	ATP synthase subunit b-delta [Includes: ATP synthase subunit b (ATP synthase F(0) sector subunit b 2) (ATPase subunit I 2) (F-type ATPase subunit b 2) (F-ATPase subunit b 2); ATP synthase subunit delta (ATP synthase F(1) sector subunit delta) (F-type ATPase subunit delta) (F-ATPase subunit delta)]	A0R203	MSMEG_4939	Intermediary metabolism and respiration	47.449	50	80	0	323.31	32.5576	32.7514	32.2553	31.8086	0.903256	0.622516
atpG	ATP synthase F1, gamma subunit	ATP synthase gamma chain (ATP synthase F1 sector gamma subunit) (F-ATPase gamma subunit)	A0R201	MSMEG_4937	Intermediary metabolism and respiration	33.397	19	67.8	0	138.48	28.186	27.9522	28.0752	28.1802	0.159684	-0.05861
bioB	biotin synthase	Biotin synthase (EC 2.8.1.6)	A0QX70	MSMEG_3194	Intermediary metabolism and respiration	38.395	12	41.4	0	38.62	27.7638	27.3773	27.5538	27.5677	0.015923	0.009851
carA	carbamoyl-phosphate synthase, small subunit	Carbamoyl-phosphate synthase small chain (EC 6.3.5.5) (Carbamoyl-phosphate synthetase glutamine chain)	A0QWS4	MSMEG_3046	Intermediary metabolism and respiration	40.62	12	54.5	0	135.06	28.9606	28.7491	29.2777	29.4251	1.21276	-0.49652
carB	carbamoyl-phosphate synthase, large subunit	Carbamoyl-phosphate synthase large chain (EC 6.3.5.5) (Carbamoyl-phosphate synthetase ammonia chain)	A0QWS5	MSMEG_3047	Intermediary metabolism and respiration	119.53	49	50.8	0	323.31	29.9738	29.6571	29.7057	29.7042	0.25357	0.110435
clpP	Clp protease	ATP-dependent Clp protease proteolytic subunit (EC 3.4.21.92) (Endopeptidase Clp)	A0R197	MSMEG_4672	Unassigned	24.066	17	63.3	0	214.53	31.7034	31.9347	31.663	31.4778	0.628442	0.248664
clpP	Clp protease	ATP-dependent Clp protease proteolytic subunit (EC 3.4.21.92) (Endopeptidase Clp)	A0R198	MSMEG_4673	Unassigned	21.856	12	64	0	290.51	32.2635	32.3562	32.3875	32.2935	0.161918	-0.03057
clpX	ATP-dependent Clp protease, ATP-binding subunit ClpX	ATP-dependent Clp protease ATP-binding subunit ClpX	A0R196	MSMEG_4671	Unassigned	46.675	21	52.1	0	104.51	27.706	27.6393	27.6319	28.0997	0.301507	-0.19319
cmk	cytidylate kinase	Cytidylate kinase (CK) (EC 2.7.4.25) (Cytidine monophosphate kinase) (CMP kinase)	A0QYQ0	MSMEG_3739	Intermediary metabolism and respiration	23.536	7	51.3	0	35.101	25.7006	25.8635	25.7754	25.4877	0.338607	0.15052
cobA	uroporphyrin-III C-methyltransferase	Uroporphyrinogen III methylase (EC 1.3.1.76) (EC 2.1.1.107) (Uroporphyrinogen-III C-methyltransferase)	A0QVL7	MSMEG_2618	Intermediary metabolism and respiration	42.097	12	46	0	32.828	27.1911	27.2989	27.3327	27.4943	0.647903	-0.16846
cobM	precorrin-4 C11-methyltransferase	Precorrin-4 C11-methyltransferase (EC 2.1.1.133)	A0QZ30	MSMEG_3877	Intermediary metabolism and respiration	26.217	6	44.6	0	36.023	25.5191	25.1741	25.3508	25.5982	0.216139	-0.1279
cobN	cobaltochelatase, CobN subunit	Cobaltochelatase, CobN subunit (EC 6.6.1.2)	A0QZ17	MSMEG_3864	Intermediary metabolism and respiration	130.64	17	21.6	0	80.893	26.6085	26.2737	26.8335	26.8406	0.848469	-0.39595
cofD	lppg:fo 2-phospho-l-lactate transferase	Phosphoenolpyruvate transferase (EC 2.7.8.28) (EPPG:FO PEP transferase)	A0QTG2	MSMEG_1830	Intermediary metabolism and respiration	34.753	21	62.7	0	323.31	29.9854	29.9167	30.0879	30.044	0.974394	-0.11493
ctaD	cytochrome c oxidase, subunit I	Cytochrome c oxidase subunit 1 (EC 7.1.1.9)	A0R0M4	MSMEG_4437	Virulence, detoxification and adaptation	64.789	3	6	0	50.404	28.8186	29.1541	28.4738	28.2833	1.05706	0.607826
cysM	cysteine synthase B	Cysteine synthase B (EC 2.5.1.47)	A0R1X2	MSMEG_4905	Intermediary metabolism and respiration	34.769	8	29.4	0	36.742	24.9304	25.1656	24.6823	23.326	0.570798	1.0438
cysS	cysteinyl-tRNA synthetase	L-cysteine:1D-myo-inositol 2-amino-2-deoxy-alpha-D-glucopyranoside ligase (L-Cys:GlcN-Ins ligase) (EC 6.3.1.13) (Mycothiol ligase) (MSH ligase)	A0QZY0	MSMEG_4189	Information pathways	45.398	17	69.9	0	102.15	27.9589	27.9598	27.9088	28.2573	0.25851	-0.12369
cysS	cysteinyl-tRNA synthetase	Cysteine--tRNA ligase (EC 6.1.1.16) (Cysteinyl-tRNA synthetase) (CysRS)	A0R558	MSMEG_6074	Information pathways	52.302	16	47.2	0	119.36	26.6947	26.8203	26.6925	27.0394	0.210204	-0.1084
dacB	D-alanyl-D-alanine carboxypeptidase/D-alanyl-D-alanine-endopeptidase	Carboxypeptidase DacB (EC 3.4.16.-)	A0R596	MSMEG_6113	Cell wall and cell processes	46.911	18	61.7	0	234.41	27.9284	27.9276	27.6754	28.0369	0.137004	0.071838
dapA	dihydrodipicolinate synthase	4-hydroxy-tetrahydrodipicolinate synthase (HTPA synthase) (EC 4.3.3.7)	A0QVT1	MSMEG_2684	Intermediary metabolism and respiration	30.883	16	52.3	0	254.52	29.0965	28.6213	28.886	29.4045	0.30007	-0.2863
dapB	dihydrodipicolinate reductase	4-hydroxy-tetrahydrodipicolinate reductase (HTPA reductase) (EC 1.17.1.8)	A0QVR3	MSMEG_2664	Intermediary metabolism and respiration	25.71	12	65.3	0	112.4	27.1041	27.2317	27.1282	27.0741	0.35948	0.066754
dapB	dihydrodipicolinate reductase, N-terminus domain protein	Dihydrodipicolinate reductase, N-terminus domain protein (EC 1.17.1.8)	A0QXI7	MSMEG_3317	Intermediary metabolism and respiration	36.524	7	35.9	0	46.799	26.8727	26.4107	26.7193	26.9598	0.278477	-0.19791
dapF	diaminopimelate epimerase	Diaminopimelate epimerase (DAP epimerase) (EC 5.1.1.7) (PLP-independent amino acid racemase)	A0QVY0	MSMEG_2735	Intermediary metabolism and respiration	29.791	4	22	0	28.948	25.0153	22.9294	24.9181	25.4915	0.428729	-1.23238
def	peptide deformylase	Peptide deformylase (PDF) (EC 3.5.1.88) (Polypeptide deformylase)	A0QQP8	MSMEG_0832	Unassigned	21.208	7	40.1	0	66.596	28.5808	28.8262	28.4004	28.8143	0.137814	0.096152
deoC	deoxyribose-phosphate aldolase	Deoxyribose-phosphate aldolase (DERA) (EC 4.1.2.4) (2-deoxy-D-ribose 5-phosphate aldolase) (Phosphodeoxyriboaldolase) (Deoxyriboaldolase)	A0QQY7	MSMEG_0922	Intermediary metabolism and respiration	22.434	3	19.4	0	48.079	26.1672	26.0874	25.972	26.0336	0.879044	0.124503
dnaA	chromosomal replication initiator protein DnaA	Chromosomal replication initiator protein DnaA	A0R7K1	MSMEG_6947	Information pathways	56.663	13	42.9	0	61.738	24.0115	24.2749	23.0553	23.0562	1.84324	1.08751
dnaJ	chaperone protein DnaJ	Chaperone protein DnaJ	A0QQD0	MSMEG_0711	Virulence, detoxification and adaptation	41.107	15	39.5	0	109.91	27.0074	27.2878	27.052	27.4252	0.13411	-0.09096
dnaJ	chaperone protein DnaJ	Chaperone protein DnaJ	A0R0T8	MSMEG_4504	Virulence, detoxification and adaptation	40.335	20	47	0	195.24	29.1034	29.538	28.8679	29.3041	0.279397	0.234696
dnaK	chaperone protein DnaK	Chaperone protein DnaK (HSP70) (Heat shock 70 kDa protein) (Heat shock protein 70)	A0QQC8	MSMEG_0709	Virulence, detoxification and adaptation	66.646	52	73.5	0	323.31	31.2375	31.7853	31.2395	31.1527	0.427754	0.31529
dxr	1-deoxy-D-xylulose 5-phosphate reductoisomerase	1-deoxy-D-xylulose 5-phosphate reductoisomerase (DXP reductoisomerase) (EC 1.1.1.267) (1-deoxyxylulose-5-phosphate reductoisomerase) (2-C-methyl-D-erythritol 4-phosphate synthase)	A0QVH7	MSMEG_2578	Intermediary metabolism and respiration	41.064	10	37.9	0	78.778	26.9297	26.5364	26.9769	27.1029	0.559857	-0.3069
dxs	1-deoxy-D-xylulose-5-phosphate synthase	1-deoxy-D-xylulose-5-phosphate synthase (EC 2.2.1.7) (1-deoxyxylulose-5-phosphate synthase) (DXP synthase) (DXPS)	A0QW19	MSMEG_2776	Intermediary metabolism and respiration	68.034	45	79.2	0	277.59	30.9519	30.8283	30.382	30.5686	1.18245	0.414846
eat	ethanolamine permease	Ethanolamine permease	A0QSP5	MSMEG_1552	Cell wall and cell processes	48.954	5	11.7	0	81.848	25.6842	26.1943	23.1631	25.4926	0.509891	1.61145
eccA1	ATPase, AAA family protein. ESX conserved component eccA1	ESX-1 secretion system protein EccA1 (ESX conserved component A1) (Type VII secretion system protein EccA1) (T7SS protein EccA1)	A0QNI9	MSMEG_0059	Cell wall and cell processes	62.147	23	49.8	0	245.18	28.5309	27.724	29.0144	29.4581	0.861061	-1.10882
eccB1	ESX conserved component eccB1. Possible membrane protein	ESX-1 secretion system ATPase EccB1	A0QNJ0	MSMEG_0060	Conserved hypotheticals	51.022	6	20.9	0	20.345	23.8825	24.1681	23.6813	23.3726	0.849946	0.498327
ectB	diaminobutyrate--2-oxoglutarate aminotransferase	Diaminobutyrate--2-oxoglutarate transaminase (EC 2.6.1.76) (DABA aminotransferase)	A0QZ52	MSMEG_3900	Intermediary metabolism and respiration	46.474	10	37.4	0	71.968	26.3227	26.8272	26.5935	23.8174	0.362444	1.36952
eda	2-dehydro-3-deoxyphosphogluconate aldolase/4-hydroxy-2-oxoglutarate aldolase	2-dehydro-3-deoxy-phosphogluconate aldolase (EC 4.1.2.14)	A0QP88	MSMEG_0312	Intermediary metabolism and respiration	21.495	7	59.3	0	32.677	26.5526	26.4408	26.7812	26.8912	1.30594	-0.33949
edd	phosphogluconate dehydratase	Phosphogluconate dehydratase (EC 4.2.1.12)	A0QP89	MSMEG_0313	Intermediary metabolism and respiration	63.314	18	44.2	0	169.16	27.3163	27.5099	27.6162	27.4174	0.273496	-0.10372
efp	translation elongation factor P	Elongation factor P (EF-P)	A0QWR4	MSMEG_3035	Information pathways	20.553	17	72.7	0	239.8	30.4696	30.8373	30.5466	30.7107	0.03938	0.024776
ehuB	ectoine/hydroxyectoine ABC transporter solute-binding protein	Ectoine/hydroxyectoine ABC transporter solute-binding protein	A0R373	MSMEG_5368	Cell wall and cell processes	33.063	22	65.3	0	323.31	29.5631	29.5561	29.7091	29.4305	0.023024	-0.01019
eno	enolase	Enolase (EC 4.2.1.11) (2-phospho-D-glycerate hydro-lyase) (2-phosphoglycerate dehydratase)	A0R3B8	MSMEG_5415	Intermediary metabolism and respiration	44.761	36	85.2	0	323.31	32.2454	32.4527	32.6452	32.381	0.364868	-0.16405
espG1	ESX-1 secretion-associated protein espG1	ESX-1 secretion-associated protein EspG1	A0QNI7	MSMEG_0057	Conserved hypotheticals	30.581	10	49.6	0	27.593	23.9038	24.3646	23.8251	23.4238	0.62492	0.509732
etfA	electron transfer flavoprotein, alpha subunit	Electron transfer flavoprotein, alpha subunit	A0QUV7	MSMEG_2352	Intermediary metabolism and respiration	31.557	18	66.8	0	323.31	34.0827	34.2272	34.445	34.326	0.876755	-0.23055
etfB	electron transfer flavoprotein, beta subunit	Electron transfer flavoprotein, beta subunit	A0QUV6	MSMEG_2351	Intermediary metabolism and respiration	27.787	42	81.4	0	323.31	33.5508	33.7574	33.6587	33.5728	0.116474	0.038303
eutC	ethanolamine ammonia-lyase, light chain	Ethanolamine ammonia-lyase, light chain (EC 4.3.1.7)	A0QSP7	MSMEG_1554	Intermediary metabolism and respiration	27.129	9	43.8	0	35.953	26.689	26.8012	26.74	26.9636	0.315475	-0.10666
fabG	3-oxoacyl-(acyl-carrier-protein) reductase	3-oxoacyl-[acyl-carrier-protein] reductase FabG (EC 1.1.1.100) (3-ketoacyl-acyl carrier protein reductase) (Beta-Ketoacyl-acyl carrier protein reductase) (Beta-ketoacyl-ACP reductase)	P71534	MSMEG_3150	Lipid metabolism	26.641	17	85.1	0	140.97	28.733	29.073	28.9765	29.0352	0.213679	-0.10288
ffh	signal recognition particle protein	Signal recognition particle protein (Fifty-four homolog)	A0QV32	MSMEG_2430	Information pathways	54.765	27	70.9	0	142.65	28.8639	28.6123	28.2291	28.218	1.25947	0.514525
frr	ribosome recycling factor	Ribosome-recycling factor (RRF) (Ribosome-releasing factor)	A0QVE0	MSMEG_2541	Information pathways	20.824	19	92.4	0	197.78	28.7647	28.5953	28.8419	28.9563	0.78149	-0.21904
ftsY	signal recognition particle-docking protein FtsY	Signal recognition particle receptor FtsY (SRP receptor)	A0QV26	MSMEG_2424	Information pathways	50.683	14	44.6	0	95.057	27.2812	27.7682	27.4797	26.9947	0.309034	0.287494
ftsZ	cell division protein FtsZ	Cell division protein FtsZ	A0R012	MSMEG_4222	Cell wall and cell processes	39.134	18	65.2	0	323.31	28.5597	28.61	28.4182	28.5215	0.736831	0.114976
gabT	4-aminobutyrate transaminase	4-aminobutyrate transaminase (EC 2.6.1.19)	A0QQ04	MSMEG_0581	Intermediary metabolism and respiration	46.489	8	35.9	0	16.444	25.4571	25.5044	25.9129	25.8533	2.05423	-0.40236
gabT	4-aminobutyrate transaminase	4-aminobutyrate transaminase (EC 2.6.1.19)	A0R6V5	MSMEG_6685	Intermediary metabolism and respiration	47.019	16	32.2	0	36.904	26.9302	26.9004	26.9096	26.369	0.381641	0.275977
galU	UTP-glucose-1-phosphate uridylyltransferase	UTP--glucose-1-phosphate uridylyltransferase (EC 2.7.7.9)	A0R3H1	MSMEG_5471	Intermediary metabolism and respiration	31.685	18	67.1	0	224.31	31.041	30.9406	30.7047	31.1441	0.099065	0.066401
gap	glyceraldehyde-3-phosphate dehydrogenase, type I	Glyceraldehyde-3-phosphate dehydrogenase (GAPDH) (EC 1.2.1.12) (NAD-dependent glyceraldehyde-3-phosphate dehydrogenase)	A0QWW2	MSMEG_3084	Intermediary metabolism and respiration	35.947	48	83.2	0	323.31	35.4117	34.8339	36.1719	36.5504	1.1565	-1.23835
gcvH	glycine cleavage system H protein	Glycine cleavage system H protein	A0QYG3	MSMEG_3648	Intermediary metabolism and respiration	13.84	3	51.1	0	68.795	28.3533	28.4879	28.5331	28.0175	0.193706	0.145298
gcvP	glycine dehydrogenase	Glycine dehydrogenase (decarboxylating) (EC 1.4.4.2) (Glycine cleavage system P-protein) (Glycine decarboxylase) (Glycine dehydrogenase (aminomethyl-transferring))	A0QYF7	MSMEG_3642	Intermediary metabolism and respiration	100.84	23	33.1	0	93.333	27.7104	27.5544	27.4365	27.5616	0.503376	0.133387
gcvT	glycine cleavage system T protein	Aminomethyltransferase (EC 2.1.2.10) (Glycine cleavage system T protein)	A0R067	MSMEG_4278	Intermediary metabolism and respiration	38.776	22	71	0	185.05	29.2559	29.438	29.3723	29.4071	0.161016	-0.04273
glcB	malate synthase G	Malate synthase G (EC 2.3.3.9)	A0QYF5	MSMEG_3640	Intermediary metabolism and respiration	78.276	36	62.8	0	323.31	29.96	29.8721	29.7986	29.859	0.61321	0.087217
glf	UDP-galactopyranose mutase	UDP-galactopyranose mutase (EC 5.4.99.9)	A0R629	MSMEG_6404	Cell wall and cell processes	47.057	19	54.1	0	157.14	27.9427	27.7198	27.5721	27.3679	0.855749	0.361284
glgB	1,4-alpha-glucan branching enzyme	1,4-alpha-glucan branching enzyme GlgB (EC 2.4.1.18) (1,4-alpha-D-glucan:1,4-alpha-D-glucan 6-glucosyl-transferase) (Glycogen-branching enzyme) (BE)	A0R1Y4	MSMEG_4918	Intermediary metabolism and respiration	82.655	10	22.6	0	44.33	25.1308	25.1526	24.7927	25.0339	0.69925	0.228391
glgX	glycogen debranching enzyme GlgX	Glycogen debranching enzyme GlgX (EC 3.2.1.-)	A0R6D2	MSMEG_6507	Intermediary metabolism and respiration	79.519	12	26.5	0	35.202	25.2081	25.3432	25.3869	25.8578	0.533654	-0.34665
glmM	phosphoglucosamine mutase	Phosphoglucosamine mutase (EC 5.4.2.10)	A0QSQ1	MSMEG_1559	Intermediary metabolism and respiration	46.554	17	49.9	0	247.2	27.8222	27.476	27.655	27.671	0.025329	-0.01391
glmS	glucosamine--fructose-6-phosphate aminotransferase, isomerizing	Glutamine--fructose-6-phosphate aminotransferase [isomerizing] (EC 2.6.1.16) (D-fructose-6-phosphate amidotransferase) (GFAT) (Glucosamine-6-phosphate synthase) (Hexosephosphate aminotransferase) (L-glutamine--D-fructose-6-phosphate amidotransferase)	O68956	MSMEG_1568	Intermediary metabolism and respiration	67.902	37	68.5	0	201.08	29.1425	29.0619	29.1538	29.1281	0.34124	-0.03879
glmU	UDP-N-acetylglucosamine pyrophosphorylase	Bifunctional protein GlmU [Includes: UDP-N-acetylglucosamine pyrophosphorylase (EC 2.7.7.23) (N-acetylglucosamine-1-phosphate uridyltransferase); Glucosamine-1-phosphate N-acetyltransferase (EC 2.3.1.157)]	A0R3C7	MSMEG_5426	Cell wall and cell processes	50.295	11	33.8	0	72.351	25.9222	25.4006	25.5725	25.9963	0.125234	-0.12297
glnA	glutamine synthetase, type I	Glutamine synthetase (GS) (EC 6.3.1.2) (Glutamate--ammonia ligase) (Glutamine synthetase I beta) (GSI beta)	A0R079	MSMEG_4290	Intermediary metabolism and respiration	53.591	22	73.4	0	258.61	30.5316	30.5056	30.3785	30.5538	0.211784	0.052409
glnA	glutamine synthetase, type I	Glutamine synthetase (GS) (EC 6.3.1.2) (Glutamate--ammonia ligase) (Glutamine synthetase I alpha) (GSI alpha)	A0R083	MSMEG_4294	Intermediary metabolism and respiration	49.824	27	70.2	0	323.31	30.6031	30.263	30.4868	30.6912	0.288896	-0.15594
glpK	glycerol kinase	Glycerol kinase (EC 2.7.1.30) (ATP:glycerol 3-phosphotransferase) (Glycerokinase) (GK)	A0R5L0	MSMEG_6229	Lipid metabolism	55.171	19	49.1	0	95.972	27.9581	27.7745	27.7276	27.9987	0.005999	0.003177
glpK	glycerol kinase	Glycerol kinase (EC 2.7.1.30) (ATP:glycerol 3-phosphotransferase) (Glycerokinase) (GK)	A0R729	MSMEG_6759	Lipid metabolism	55.098	43	89.3	0	323.31	33.9637	34.1649	33.5272	33.2236	1.19856	0.688906
glpX	fructose-1,6-bisphosphatase, class II	Fructose-1,6-bisphosphatase	A0R2U7	MSMEG_5239	Intermediary metabolism and respiration	35.866	20	71.6	0	99.356	28.5945	28.7828	28.2671	28.6972	0.326167	0.206469
gltA	citrate synthase I	Citrate synthase	A0R417	MSMEG_5672	Intermediary metabolism and respiration	48.521	31	76.5	0	323.31	30.5383	30.4181	30.4156	30.4408	0.299963	0.049959
gltX	glutamyl-tRNA synthetase	Glutamate--tRNA ligase (EC 6.1.1.17) (Glutamyl-tRNA synthetase) (GluRS)	A0QUY7	MSMEG_2383	Information pathways	54.018	32	71.6	0	219.24	29.3275	29.2544	29.1825	29.4485	0.057888	-0.02453
glyA	serine hydroxymethyltransferase	Serine hydroxymethyltransferase (SHMT) (Serine methylase) (EC 2.1.2.1)	A0R2V7	MSMEG_5249	Intermediary metabolism and respiration	51.904	24	74.9	0	323.31	30.6712	30.2691	30.3694	30.4171	0.130354	0.07687
glyS	glycyl-tRNA synthetase	Glycine--tRNA ligase (EC 6.1.1.14) (Glycyl-tRNA synthetase) (GlyRS)	A0R0R9	MSMEG_4485	Information pathways	52.378	33	71.6	0	228.08	30.4236	30.1604	30.184	30.5044	0.083654	-0.05218
gnd	6-phosphogluconate dehydrogenase, decarboxylating	6-phosphogluconate dehydrogenase, decarboxylating (EC 1.1.1.44)	A0QYE7	MSMEG_3632	Intermediary metabolism and respiration	51.812	25	59.8	0	276.75	29.2518	29.2072	28.9942	29.1268	0.862948	0.168995
gpsA	NAD-dependent glycerol-3-phosphate dehydrogenase	Glycerol-3-phosphate dehydrogenase [NAD(P)+] (EC 1.1.1.94) (NAD(P)H-dependent glycerol-3-phosphate dehydrogenase)	A0QUZ5	MSMEG_2393	Intermediary metabolism and respiration	33.96	15	51.1	0	191.16	29.516	29.3159	29.404	29.5915	0.213757	-0.0818
gpsI	guanosine pentaphosphate synthetase I/polyribonucleotide nucleotidyltransferase	Polyribonucleotide nucleotidyltransferase (EC 2.7.7.8) (Polynucleotide phosphorylase) (PNPase)	A0QVQ5	MSMEG_2656	Information pathways	81.026	55	63	0	323.31	31.2316	31.0778	30.9535	31.2287	0.139205	0.063584
groL1	chaperonin GroL	60 kDa chaperonin 1 (GroEL protein 1) (Protein Cpn60 1)	A0QQU5	MSMEG_0880	Virulence, detoxification and adaptation	56.487	85	98.9	0	323.31	37.7366	37.6359	37.7685	37.8678	0.691883	-0.13186
groL2	chaperonin GroL	60 kDa chaperonin 2 (GroEL protein 2) (Protein Cpn60 2)	A0QSS4	MSMEG_1583	Virulence, detoxification and adaptation	56.152	60	84.6	0	323.31	34.0704	33.9602	34.1158	34.0385	0.342107	-0.0619
groS	chaperonin GroS	10 kDa chaperonin (GroES protein) (Protein Cpn10)	A0QSS3	MSMEG_1582	Virulence, detoxification and adaptation	10.763	14	99	0	323.31	32.4167	33.1425	32.7276	31.321	0.355949	0.755323
grpE	co-chaperone GrpE	Protein GrpE (HSP-70 cofactor)	A0QQC9	MSMEG_0710	Virulence, detoxification and adaptation	23.005	11	72.2	0	134.48	26.3291	26.0961	26.3849	26.7706	0.60802	-0.36516
guaB	inosine-5'-monophosphate dehydrogenase	Inosine-5'-monophosphate dehydrogenase (IMP dehydrogenase) (IMPD) (IMPDH) (EC 1.1.1.205)	A0QSU3	MSMEG_1602	Intermediary metabolism and respiration	53.332	28	72.3	0	205.28	28.0995	28.0623	27.9537	28.1379	0.128202	0.035138
gyrA	DNA gyrase, A subunit	DNA gyrase subunit A (EC 5.6.2.2)	P48354	MSMEG_0006	Information pathways	93.182	34	54.5	0	286.64	28.419	28.3329	27.5297	27.9807	0.94363	0.620785
hemA	glutamyl-tRNA reductase	Glutamyl-tRNA reductase (GluTR) (EC 1.2.1.70)	A0QR17	MSMEG_0952	Information pathways	47.444	9	31.5	0	56.393	24.4475	24.3466	23.79	23.6495	1.79806	0.67734
hemD	uroporphyrinogen-III synthase	Uroporphyrinogen-III synthase (EC 4.2.1.75)	A0QR19	MSMEG_0954	Intermediary metabolism and respiration	63.821	26	72.3	0	168.91	27.8335	27.6615	27.5298	26.4689	0.525085	0.748134
hemE	uroporphyrinogen decarboxylase	Uroporphyrinogen decarboxylase (UPD) (URO-D) (EC 4.1.1.37)	A0QW23	MSMEG_2780	Intermediary metabolism and respiration	37.41	8	35.1	0	58.091	26.4575	26.0817	23.6105	26.4852	0.311537	1.22178
hemH	ferrochelatase	Coproporphyrin III ferrochelatase (EC 4.99.1.9)	A0QX29	MSMEG_3152	Intermediary metabolism and respiration	36.976	5	28.5	0	17.69	23.8303	23.6398	25.6264	25.6813	2.57557	-1.91881
hemL	glutamate-1-semialdehyde-2,1-aminomutase	Glutamate-1-semialdehyde 2,1-aminomutase (GSA) (EC 5.4.3.8) (Glutamate-1-semialdehyde aminotransferase) (GSA-AT)	A0QR33	MSMEG_0969	Intermediary metabolism and respiration	46.771	22	63.9	0	312.44	31.0955	30.863	30.9433	31.0064	0.011342	0.004392
hisC	histidinol-phosphate aminotransferase	Histidinol-phosphate aminotransferase (EC 2.6.1.9) (Imidazole acetol-phosphate transaminase)	A0QX82	MSMEG_3206	Intermediary metabolism and respiration	40.226	19	58.8	0	133.85	28.1552	27.9409	28.1404	28.4342	0.496549	-0.23925
hisC	histidinol-phosphate aminotransferase	Putative phenylalanine aminotransferase (EC 2.6.1.-)	A0R5X8	MSMEG_6351	Intermediary metabolism and respiration	38.871	16	64.5	0	59.745	27.4044	27.4329	27.4009	27.8316	0.340485	-0.19761
hisD	histidinol dehydrogenase	Histidinol dehydrogenase (HDH) (EC 1.1.1.23)	A0QX81	MSMEG_3205	Intermediary metabolism and respiration	46.702	15	41.1	0	39.486	26.324	26.1225	26.2327	26.4409	0.288007	-0.11357
hisF	imidazoleglycerol phosphate synthase, cyclase subunit	Imidazole glycerol phosphate synthase subunit HisF (EC 4.3.2.10) (IGP synthase cyclase subunit) (IGP synthase subunit HisF) (ImGP synthase subunit HisF) (IGPS subunit HisF)	A0QX87	MSMEG_3211	Intermediary metabolism and respiration	27.073	14	78.9	0	88.791	28.2724	28.198	28.5144	28.5529	1.71817	-0.29849
hisG	ATP phosphoribosyltransferase	ATP phosphoribosyltransferase (ATP-PRT) (ATP-PRTase) (EC 2.4.2.17)	A0QZX1	MSMEG_4180	Intermediary metabolism and respiration	30.815	10	50	0	37.027	26.3414	26.3346	22.9182	26.4645	0.345731	1.64666
hisH	imidazole glycerol phosphate synthase, glutamine amidotransferase subunit	Imidazole glycerol phosphate synthase subunit HisH (EC 4.3.2.10) (IGP synthase glutaminase subunit) (EC 3.5.1.2) (IGP synthase subunit HisH) (ImGP synthase subunit HisH) (IGPS subunit HisH)	A0QX84	MSMEG_3208	Intermediary metabolism and respiration	21.506	4	27.3	0	12.674	25.6635	26.0092	24.2465	26.2826	0.196949	0.571787
hisIE	phosphoribosyl-AMP pyrophosphatase/phosphoribosyl-ATP cyclohydrolase	Phosphoribosyl-AMP cyclohydrolase (PRA-CH) (EC 3.5.4.19)	A0QX88	MSMEG_3212	Information pathways	12.461	5	44.3	0	11.42	25.0406	25.0535	25.3819	24.6584	0.02344	0.026921
hisS	histidyl-tRNA synthetase	Histidine--tRNA ligase (EC 6.1.1.21) (Histidyl-tRNA synthetase) (HisRS)	A0QWK7	MSMEG_2976	Information pathways	45.663	20	59.2	0	80.499	27.2067	27.3217	27.5982	27.4852	1.12522	-0.27755
hpt	hypoxanthine phosphoribosyltransferase	Hypoxanthine phosphoribosyltransferase (EC 2.4.2.8)	A0R593	MSMEG_6110	Intermediary metabolism and respiration	21.597	7	47.2	0	24.818	26.2386	26.2275	27.1899	25.1108	0.025099	0.082686
hrcA	heat-inducible transcription repressor HrcA	Heat-inducible transcription repressor HrcA	A0R0T9	MSMEG_4505	Information pathways	36.747	21	67.9	0	156.3	28.127	28.0258	27.8565	27.5834	0.872492	0.356429
hup	DNA-binding protein HU	DNA-binding protein HU homolog (Histone-like protein) (Hlp)	Q9ZHC5	MSMEG_2389	Information pathways	21.23	11	39.9	0	111.15	28.79	28.4766	27.6589	27.2808	1.37912	1.16344
hutH	histidine ammonia-lyase	Histidine ammonia-lyase (EC 4.3.1.3)	A0QRN7	MSMEG_1183	Intermediary metabolism and respiration	53.388	16	54.7	0	92.612	27.7108	27.5168	27.6176	27.7645	0.2288	-0.07722
hutI	imidazolonepropionase	Imidazolonepropionase (EC 3.5.2.7) (Imidazolone-5-propionate hydrolase)	A0QRN6	MSMEG_1182	Intermediary metabolism and respiration	41.33	11	36.1	0	46.578	25.8567	25.4833	25.8797	23.8265	0.287634	0.816924
hutU	urocanate hydratase	Urocanate hydratase (Urocanase) (EC 4.2.1.49) (Imidazolonepropionate hydrolase)	A0QRN3	MSMEG_1179	Intermediary metabolism and respiration	60.117	21	50.2	0	204.44	28.5125	28.2453	28.405	28.5493	0.233589	-0.09823
hybC	hydrogenase-2, large subunit	Hydrogenase-2, large subunit (EC 1.12.99.6)	A0QUM7	MSMEG_2263	Intermediary metabolism and respiration	59.617	11	26	0	17.369	25.8626	25.6541	23.0347	25.6488	0.405672	1.4166
ileS	isoleucyl-tRNA synthetase	Isoleucine--tRNA ligase (EC 6.1.1.5) (Isoleucyl-tRNA synthetase) (IleRS)	A0QX46	MSMEG_3169	Information pathways	117.32	19	25.6	0	93.254	27.2922	26.8038	27.1827	27.4302	0.351878	-0.25848
ilvB	acetolactate synthase, large subunit, biosynthetic type	Acetolactate synthase (EC 2.2.1.6)	A0QUX6	MSMEG_2372	Intermediary metabolism and respiration	66.003	48	89.5	0	323.31	31.9615	31.9082	31.8122	31.7284	1.09544	0.164555
ilvC	ketol-acid reductoisomerase	Ketol-acid reductoisomerase (NADP(+)) (KARI) (EC 1.1.1.86) (Acetohydroxy-acid isomeroreductase) (AHIR) (Alpha-keto-beta-hydroxylacyl reductoisomerase) (Ketol-acid reductoisomerase type 1) (Ketol-acid reductoisomerase type I)	A0QUX8	MSMEG_2374	Intermediary metabolism and respiration	36.421	39	79.8	0	323.31	35.0619	34.8707	34.8662	35.1284	0.062365	-0.03098
ilvD	dihydroxy-acid dehydratase	Dihydroxy-acid dehydratase (DAD) (EC 4.2.1.9)	A0QP06	MSMEG_0229	Intermediary metabolism and respiration	59.949	44	79.5	0	323.31	30.9167	30.7899	30.9273	31.022	0.577155	-0.12136
ilvE	branched-chain amino acid aminotransferase	Branched-chain-amino-acid aminotransferase (BCAT) (EC 2.6.1.42)	A0R066	MSMEG_4276	Intermediary metabolism and respiration	39.836	17	64.4	0	215.14	29.1048	29.0201	29.1384	29.0154	0.063294	-0.01446
ilvN	acetolactate synthase, small subunit	Acetolactate synthase small subunit (EC 2.2.1.6) (Acetohydroxy-acid synthase small subunit) (AHAS) (ALS)	A0QUX7	MSMEG_2373	Intermediary metabolism and respiration	18.395	17	89.4	0	255.92	28.4121	29.1266	28.9012	28.4034	0.089802	0.11708
infA	translation initiation factor IF-1	Translation initiation factor IF-1	A0QSL3	MSMEG_1519	Information pathways	8.5029	6	67.1	0	29.039	26.9504	27.1822	27.1347	27.2109	0.323297	-0.10645
infC	translation initiation factor IF-3	Translation initiation factor IF-3	A0QYU8	MSMEG_3793	Information pathways	22.899	9	46.6	0	67.178	26.4914	26.6165	26.568	26.7146	0.336688	-0.08733
iscS	cysteine desulfurase IscS	Cysteine desulfurase IscS (EC 4.4.1.-)	A0QRU5	MSMEG_1242	Intermediary metabolism and respiration	39.345	14	51.8	0	75.471	27.0253	27.2069	27.1463	27.0226	0.09659	0.03161
ispD	2-C-methyl-D-erythritol 4-phosphate cytidylyltransferase	2-C-methyl-D-erythritol 4-phosphate cytidylyltransferase (EC 2.7.7.60) (4-diphosphocytidyl-2C-methyl-D-erythritol synthase) (MEP cytidylyltransferase) (MCT)	A0R560	MSMEG_6076	Lipid metabolism	22.377	12	75.7	0	224.14	27.7468	27.3396	27.5836	27.6872	0.152661	-0.09219
ispE	4-diphosphocytidyl-2C-methyl-D-erythritol kinase	4-diphosphocytidyl-2-C-methyl-D-erythritol kinase (CMK) (EC 2.7.1.148) (4-(cytidine-5'-diphospho)-2-C-methyl-D-erythritol kinase)	A0R3D7	MSMEG_5436	Virulence, detoxification and adaptation	33.034	5	30.7	0	13.844	24.3398	24.8294	23.3735	24.3369	0.509318	0.729435
ispG	4-hydroxy-3-methylbut-2-en-1-yl diphosphate synthase	4-hydroxy-3-methylbut-2-en-1-yl diphosphate synthase (flavodoxin) (EC 1.17.7.3) (1-hydroxy-2-methyl-2-(E)-butenyl 4-diphosphate synthase)	A0QVH9	MSMEG_2580	Intermediary metabolism and respiration	40.481	23	75.5	0	178.5	29.7075	29.347	29.6857	29.6679	0.305892	-0.14955
ispH	4-hydroxy-3-methylbut-2-enyl diphosphate reductase	4-hydroxy-3-methylbut-2-enyl diphosphate reductase (HMBPP reductase) (EC 1.17.7.4)	A0R2T2	MSMEG_5224	Intermediary metabolism and respiration	34.049	9	41.7	0	69.783	26.3004	26.7818	26.4119	26.5298	0.095131	0.070312
katG	catalase/peroxidase HPI	Catalase-peroxidase 2 (CP 2) (EC 1.11.1.21) (Peroxidase/catalase 2)	A0QXX7	MSMEG_3461	Virulence, detoxification and adaptation	81.997	9	19.4	0	32.62	24.1451	24.1258	24.2644	24.5056	0.756345	-0.24953
katG	catalase/peroxidase HPI	Catalase-peroxidase 1 (CP 1) (EC 1.11.1.21) (Peroxidase/catalase 1)	A0R609	MSMEG_6384	Virulence, detoxification and adaptation	81.113	20	39.6	0	110.56	27.5666	27.4183	27.604	27.6843	0.669922	-0.15172
ksgA	dimethyladenosine transferase	Ribosomal RNA small subunit methyltransferase A (EC 2.1.1.182) (16S rRNA (adenine(1518)-N(6)/adenine(1519)-N(6))-dimethyltransferase) (16S rRNA dimethyladenosine transferase) (16S rRNA dimethylase) (S-adenosylmethionine-6-N', N'-adenosyl(rRNA) dimethyltransferase)	A0R3D9	MSMEG_5438	Information pathways	32.833	20	63.3	0	87.85	25.6364	23.8413	23.6233	24.2823	0.30329	0.786048
lepB	signal peptidase I	Signal peptidase I (EC 3.4.21.89)	A0QV43	MSMEG_2441	Information pathways	31.178	11	41.5	0	25.743	26.1784	26.5323	26.133	26.0103	0.570323	0.283758
leuA	2-isopropylmalate synthase	2-isopropylmalate synthase (EC 2.3.3.13) (Alpha-IPM synthase) (Alpha-isopropylmalate synthase)	A0R5Q2	MSMEG_6271	Intermediary metabolism and respiration	66.057	25	55.6	0	205.82	28.0045	27.929	27.518	27.9889	0.332253	0.213373
leuB	3-isopropylmalate dehydrogenase	3-isopropylmalate dehydrogenase (EC 1.1.1.85) (3-IPM-DH) (Beta-IPM dehydrogenase) (IMDH)	A0QUY3	MSMEG_2379	Intermediary metabolism and respiration	35.858	18	62.1	0	146.5	29.4549	29.5405	29.4358	29.386	0.65375	0.086753
leuC	3-isopropylmalate dehydratase, large subunit	3-isopropylmalate dehydratase large subunit (EC 4.2.1.33) (Alpha-IPM isomerase) (IPMI) (Isopropylmalate isomerase)	A0QUY9	MSMEG_2387	Intermediary metabolism and respiration	51.469	21	45.7	0	157.67	28.2431	28.118	28.5671	28.3248	0.719037	-0.26541
leuD	3-isopropylmalate dehydratase, small subunit	3-isopropylmalate dehydratase small subunit (EC 4.2.1.33) (Alpha-IPM isomerase) (IPMI) (Isopropylmalate isomerase)	A0QUZ0	MSMEG_2388	Intermediary metabolism and respiration	21.876	13	83.8	0	84.166	27.1012	28.2062	27.5406	27.0155	0.220619	0.375658
leuS	leucyl-tRNA synthetase	Leucine--tRNA ligase (EC 6.1.1.4) (Leucyl-tRNA synthetase) (LeuRS)	A0R7H5	MSMEG_6917	Information pathways	106.56	33	49.3	0	165.54	28.3568	28.0376	27.9315	27.9567	0.594045	0.253119
lexA	LexA repressor	LexA repressor (EC 3.4.21.88)	A0QVY5	MSMEG_2740	Regulatory proteins	25.778	7	53.1	0	124.57	26.6409	26.7853	27.0828	27.0855	1.44523	-0.37107
lipA	lipoic acid synthetase	Lipoyl synthase (EC 2.8.1.8) (Lip-syn) (LS) (Lipoate synthase) (Lipoic acid synthase) (Sulfur insertion protein LipA)	A0R075	MSMEG_4286	Lipid metabolism	35.412	11	32.2	0	27.261	25.9602	25.7937	25.8593	26.0173	0.189621	-0.06138
lipB	lipoyltransferase	Octanoyltransferase (EC 2.3.1.181) (Lipoate-protein ligase B) (Lipoyl/octanoyl transferase) (Octanoyl-[acyl-carrier-protein]-protein N-octanoyltransferase)	A0R074	MSMEG_4285	Lipid metabolism	24.413	9	51.3	0	24.595	26.0296	25.895	25.8414	25.9928	0.155378	0.045178
lpdA	dihydrolipoamide dehydrogenase	Dihydrolipoyl dehydrogenase (EC 1.8.1.4)	A0QQW8	MSMEG_0903	Intermediary metabolism and respiration	49.469	27	74.8	0	202.6	29.5257	29.4814	29.3409	29.277	1.42416	0.194635
lppH	putative conserved lipoprotein lpph	Putative conserved lipoprotein lpph	A0R129	MSMEG_4598	Cell wall and cell processes	24.468	6	39	0	31.622	25.6866	25.7117	24.7317	25.4689	0.609152	0.598781
lysA	diaminopimelate decarboxylase	Diaminopimelate decarboxylase (DAP decarboxylase) (DAPDC) (EC 4.1.1.20)	Q9X5M1	MSMEG_4958	Lipid metabolism	50.348	16	45.1	0	63.475	26.9326	26.7566	26.6862	27.0652	0.048012	-0.03109
lysS	lysyl-tRNA synthetase	Lysine--tRNA ligase (EC 6.1.1.6) (Lysyl-tRNA synthetase) (LysRS)	A0R577	MSMEG_6094	Information pathways	56.871	19	50.1	0	147.53	28.087	28.2361	28.1778	28.3513	0.334498	-0.10297
manA	mannose-6-phosphate isomerase, class I	Mannose-6-phosphate isomerase (EC 5.3.1.8)	A0QTG8	MSMEG_1836	Intermediary metabolism and respiration	41.084	6	20.8	0	20.048	24.9688	25.1676	24.8361	23.1781	0.479382	1.0611
map	methionine aminopeptidase, type I	Methionine aminopeptidase (MAP) (MetAP) (EC 3.4.11.18) (Peptidase M)	A0QSH9	MSMEG_1485	Intermediary metabolism and respiration	27.581	7	39.2	0	48.403	24.9349	24.9842	25.1189	25.2656	1.02229	-0.23268
map	methionine aminopeptidase, type I	Methionine aminopeptidase (MAP) (MetAP) (EC 3.4.11.18) (Peptidase M)	A0QVI6	MSMEG_2587	Intermediary metabolism and respiration	31.039	9	37.5	0	23.11	27.2998	27.1771	27.2818	27.5332	0.4555	-0.16903
mce	methylmalonyl-CoA epimerase	Methylmalonyl-CoA epimerase (EC 5.1.99.1)	A0R1Y8	MSMEG_4921	Intermediary metabolism and respiration	17.059	12	84.7	0	89.357	27.7973	27.5566	28.1703	27.668	0.322189	-0.24218
menB	naphthoate synthase	1,4-dihydroxy-2-naphthoyl-CoA synthase (DHNA-CoA synthase) (EC 4.1.3.36)	A0QRD3	MSMEG_1075	Intermediary metabolism and respiration	34.303	13	52.4	0	62.167	26.9286	27.0826	27.2538	27.6427	0.77323	-0.44257
metE	5-methyltetrahydropteroyltriglutamate-- homocysteine S-methyltransferase	5-methyltetrahydropteroyltriglutamate--homocysteine methyltransferase (EC 2.1.1.14) (Cobalamin-independent methionine synthase) (Methionine synthase, vitamin-B12 independent isozyme)	A0R6Q9	MSMEG_6638	Intermediary metabolism and respiration	83.058	37	49.5	0	227.64	30.3006	30.0797	29.8595	30.0372	0.637818	0.241774
metG	methionyl-tRNA synthetase	Methionine--tRNA ligase (EC 6.1.1.10) (Methionyl-tRNA synthetase) (MetRS)	A0R3E2	MSMEG_5441	Information pathways	58.097	25	61.4	0	179.53	28.4321	28.4665	28.5173	28.7572	0.583212	-0.18791
metH	methionine synthase	Methionine synthase (EC 2.1.1.13) (5-methyltetrahydrofolate--homocysteine methyltransferase)	A0QZX6	MSMEG_4185	Intermediary metabolism and respiration	137	40	40.4	0	275.87	28.5156	28.3362	28.2006	28.279	0.704306	0.186091
metK	S-adenosylmethionine synthetase	S-adenosylmethionine synthase (AdoMet synthase) (EC 2.5.1.6) (MAT) (Methionine adenosyltransferase)	A0QWT3	MSMEG_3055	Intermediary metabolism and respiration	42.59	36	94.7	0	323.31	30.6823	30.6533	30.592	30.7554	0.022535	-0.00594
metZ	O-succinylhomoserine sulfhydrylase	O-succinylhomoserine sulfhydrylase (OSH sulfhydrylase) (OSHS sulfhydrylase) (EC 2.5.1.-)	A0QQI7	MSMEG_0769	Intermediary metabolism and respiration	43.266	6	19	0	48.138	24.3613	24.2723	24.4363	24.8434	0.58299	-0.32303
mfd	transcription-repair coupling factor	Transcription-repair-coupling factor (TRCF) (EC 3.6.4.-)	A0R3C5	MSMEG_5423	Information pathways	131.11	19	24.7	0	74.314	24.1123	23.0986	24.422	24.1383	0.483607	-0.67472
miaB	tRNA-I(6)A37 thiotransferase enzyme MiaB	tRNA-2-methylthio-N(6)-dimethylallyladenosine synthase (EC 2.8.4.3) ((Dimethylallyl)adenosine tRNA methylthiotransferase MiaB) (tRNA-i(6)A37 methylthiotransferase)	A0QVX5	MSMEG_2729	Information pathways	55.516	14	33.6	0	136.42	27.0247	26.9143	27.2593	27.0437	0.565856	-0.18196
mmsA	methylmalonate-semialdehyde dehydrogenase	Methylmalonate-semialdehyde dehydrogenase (EC 1.2.1.27)	A0QSJ2	MSMEG_1498	Intermediary metabolism and respiration	54.303	18	62.1	0	146.89	28.2165	27.652	27.8431	27.7561	0.165035	0.13458
mmsA	methylmalonate-semialdehyde dehydrogenase	Methylmalonate-semialdehyde dehydrogenase (EC 1.2.1.27)	A0QV51	MSMEG_2449	Intermediary metabolism and respiration	52.259	16	38.2	0	170.87	26.8948	27.1037	26.6495	26.7199	0.983166	0.314564
mmsB	3-hydroxyisobutyrate dehydrogenase	3-hydroxyisobutyrate dehydrogenase (HIBADH) (EC 1.1.1.31)	A0QSJ0	MSMEG_1496	Intermediary metabolism and respiration	29.368	8	47.2	0	78.286	25.5774	24.9428	25.2604	25.3019	0.02079	-0.02104
mnmA	tRNA (5-methylaminomethyl-2-thiouridylate)-methyltransferase	tRNA-specific 2-thiouridylase MnmA (EC 2.8.1.13)	A0QUW3	MSMEG_2358	Information pathways	37.66	13	58.7	0	89.141	27.2514	27.0598	26.9904	27.3805	0.044128	-0.02983
moaA	molybdenum cofactor biosynthesis protein A	GTP 3',8-cyclase (EC 4.1.99.22) (Molybdenum cofactor biosynthesis protein A)	A0R443	MSMEG_5698	Intermediary metabolism and respiration	38.498	8	40.4	0	40.677	23.2878	24.3014	25.1441	25.4425	0.978595	-1.49873
moaE	molybdopterin converting factor, subunit 2	Molybdopterin converting factor, subunit 2	A0R446	MSMEG_5701	Intermediary metabolism and respiration	15.287	3	30.3	0	54.013	23.718	24.5178	24.0775	24.4962	0.128358	-0.16898
moxR	ATPase, MoxR family protein	ATPase, MoxR family protein	A0QX24	MSMEG_3147	Cell wall and cell processes	38.051	33	81.3	0	296.61	31.2973	31.285	31.5618	31.5752	2.97031	-0.27728
mqo	malate:quinone-oxidoreductase	Probable malate:quinone oxidoreductase (EC 1.1.5.4) (MQO) (Malate dehydrogenase [quinone])	A0QVL2	MSMEG_2613	Intermediary metabolism and respiration	54.913	31	75.7	0	315.48	30.5279	30.5201	30.322	30.4374	0.886069	0.144354
mraY	phospho-N-acetylmuramoyl-pentapeptide- transferase	Phospho-N-acetylmuramoyl-pentapeptide-transferase (EC 2.7.8.13) (UDP-MurNAc-pentapeptide phosphotransferase)	A0R019	MSMEG_4230	Cell wall and cell processes	37.416	1	4.7	0	18.342	24.3435	24.3701	24.5793	24.0268	0.063495	0.053699
MSMEG_0007	conserved hypothetical protein	DUF3566 domain-containing protein	A0QNE2	MSMEG_0007	Conserved hypotheticals	27.228	8	44.6	0	80.575	27.8419	27.8559	27.9032	27.9529	1.03543	-0.07913
MSMEG_0020	Periplasmic binding protein	Periplasmic binding protein	A0QNF2	MSMEG_0020	Cell wall and cell processes	34.008	11	47	0	43.238	27.9297	27.8918	28.1728	28.3378	1.25684	-0.34455
MSMEG_0023	conserved hypothetical protein	Cell wall synthesis protein CwsA (Cell wall synthesis and cell shape protein A)	A0QNF5	MSMEG_0023	Conserved hypotheticals	14.401	5	38.2	0	26.056	25.184	24.9751	23.9418	24.9152	0.493461	0.651068
MSMEG_0024	peptidyl-prolyl cis-trans isomerase B	Peptidyl-prolyl cis-trans isomerase (PPIase) (EC 5.2.1.8)	A0QNF6	MSMEG_0024	Information pathways	18.726	15	71.4	0	323.31	31.2122	31.4497	31.1224	31.3729	0.16942	0.083303
MSMEG_0028	serine-threonine protein kinase	Serine/threonine-protein kinase PknB (EC 2.7.11.1)	A0QNG1	MSMEG_0028	Intermediary metabolism and respiration	66.317	23	44.6	0	323.31	28.5621	28.3995	28.5276	28.3111	0.158276	0.06141
MSMEG_0029	anthranilate synthase component 2	Anthranilate synthase component 2 (EC 4.1.3.27)	A0QNG0	MSMEG_0029	Intermediary metabolism and respiration	23.578	8	65.6	0	150.96	28.5311	27.9499	27.9669	28.5901	0.028194	-0.03795
MSMEG_0031	Penicillin binding protein transpeptidase domain protein	Penicillin-binding protein A (PBPA)	A0QNG3	MSMEG_0031	Cell wall and cell processes	51.331	11	36.9	0	104.25	25.5876	25.2026	25.5826	25.3122	0.073285	-0.05229
MSMEG_0033	protein phosphatase 2C	Protein phosphatase 2C	A0QNG5	MSMEG_0033	Virulence, detoxification and adaptation	53.329	11	38.9	0	81.99	26.2426	26.0388	25.9355	26.3122	0.024831	0.016857
MSMEG_0035	FHA domain protein	FHA domain protein	A0QNG7	MSMEG_0035	Unassigned	52.025	6	19.1	0	18.573	24.4219	24.8568	23.9794	23.7838	1.06363	0.757746
MSMEG_0048	pyridoxamine 5'-phosphate oxidase family protein	Pyridoxamine 5'-phosphate oxidase family protein	A0QNH8	MSMEG_0048	Intermediary metabolism and respiration	18.885	4	35.3	0	74.49	25.4862	25.642	25.278	24.7843	0.755157	0.532923
MSMEG_0064	ppe family protein	Ppe family protein	A0QNJ4	MSMEG_0064	PE-PPE families	43.631	4	24.6	0	32.354	27.1066	26.2618	25.0044	23.7984	1.04494	2.28281
MSMEG_0065	conserved hypothetical protein	ESAT-6-like protein EsxB	A0QNJ5	MSMEG_0065	Conserved hypotheticals	10.225	2	49	0	17.762	25.771	22.9685	26.3953	25.7289	0.442549	-1.69237
MSMEG_0067	conserved hypothetical protein	CbiA domain-containing protein	A0QNJ7	MSMEG_0067	Conserved hypotheticals	50.938	24	73.4	0	223.4	27.7897	27.9044	27.8548	27.6429	0.300678	0.098269
MSMEG_0070	hypothetical protein	Uncharacterized protein	A0QNK0	MSMEG_0070	Conserved hypotheticals	11.927	5	51.4	0	87.427	28.0844	28.0671	28.0013	28.2405	0.129197	-0.04516
MSMEG_0071	conserved hypothetical protein	Uncharacterized protein	A0QNK1	MSMEG_0071	Conserved hypotheticals	78.244	17	32.7	0	98.216	26.1613	26.2289	26.1174	26.0405	0.820001	0.116146
MSMEG_0078	hypothetical protein	EspA_EspE domain-containing protein	A0QNK6	MSMEG_0078	Conserved hypotheticals	20.589	7	60.7	0	25.422	25.6124	25.83	25.6439	26.2509	0.255178	-0.22615
MSMEG_0081	conserved hypothetical protein	Uncharacterized protein	A0QNK9	MSMEG_0081	Conserved hypotheticals	12.09	6	62.7	0	99.427	26.0869	25.7578	26.2836	26.3317	0.834231	-0.38527
MSMEG_0084	phosphocarrier protein hpr	Phosphocarrier protein hpr	A0QNL2	MSMEG_0084	Lipid metabolism	8.3875	4	50.6	0	37.743	25.2215	25.9806	26.4028	23.0994	0.176685	0.849986
MSMEG_0085	PTS system, Fru family protein, IIABC components	PTS system, Fru family protein, IIABC components	A0QNL3	MSMEG_0085	Cell wall and cell processes	67.396	19	42	0	114.45	28.0848	27.993	28.449	28.5276	1.75424	-0.44942
MSMEG_0086	1-phosphofructokinase	1-phosphofructokinase (EC 2.7.1.56)	A0QNL4	MSMEG_0086	Intermediary metabolism and respiration	32.878	13	63.6	0	209.18	27.4524	26.8281	27.8438	28.198	0.874231	-0.88066
MSMEG_0089	chromosome condensation protein	Chromosome condensation protein	A0QNL7	MSMEG_0089	Cell wall and cell processes	34.63	8	43.2	0	28.739	25.4519	25.6596	23.9965	23.7027	1.96103	1.70616
MSMEG_0092	probable transcriptional regulatory protein	Probable transcriptional regulatory protein	A0QNM0	MSMEG_0092	Information pathways	23.067	17	72	0	298.04	30.058	30.2924	29.4461	29.2074	1.43484	0.848445
MSMEG_0093	methyltransferase	Putative S-adenosyl-L-methionine-dependent methyltransferase MSMEG_0093 (EC 2.1.1.-)	A0QNM1	MSMEG_0093	Unassigned	34.832	5	25.2	0	62.298	24.2837	23.7284	25.5659	25.6376	1.53115	-1.59572
MSMEG_0095	methyltransferase	Putative S-adenosyl-L-methionine-dependent methyltransferase MSMEG_0095/MSMEI_0092 (EC 2.1.1.-)	A0QNM2	MSMEG_0095	Unassigned	34.556	10	42.1	0	35.471	26.5088	25.9564	26.3268	26.8467	0.347735	-0.35417
MSMEG_0096	peroxisomal hydratase-dehydrogenase-epimerase	Peroxisomal hydratase-dehydrogenase-epimerase (EC 1.1.1.-) (EC 4.2.1.-)	A0QNM4	MSMEG_0096	Intermediary metabolism and respiration	29.985	16	73.6	0	117.17	28.2867	28.2267	28.6568	28.7912	1.62153	-0.46732
MSMEG_0097	oxidoreductase, zinc-binding dehydrogenase family protein	Oxidoreductase, zinc-binding dehydrogenase family protein	A0QNM5	MSMEG_0097	Intermediary metabolism and respiration	32.573	9	47.4	0	47.704	25.804	25.7905	25.804	25.9734	0.404265	-0.0915
MSMEG_0100	phosphotyrosine protein phosphatase ptpb	Phosphotyrosine protein phosphatase ptpb	A0QNM9	MSMEG_0100	Regulatory proteins	29.272	18	87.7	0	232.78	28.9136	28.4763	28.9043	29.2731	0.519263	-0.39373
MSMEG_0102	putative acyl-CoA dehydrogenase	Putative acyl-CoA dehydrogenase	A0QNN0	MSMEG_0102	Intermediary metabolism and respiration	45.415	9	29.4	0	59.481	26.2094	25.9328	25.8509	25.9322	0.469635	0.179536
MSMEG_0108	acyl-CoA dehydrogenase	Acyl-CoA dehydrogenase (EC 1.3.99.-)	A0QNN6	MSMEG_0108	Intermediary metabolism and respiration	40.48	9	31.9	0	79.294	25.7023	22.2307	25.6295	25.8782	0.384708	-1.78732
MSMEG_0120	probable transcriptional regulatory protein	Probable transcriptional regulatory protein	A0QNP8	MSMEG_0120	Information pathways	24.759	24	84.5	0	247.61	29.3949	29.7426	29.3431	28.6029	0.549103	0.595803
MSMEG_0127	oxidoreductase, zinc-binding dehydrogenase family protein	Oxidoreductase, zinc-binding dehydrogenase family protein	A0QNQ5	MSMEG_0127	Intermediary metabolism and respiration	37.357	10	45.5	0	84.658	26.6096	26.737	26.6702	26.8934	0.312145	-0.1085
MSMEG_0129	cyclase/dehydrase family protein	Cyclase/dehydrase family protein	A0QNQ7	MSMEG_0129	Intermediary metabolism and respiration	16.033	4	33.3	0	25.194	26.145	25.739	26.2747	26.7985	0.668371	-0.59459
MSMEG_0158	formyl-coenzyme A transferase	Formyl-CoA:oxalate CoA-transferase (FCOCT) (EC 2.8.3.16) (Formyl-coenzyme A transferase) (Formyl-CoA transferase)	A0QNT6	MSMEG_0158	Lipid metabolism	46.087	9	35.2	0	43.224	25.0302	23.741	25.2344	25.0988	0.454166	-0.78102
MSMEG_0166	GntR-family protein transcriptional regulator	GntR-family protein transcriptional regulator	A0QNU4	MSMEG_0166	Information pathways	27.054	12	53.3	0	94.286	27.8638	27.4814	27.6152	27.8654	0.099706	-0.06773
MSMEG_0187	acetyltransferase	Acetyltransferase	A0QNW6	MSMEG_0187	Lipid metabolism	17.742	6	62.7	0	14.267	24.1809	23.9261	23.8983	24.4342	0.130438	-0.11273
MSMEG_0203	IS1096, tnpR protein	IS1096, tnpR protein	A0QNY0	MSMEG_0203	Insertion seqs and phages	25.9	9	63.1	0	45.898	26.0016	26.0164	26.188	26.6657	0.652693	-0.41788
MSMEG_0214	L-sorbosone dehydrogenase	L-sorbosone dehydrogenase	A0QNZ1	MSMEG_0214	Intermediary metabolism and respiration	44.55	4	15	0	25.061	25.0827	25.2352	25.2001	24.287	0.333316	0.415388
MSMEG_0216	3-hydroxyacyl-CoA dehydrogenase	3-hydroxyacyl-CoA dehydrogenase	A0QNZ3	MSMEG_0216	Intermediary metabolism and respiration	27.026	17	82.2	0	191.05	29.4674	29.3497	29.5787	29.6654	1.00017	-0.21353
MSMEG_0219	RNA polymerase sigma-70 factor, family protein	RNA polymerase sigma factor	A0QNZ6	MSMEG_0219	Information pathways	37.811	4	19.7	0	21.467	23.9981	24.3641	23.0781	23.8402	0.638679	0.721902
MSMEG_0220	monoglyceride lipase	Monoacylglycerol lipase (MGL) (EC 3.1.1.23)	A0QNZ7	MSMEG_0220	Intermediary metabolism and respiration	29.882	13	67.5	0	69.476	25.6416	26.2694	25.6351	23.9258	0.486914	1.17508
MSMEG_0221	secreted protein	Secreted protein	A0QNZ8	MSMEG_0221	Cell wall and cell processes	33.584	9	47.6	0	104.04	27.678	27.7249	27.6011	27.9535	0.147968	-0.07581
MSMEG_0224	O-methyltransferase MdmC	O-methyltransferase MdmC (EC 2.1.1.-)	A0QP01	MSMEG_0224	Intermediary metabolism and respiration	23.136	16	76.6	0	113.99	28.4047	28.4217	28.3353	28.3383	1.90411	0.076367
MSMEG_0230	conserved hypothetical protein	Uncharacterized protein	A0QP07	MSMEG_0230	Conserved hypotheticals	10.798	3	31.7	0	56.791	24.8134	24.6278	24.4931	24.3198	0.880198	0.314217
MSMEG_0233	lipoprotein Lpps	Lipoprotein Lpps	A0QP10	MSMEG_0233	Cell wall and cell processes	37.233	15	53.5	0	166.91	28.3046	28.2658	28.6254	28.9417	1.05148	-0.49833
MSMEG_0234	metallopeptidase	Metallopeptidase	A0QP11	MSMEG_0234	Intermediary metabolism and respiration	74.129	42	63.5	0	323.31	30.5931	30.2676	30.4116	30.5957	0.13489	-0.07325
MSMEG_0235	probable conserved membrane protein	Probable conserved membrane protein	A0QP12	MSMEG_0235	Cell wall and cell processes	22.428	4	35.9	0	38.536	25.841	26.152	24.7428	23.6845	1.07658	1.78287
MSMEG_0236	putative conserved transmembrane protein	Putative conserved transmembrane protein	A0QP13	MSMEG_0236	Cell wall and cell processes	23.971	5	41	0	58.545	25.9313	26.2285	26.0294	25.4218	0.392777	0.354275
MSMEG_0238	O-acetylhomoserine/O-acetylserine sulfhydrylase	O-acetylhomoserine/O-acetylserine sulfhydrylase	A0QP15	MSMEG_0238	Intermediary metabolism and respiration	17.43	12	81.4	0	64.699	27.826	28.3618	27.6275	27.0493	0.709302	0.755519
MSMEG_0239	O-acetylhomoserine/O-acetylserine sulfhydrylase	O-acetylhomoserine/O-acetylserine sulfhydrylase	A0QP16	MSMEG_0239	Intermediary metabolism and respiration	45.383	28	71.9	0	323.31	31.737	31.3747	31.64	31.8163	0.316472	-0.1723
MSMEG_0243	conserved hypothetical protein	MHB domain-containing protein	A0QP20	MSMEG_0243	Conserved hypotheticals	11.67	4	24.1	0	25.101	27.2791	27.0659	27.5308	27.1258	0.247105	-0.15585
MSMEG_0250	membrane protein, MmpL family protein	Membrane protein, MmpL family protein	A0QP27	MSMEG_0250	Cell wall and cell processes	109.4	37	40.8	0	323.31	28.9939	29.2517	28.8958	28.8071	0.733461	0.271357
MSMEG_0255	phosphoenolpyruvate carboxykinase	Phosphoenolpyruvate carboxykinase [GTP] (PEP carboxykinase) (PEPCK) (EC 4.1.1.32)	A0QP32	MSMEG_0255	Intermediary metabolism and respiration	67.296	43	76.6	0	323.31	29.6944	29.8382	29.5677	29.5182	1.00441	0.223346
MSMEG_0269	3-oxoacyl-[acyl-carrier-protein] reductase	3-oxoacyl-[acyl-carrier-protein] reductase (EC 1.1.1.100)	A0QP46	MSMEG_0269	Lipid metabolism	26.785	5	31.3	0	13.561	24.338	23.5171	24.4847	24.7547	0.601523	-0.69215
MSMEG_0270	aminoglycoside phosphotransferase	Aminoglycoside phosphotransferase	A0QP47	MSMEG_0270	Intermediary metabolism and respiration	37.634	8	31.1	0	13.226	25.0754	24.6522	23.2475	23.9629	1.02717	1.25857
MSMEG_0296	transcriptional regulator, MarR family protein	Transcriptional regulator, MarR family protein	A0QP73	MSMEG_0296	Information pathways	16.747	7	53	0	28.781	25.3986	24.9242	24.7267	23.0651	0.551912	1.2655
MSMEG_0309	aldehyde dehydrogenase family protein	Aldehyde dehydrogenase family protein	A0QP86	MSMEG_0309	Intermediary metabolism and respiration	52.36	20	46.9	0	193.34	29.6767	29.7358	29.5251	29.609	0.945973	0.139187
MSMEG_0317	conserved hypothetical protein	Uncharacterized protein	A0QP93	MSMEG_0317	Conserved hypotheticals	43.259	30	77.9	0	323.31	30.4975	31.3987	30.4536	29.8767	0.55148	0.78301
MSMEG_0359	conserved hypothetical protein	Alpha-(1->3)-arabinofuranosyltransferase (EC 2.4.2.47) (Arabinofuranan 3-O-arabinosyltransferase)	A0QPD4	MSMEG_0359	Conserved hypotheticals	148.38	15	19.2	0	34.663	25.872	25.3821	24.2347	23.4918	1.23548	1.76376
MSMEG_0361	Glycosyl hydrolase family protein 3	Glycosyl hydrolase family protein 3	A0QPD6	MSMEG_0361	Cell wall and cell processes	39.155	18	67.7	0	136.11	28.1921	28.1338	28.3903	28.5037	1.32923	-0.28407
MSMEG_0363	TetR-family protein regulatory protein	TetR-family protein regulatory protein	A0QPD8	MSMEG_0363	Regulatory proteins	23.106	5	23.1	0	14.595	25.5104	25.3433	25.493	25.7887	0.475501	-0.21406
MSMEG_0365	conserved hypothetical protein	Uncharacterized protein	A0QPE0	MSMEG_0365	Conserved hypotheticals	66.276	5	14.2	0	32.784	24.6349	24.4745	23.6923	23.2999	1.42222	1.0586
MSMEG_0366	hypothetical protein	Uncharacterized protein	A0QPE1	MSMEG_0366	Conserved hypotheticals	18.588	5	57.1	0	54.524	27.2135	27.5919	27.2858	24.9337	0.40767	1.29297
MSMEG_0367	O-demethylpuromycin-O-methyltransferase	O-demethylpuromycin-O-methyltransferase (EC 2.1.1.38)	A0QPE2	MSMEG_0367	Intermediary metabolism and respiration	38.715	6	21.3	0	22.255	25.2876	24.9413	23.7213	25.1321	0.352952	0.687743
MSMEG_0368	hypothetical protein	Uncharacterized protein	A0QPE3	MSMEG_0368	Conserved hypotheticals	53.711	30	68	0	307.91	28.8094	28.5292	28.5283	28.481	0.436178	0.164642
MSMEG_0369	hypothetical protein	Uncharacterized protein	A0QPE4	MSMEG_0369	Conserved hypotheticals	27.673	18	90.8	0	79.129	28.3957	28.564	28.1845	27.9505	0.984998	0.412359
MSMEG_0370	conserved hypothetical protein	Uncharacterized protein	A0QPE5	MSMEG_0370	Conserved hypotheticals	124.47	31	35.2	0	180.63	26.7643	25.7022	25.5076	24.2919	0.619188	1.33351
MSMEG_0371	MaoC like domain protein	MaoC like domain protein	A0QPE6	MSMEG_0371	Unassigned	30.825	17	60.4	0	207.75	28.9822	28.7422	28.2113	28.6458	0.652185	0.433659
MSMEG_0372	oxidoreductase, short chain dehydrogenase/reductase family protein	Oxidoreductase, short chain dehydrogenase/reductase family protein	A0QPE7	MSMEG_0372	Intermediary metabolism and respiration	46.498	38	90.7	0	323.31	32.8639	32.6903	32.4652	32.3069	1.09891	0.391014
MSMEG_0373	3-ketoacyl-CoA thiolase	3-ketoacyl-CoA thiolase (EC 2.3.1.16)	A0QPE8	MSMEG_0373	Lipid metabolism	45.233	35	77.5	0	323.31	32.671	32.6943	32.4073	32.4354	2.31433	0.261253
MSMEG_0380	MmpS4 protein	MmpS4 (MmpS4 protein)	Q2YHI9	MSMEG_0380	Cell wall and cell processes	15.18	9	82	0	63.86	27.4587	27.5795	27.0209	24.1769	0.508982	1.92015
MSMEG_0386	NAD dependent epimerase/dehydratase family protein	NAD dependent epimerase/dehydratase family protein	A0QPG1	MSMEG_0386	Intermediary metabolism and respiration	41.085	8	39	0	28.167	26.8424	26.648	26.918	26.8641	0.544862	-0.14581
MSMEG_0387	Rmt2 protein	Rmt2 protein	A0QND6	MSMEG_0387	Unassigned	41.324	20	68.5	0	112.89	29.1078	28.9823	29.018	28.8807	0.385294	0.095654
MSMEG_0387	Rmt2 protein	Rmt2 protein	A0QPG2	MSMEG_0387	Unassigned	28.048	11	63.9	0	130.71	27.4238	27.1436	26.8397	27.4936	0.111623	0.117067
MSMEG_0391	Rmt3 protein	Rmt3 protein	A0QNE0	MSMEG_0391	Intermediary metabolism and respiration	74.511	39	59.7	0	281.78	29.236	29.1661	29.3228	29.693	0.61099	-0.30685
MSMEG_0391	Rmt3 protein	Rmt3 protein	A0QPG6	MSMEG_0391	Intermediary metabolism and respiration	29.474	20	80.9	0	95.402	30.1012	30.3601	29.8181	29.7817	1.09126	0.430769
MSMEG_0394	hypothetical protein	Uncharacterized protein	A0QPG9	MSMEG_0394	Conserved hypotheticals	9.1947	7	97.6	0	18.986	27.214	26.4686	26.4243	26.679	0.268756	0.289683
MSMEG_0400	peptide synthetase	Mycobactin synthetase protein B (Phenyloxazoline synthase MbtB)	A0QPH5	MSMEG_0400	Intermediary metabolism and respiration	261.02	76	41.7	0	323.31	30.142	30.0137	29.9205	29.9471	0.79876	0.144027
MSMEG_0401	putative non-ribosomal peptide synthase	Putative non-ribosomal peptide synthase	A0QPH6	MSMEG_0401	Information pathways	108.31	34	41.8	0	315.23	29.3761	29.2685	29.3229	29.4721	0.301148	-0.07512
MSMEG_0402	linear gramicidin synthetase subunit D	Mycobactin synthetase protein B (Phenyloxazoline synthase MbtB)	Q3L891	MSMEG_0402	Virulence, detoxification and adaptation	276.82	76	47.1	0	323.31	29.9523	29.7392	29.6552	29.5619	0.748936	0.237173
MSMEG_0406	acyl-coA-dehydrogenase	Acyl-coA-dehydrogenase	Q3L887	MSMEG_0406	Intermediary metabolism and respiration	66.531	43	72.7	0	323.31	31.6603	31.5084	31.7871	31.9024	0.951003	-0.26042
MSMEG_0408	type I modular polyketide synthase	Polyketide synthase (Type I modular polyketide synthase)	Q3L885	MSMEG_0408	Lipid metabolism	389.86	87	36	0	323.31	28.7851	28.3941	27.0813	26.512	1.45403	1.79293
MSMEG_0409	Condensation domain protein	Condensation domain protein	A0QPI4	MSMEG_0409	Unassigned	51.736	9	23.3	0	59.881	26.949	26.5052	26.7313	27.0149	0.197161	-0.14597
MSMEG_0411	acyl-CoA synthase	Acyl-CoA synthase (FadD28)	Q2M5K3	MSMEG_0411	Lipid metabolism	61.161	7	22.1	0	20.586	24.8717	24.2887	24.411	23.4467	0.435229	0.651381
MSMEG_0415	NADH-fmn oxidoreductase	NADH-fmn oxidoreductase	A0QPJ0	MSMEG_0415	Intermediary metabolism and respiration	16.892	9	91.3	0	105.38	29.4009	29.3809	29.3314	29.0146	0.517853	0.217861
MSMEG_0422	transferase	Transferase	A0QPJ7	MSMEG_0422	Unassigned	26.693	13	84.7	0	67.484	28.3207	28.088	28.3909	28.6904	0.661062	-0.3363
MSMEG_0441	conserved hypothetical protein, putative	Uncharacterized protein	A0QPL6	MSMEG_0441	Conserved hypotheticals	26.511	9	56.2	0	80.759	29.1017	28.6342	29.0317	29.73	0.460187	-0.51291
MSMEG_0445	amidohydrolase family protein	Amidohydrolase family protein	A0QPM0	MSMEG_0445	Intermediary metabolism and respiration	58.294	5	11.6	0	25.116	24.4969	24.0024	24.2633	24.4024	0.109772	-0.08323
MSMEG_0446	putrescine importer	Putrescine importer	A0QPM1	MSMEG_0446	Cell wall and cell processes	47.285	4	13	0	41.357	23.497	24.3735	24.0103	24.3278	0.176722	-0.23382
MSMEG_0454	GntR-family protein transcriptional regulator	GntR-family protein transcriptional regulator	A0QPM9	MSMEG_0454	Information pathways	26.028	4	27.5	0	29.378	26.2472	25.874	25.5662	25.7977	0.644407	0.378635
MSMEG_0455	aldehyde dehydrogenase	Aldehyde dehydrogenase	A0QPN0	MSMEG_0455	Intermediary metabolism and respiration	50.105	21	48	0	251.91	28.762	28.359	28.4784	28.4176	0.196418	0.112547
MSMEG_0457	DNA topoisomerase IV subunit B	Topoisomerase subunit TopoN (EC 5.6.2.2) (DNA gyrase subunit B-like protein MSMEG_0457/MSMEI_0444)	A0QPN2	MSMEG_0457	Information pathways	74.444	23	40.3	0	100.04	27.6346	27.3747	27.7821	27.8341	0.826129	-0.30347
MSMEG_0464	phosphomethylpyrimidine kinase	Hydroxymethylpyrimidine kinase (EC 2.7.1.49) (EC 2.7.4.7) (Hydroxymethylpyrimidine phosphate kinase) (Hydroxymethylpyrimidine/phosphomethylpyrimidine kinase)	A0QPP0	MSMEG_0464	Intermediary metabolism and respiration	27.975	19	84.3	0	216.54	31.0133	30.9845	30.9308	31.1219	0.095314	-0.02747
MSMEG_0466	hypothetical protein	Uncharacterized protein	A0QPP1	MSMEG_0466	Conserved hypotheticals	31.133	4	32.3	0	34.162	26.4124	26.2826	26.6455	24.4743	0.26423	0.787575
MSMEG_0469	transcriptional regulatory protein PadR	Transcriptional regulatory protein PadR	A0QPP3	MSMEG_0469	Information pathways	32.245	6	20.7	0	21.069	23.6144	23.3258	23.6844	24.0732	0.631895	-0.40875
MSMEG_0480	transcriptional regulator, GntR family protein	Transcriptional regulator, GntR family protein	A0QPQ5	MSMEG_0480	Information pathways	24.164	5	34.7	0	17.46	25.1397	24.7727	24.7853	23.739	0.472176	0.694085
MSMEG_0531	putative acyl-CoA dehydrogenase	Putative acyl-CoA dehydrogenase	A0QPV4	MSMEG_0531	Intermediary metabolism and respiration	43.892	21	66	0	248.51	30.1961	29.9668	30.2389	30.1886	0.42385	-0.13229
MSMEG_0532	transcriptional regulator, TetR family protein	Transcriptional regulator, TetR family protein	A0QPV5	MSMEG_0532	Information pathways	22.532	10	69.3	0	150.52	28.0944	28.2017	28.4002	28.2633	0.771787	-0.18372
MSMEG_0538	regulatory protein, MarR	Regulatory protein, MarR	A0QPW1	MSMEG_0538	Regulatory proteins	17.767	9	51.5	0	35.356	26.3538	26.6221	23.8886	23.6859	2.41407	2.70073
MSMEG_0539	transcriptional regulator, Crp/Fnr family protein	Transcriptional regulator, Crp/Fnr family protein	A0QPW2	MSMEG_0539	Information pathways	24.858	10	58.5	0	56.181	26.5213	26.4001	26.0479	26.3689	0.55415	0.252314
MSMEG_0550	sulfonate binding protein	Sulfonate binding protein	A0QPX3	MSMEG_0550	Unassigned	34.503	20	79.2	0	187.89	29.4449	29.6826	29.2132	29.2565	0.948478	0.328919
MSMEG_0559	conserved domain protein	Conserved domain protein	A0QPY2	MSMEG_0559	Conserved hypotheticals	7.1048	5	89.6	0	25.335	25.0257	23.3749	26.6738	26.7061	1.0241	-2.48968
MSMEG_0563	hypothetical protein	Uncharacterized protein	A0QPY5	MSMEG_0563	Conserved hypotheticals	26.92	6	42.2	0	76.11	25.8034	25.5377	25.6981	23.9992	0.356544	0.821853
MSMEG_0564	xanthine/uracil permease	Xanthine/uracil permease	A0QPY7	MSMEG_0564	Cell wall and cell processes	48.202	2	4.3	0	36.408	24.5404	24.5587	23.0917	24.0554	0.744426	0.975961
MSMEG_0582	succinic semialdehyde dehydrogenase	Succinic semialdehyde dehydrogenase	A0QQ05	MSMEG_0582	Intermediary metabolism and respiration	49.982	9	26.4	0	41.278	25.7868	25.9072	26.1448	25.3638	0.077656	0.092748
MSMEG_0599	acyl-CoA synthase	Acyl-CoA synthase	A0QQ22	MSMEG_0599	Lipid metabolism	59.206	10	26.1	0	59.849	25.4564	24.718	25.1732	25.4009	0.182711	-0.1998
MSMEG_0600	dehydrogenase	Dehydrogenase	A0QQ23	MSMEG_0600	Intermediary metabolism and respiration	27.638	19	71.5	0	179.34	30.0328	29.6901	29.6349	29.6272	0.507177	0.230375
MSMEG_0628	amidohydrolase family protein	Amidohydrolase family protein	A0QQ51	MSMEG_0628	Intermediary metabolism and respiration	33.427	13	64.7	0	93.116	28.2696	28.1418	28.2724	28.3995	0.544431	-0.1302
MSMEG_0636	conserved hypothetical protein	SnoaL-like domain-containing protein	A0QQ58	MSMEG_0636	Conserved hypotheticals	18.485	11	77.6	0	78.298	27.834	28.0222	27.7351	27.5229	0.771149	0.299102
MSMEG_0637	iron-sulfur binding oxidoreductase	Iron-sulfur binding oxidoreductase	A0QQ59	MSMEG_0637	Intermediary metabolism and respiration	55.779	5	14.9	0	9.0897	23.5275	22.2442	25.0201	25.2851	1.12873	-2.26671
MSMEG_0638	conserved hypothetical proline and threonine rich protein	Conserved hypothetical proline and threonine rich protein	A0QQ60	MSMEG_0638	Conserved hypotheticals	65.696	6	18.8	0	46.688	26.3185	25.9532	23.634	26.3923	0.297244	1.12272
MSMEG_0639	oligopeptide transport ATP-binding protein AppF	Oligopeptide transport ATP-binding protein AppF	A0QQ61	MSMEG_0639	Cell wall and cell processes	36.981	18	55.1	0	112.12	27.4186	27.2645	27.2434	27.5303	0.093114	-0.0453
MSMEG_0640	oligopeptide transport ATP-binding protein OppD	Oligopeptide transport ATP-binding protein OppD	A0QQ62	MSMEG_0640	Cell wall and cell processes	36.058	12	47.6	0	53.209	26.8153	26.2623	26.6244	26.5858	0.079191	-0.06627
MSMEG_0641	binding-protein-dependent transport systems inner membrane component	Binding-protein-dependent transport systems inner membrane component	A0QQ63	MSMEG_0641	Cell wall and cell processes	35.11	5	18.8	0	84.506	27.4238	27.6947	27.3365	27.0188	0.679835	0.381631
MSMEG_0642	hypothetical ABC transporter permease protein YliD	Hypothetical ABC transporter permease protein YliD	A0QQ64	MSMEG_0642	Conserved hypotheticals	36.266	8	23.2	0	18.445	27.3282	27.6494	27.2545	27.1009	0.652343	0.311087
MSMEG_0643	extracellular solute-binding protein, family protein 5, putative	Extracellular solute-binding protein, family protein 5, putative	A0QQ65	MSMEG_0643	Cell wall and cell processes	60.56	53	63.7	0	323.31	33.8864	34.2575	33.6443	33.5782	0.871492	0.46068
MSMEG_0645	putative beta-1,3-glucanase	Putative beta-1,3-glucanase	A0QQ67	MSMEG_0645	Intermediary metabolism and respiration	30.651	9	48.9	0	59.497	27.1106	26.6592	27.1814	27.962	0.573268	-0.6868
MSMEG_0688	aspartate aminotransferase	Aspartate aminotransferase	A0QQA8	MSMEG_0688	Intermediary metabolism and respiration	47.188	17	54	0	72.616	27.6358	27.9435	27.9149	27.5699	0.067066	0.04726
MSMEG_0690	iron-sulfur cluster-binding protein	Iron-sulfur cluster-binding protein	A0QQB0	MSMEG_0690	Intermediary metabolism and respiration	110.9	34	41.2	0	285.59	28.182	28.2886	28.1875	27.996	0.494161	0.143558
MSMEG_0692	conserved hypothetical protein	Uncharacterized protein	A0QQB2	MSMEG_0692	Conserved hypotheticals	59.553	20	54.6	0	323.31	31.1747	31.1712	30.9717	31.0607	1.14183	0.156703
MSMEG_0702	monooxygenase	Monooxygenase	A0QQC1	MSMEG_0702	Virulence, detoxification and adaptation	33.464	20	85.5	0	179.03	29.3646	29.7138	29.5614	29.5666	0.045711	-0.0248
MSMEG_0703	conserved hypothetical protein	MDMPI_N domain-containing protein	A0QQC2	MSMEG_0703	Conserved hypotheticals	22.433	10	68.6	0	51.406	26.5741	26.579	26.5517	26.4617	0.582919	0.069892
MSMEG_0717	aldose 1-epimerase subfamily protein	Aldose 1-epimerase subfamily protein	A0QQD7	MSMEG_0717	Intermediary metabolism and respiration	31.817	9	41	0	35.508	27.6261	27.3264	27.9799	28.2402	1.06719	-0.63382
MSMEG_0719	flavohemoprotein	Flavohemoglobin (EC 1.14.12.17) (Flavohemoprotein) (Hemoglobin-like protein) (Nitric oxide dioxygenase)	A0QQD8	MSMEG_0719	Intermediary metabolism and respiration	42.382	18	69.7	0	105.56	27.9759	27.8109	27.9277	27.8816	0.042002	-0.01122
MSMEG_0724	IS1137, transposase orfA	IS1137, transposase orfA	A0QQE2	MSMEG_0724	Insertion seqs and phages	12.02	5	48.1	0	41.349	24.0647	24.1032	24.2152	23.7173	0.165071	0.117686
MSMEG_0732	chaperone ClpB	Chaperone protein ClpB	A0QQF0	MSMEG_0732	Virulence, detoxification and adaptation	92.896	18	27.6	0	49.22	25.3769	25.2017	24.9334	25.5068	0.076338	0.069239
MSMEG_0736	conserved hypothetical protein	Uncharacterized protein	A0QQF4	MSMEG_0736	Conserved hypotheticals	31.195	14	48.2	0	87.441	26.8254	26.9533	26.8819	27.0477	0.262949	-0.07547
MSMEG_0740	glycosyl hydrolase family protein 76	Glycosyl hydrolase family protein 76	A0QQF8	MSMEG_0740	Cell wall and cell processes	43.457	10	36.9	0	67.12	25.2451	25.5077	24.1756	24.4929	1.43294	1.04215
MSMEG_0741	conserved hypothetical protein	Bac_luciferase domain-containing protein	A0QQF9	MSMEG_0741	Conserved hypotheticals	32.435	15	79.1	0	137.05	28.8732	28.2984	28.7123	28.9766	0.301574	-0.2587
MSMEG_0750	membrane protein	Membrane protein	A0QQG9	MSMEG_0750	Cell wall and cell processes	26.067	7	25.8	0	33.994	26.7206	27.1321	26.5756	26.5909	0.624328	0.34314
MSMEG_0753	conserved hypothetical protein	Uncharacterized protein	A0QQH1	MSMEG_0753	Conserved hypotheticals	28.976	18	75.2	0	84.467	27.4675	27.6413	27.4547	27.0281	0.512604	0.312972
MSMEG_0754	conserved hypothetical protein	Uncharacterized protein	A0QQH2	MSMEG_0754	Conserved hypotheticals	14.397	5	74.1	0	121.89	27.9637	27.8347	28.1787	23.9845	0.320893	1.81756
MSMEG_0760	thioesterase family protein	Thioesterase family protein	A0QQH8	MSMEG_0760	Lipid metabolism	23.306	6	32.4	0	36.944	25.0429	25.4148	25.2352	25.4807	0.207026	-0.12911
MSMEG_0763	antibiotic transporter	Antibiotic transporter	A0QQI1	MSMEG_0763	Cell wall and cell processes	68.045	9	18.1	0	76.303	25.4393	25.6128	25.6711	25.6078	0.462928	-0.11339
MSMEG_0768	conserved hypothetical protein	Rhodanese domain-containing protein	A0QQI6	MSMEG_0768	Conserved hypotheticals	14.766	7	64.7	0	32.587	26.1697	26.5879	25.9959	26.1301	0.542173	0.315848
MSMEG_0771	putative oxidoreductase YqjQ	Putative oxidoreductase YqjQ (EC 1.-.-.-)	A0QQI9	MSMEG_0771	Conserved hypotheticals	30.422	8	43.4	0	24.973	25.6176	25.6314	23.2681	24.0287	1.45453	1.97613
MSMEG_0775	metallo-beta-lactamase superfamily protein	Metallo-beta-lactamase superfamily protein	A0QQJ3	MSMEG_0775	Virulence, detoxification and adaptation	26.647	12	50.8	0	128.78	28.5236	28.6828	28.4583	28.1169	0.627392	0.315614
MSMEG_0777	F420-dependent glucose-6-phosphate dehydrogenase	F420-dependent glucose-6-phosphate dehydrogenase (FGD) (G6PD) (EC 1.1.98.2)	A0QQJ4	MSMEG_0777	Intermediary metabolism and respiration	37.176	36	90.5	0	323.31	32.7003	32.5971	32.6804	32.7898	0.432676	-0.08644
MSMEG_0781	amino acid permease	Amino acid permease	A0QQJ8	MSMEG_0781	Cell wall and cell processes	55.539	2	4.8	0	9.2421	24.1873	23.9524	23.5638	24.2787	0.136064	0.148602
MSMEG_0787	Bacterial extracellular solute-binding protein, family protein 3	Bacterial extracellular solute-binding protein, family protein 3	A0QQK4	MSMEG_0787	Cell wall and cell processes	35.041	6	22	0	43.77	23.8174	24.0538	23.7193	24.3673	0.105439	-0.10766
MSMEG_0790	hydrolase, NUDIX family protein	Hydrolase, NUDIX family protein	A0QQK6	MSMEG_0790	Intermediary metabolism and respiration	17.174	6	55.3	0	51.503	25.6263	25.246	25.6356	25.4547	0.182786	-0.10893
MSMEG_0806	hydrolase	Hydrolase	A0QQM2	MSMEG_0806	Unassigned	52.898	25	55.5	0	181.9	28.8283	29.318	28.7849	28.9112	0.330387	0.225092
MSMEG_0814	membrane protein	Membrane protein	A0QQN1	MSMEG_0814	Cell wall and cell processes	9.4819	2	22.2	0	170.62	27.9376	27.7996	27.9875	27.8532	0.190602	-0.05175
MSMEG_0823	conserved hypothetical protein	Septum_form domain-containing protein	A0QQN9	MSMEG_0823	Conserved hypotheticals	19.489	5	29.3	0	12.43	24.0321	24.0808	24.0047	24.3124	0.236884	-0.10206
MSMEG_0834	tuberculin related peptide	Tuberculin related peptide	A0QQQ0	MSMEG_0834	Cell wall and cell processes	16.85	5	53.2	0	22.483	26.9823	27.4812	26.652	26.4501	0.895695	0.680666
MSMEG_0840	hypothetical protein	Uncharacterized protein	A0QQQ6	MSMEG_0840	Conserved hypotheticals	23.678	5	27.6	0	5.7706	23.589	23.6786	23.3433	24.033	0.050528	-0.05434
MSMEG_0847	NADH-ubiquinone/plastoquinone oxidoreductase chain 4l family protein	NADH-ubiquinone/plastoquinone oxidoreductase chain 4l family protein	A0QQR2	MSMEG_0847	Intermediary metabolism and respiration	16.476	4	32.9	0	47.584	25.759	26.0712	25.9652	26.2856	0.350193	-0.21025
MSMEG_0848	NADH ubiquinone oxidoreductase subunit 5	NADH ubiquinone oxidoreductase subunit 5	A0QQR3	MSMEG_0848	Intermediary metabolism and respiration	104.65	5	7.2	0	21.896	24.2324	24.7531	23.7854	24.5086	0.284882	0.345768
MSMEG_0859	transcriptional regulator, TetR family protein	Transcriptional regulator, TetR family protein	A0QQS3	MSMEG_0859	Information pathways	37.055	9	38.6	0	109.88	27.6954	27.7938	28.067	27.3386	0.036294	0.041806
MSMEG_0863	short chain dehydrogenase	Short chain dehydrogenase	A0QQS8	MSMEG_0863	Intermediary metabolism and respiration	33.209	28	77.2	0	131.96	29.2155	28.9092	28.9672	28.698	0.423828	0.229718
MSMEG_0874	transcriptional regulator, GntR family protein	Transcriptional regulator, GntR family protein	A0QQT9	MSMEG_0874	Information pathways	25.783	8	42.7	0	21.374	25.9448	25.787	25.5131	23.9362	0.54291	1.14122
MSMEG_0876	short chain dehydrogenase	Short chain dehydrogenase	A0QQU2	MSMEG_0876	Intermediary metabolism and respiration	32.561	12	56.1	0	96.462	26.4691	26.2793	24.3531	25.8073	0.658273	1.294
MSMEG_0889	succinic semialdehyde dehydrogenase	Aldehyde dehydrogenase	A0QQV4	MSMEG_0889	Intermediary metabolism and respiration	54.505	16	39.9	0	179.92	26.9617	26.6569	26.6674	26.8744	0.06843	0.038393
MSMEG_0909	acyl-ACP thioesterase superfamily protein	Acyl-ACP thioesterase superfamily protein	A0QQX4	MSMEG_0909	Lipid metabolism	32.196	10	48.6	0	42.668	26.0212	25.682	26.2332	26.4233	0.873523	-0.47662
MSMEG_0912	3-hydroxybutyryl-CoA dehydrogenase	3-hydroxybutyryl-CoA dehydrogenase (EC 1.1.1.157)	A0QQX7	MSMEG_0912	Intermediary metabolism and respiration	30.681	18	60.5	0	323.31	31.9451	31.832	31.6845	31.1479	0.643786	0.472333
MSMEG_0913	methoxy mycolic acid synthase 1	Methoxy mycolic acid synthase 1 (EC 2.1.1.-)	A0QQX8	MSMEG_0913	Cell wall and cell processes	33.068	36	81	0	323.31	32.3746	32.7268	32.3085	32.2898	0.537848	0.251587
MSMEG_0916	transcriptional regulator, TetR family protein	Transcriptional regulator, TetR family protein	A0QQY1	MSMEG_0916	Information pathways	26.167	4	22.2	0	34.495	24.7035	24.7522	24.804	23.6503	0.321264	0.50072
MSMEG_0917	conserved hypothetical protein	Uncharacterized protein	A0QQY2	MSMEG_0917	Conserved hypotheticals	48.828	11	32.6	0	22.506	25.3584	25.6685	25.0093	25.2327	0.75353	0.392443
MSMEG_0918	transcriptional regulator, XRE family protein	Transcriptional regulator, XRE family protein	A0QQY3	MSMEG_0918	Information pathways	15.328	7	66.9	0	28.829	27.1222	26.6082	27.178	26.7223	0.082128	-0.08495
MSMEG_0919	heparin-binding hemagglutinin	HBHA-like protein (Heparin-binding hemagglutinin)	Q3I5Q7	MSMEG_0919	Cell wall and cell processes	24.561	26	59.9	0	323.31	30.333	30.6084	30.2103	30.2483	0.64859	0.241418
MSMEG_0923	conserved hypothetical protein	Uncharacterized protein	A0QQY8	MSMEG_0923	Conserved hypotheticals	32.593	11	56.3	0	140.27	27.5816	28.2259	27.1287	27.4009	0.679425	0.638979
MSMEG_0924	hydrolase, carbon-nitrogen family protein	Hydrolase, carbon-nitrogen family protein	A0QQY9	MSMEG_0924	Intermediary metabolism and respiration	27.749	9	50.4	0	75.675	26.4795	22.5061	27.038	27.33	0.509681	-2.69117
MSMEG_0927	conserved hypothetical protein	Uncharacterized protein	A0QQZ2	MSMEG_0927	Conserved hypotheticals	18.158	7	73.2	0	31.095	25.4595	25.2482	26.1252	24.4382	0.026838	0.072171
MSMEG_0929	ErfK/YbiS/YcfS/YnhG family protein	ErfK/YbiS/YcfS/YnhG family protein	A0QQZ4	MSMEG_0929	Unassigned	48.058	13	45.6	0	86.23	29.7571	29.4473	29.409	29.4181	0.458938	0.18868
MSMEG_0935	2,3-bisphosphoglycerate-dependent phosphoglycerate mutase	2,3-bisphosphoglycerate-dependent phosphoglycerate mutase (BPG-dependent PGAM) (PGAM) (Phosphoglyceromutase) (dPGM) (EC 5.4.2.11)	A0QR00	MSMEG_0935	Intermediary metabolism and respiration	27.3	27	87.9	0	293.77	29.8136	30.1046	29.7126	30.2188	0.006993	-0.0066
MSMEG_0938	conserved hypothetical protein	Uncharacterized protein	A0QR03	MSMEG_0938	Conserved hypotheticals	29.869	7	24.4	0	75.099	26.0299	25.7202	25.6319	25.3301	0.677905	0.394096
MSMEG_0940	conserved hypothetical protein	Uncharacterized protein	A0QR05	MSMEG_0940	Conserved hypotheticals	38.015	12	53.9	0	153.61	28.267	28.2649	27.8525	28.1112	0.797806	0.284036
MSMEG_0948	conserved hypothetical protein	UPF0336 protein MSMEG_0948	A0QR13	MSMEG_0948	Conserved hypotheticals	19.568	12	67.8	0	95.094	28.0283	28.2123	28.0388	28.0756	0.243957	0.06314
MSMEG_0949	HAD-superfamily protein subfamily protein IB hydrolase, TIGR01490	HAD-superfamily protein subfamily protein IB hydrolase, TIGR01490	A0QR14	MSMEG_0949	Lipid metabolism	31.352	6	26.7	0	57.898	26.4958	26.2577	26.2551	26.0687	0.535887	0.214844
MSMEG_0965	porin	Porin MspA	A0QR29	MSMEG_0965	Cell wall and cell processes	22.118	5	23.7	0	149.24	30.076	28.9535	29.8457	29.9464	0.245378	-0.38131
MSMEG_0970	phosphoglycerate mutase family protein	Phosphoglycerate mutase family protein	A0QR34	MSMEG_0970	Intermediary metabolism and respiration	22.681	5	27.7	0	24.437	24.3663	24.5916	24.3446	24.5511	0.066651	0.031061
MSMEG_0971	conserved hypothetical protein	Thioredoxin domain-containing protein	A0QR35	MSMEG_0971	Conserved hypotheticals	23.333	13	65	0	101.07	25.9642	25.9397	25.9576	25.5209	0.363163	0.212687
MSMEG_0976	conserved hypothetical protein	Uncharacterized protein	A0QR40	MSMEG_0976	Conserved hypotheticals	6.0379	3	46.3	0	9.5234	25.2315	25.0697	24.4395	23.6102	0.932973	1.12581
MSMEG_0977	conserved hypothetical protein	Uncharacterized protein	A0QR41	MSMEG_0977	Conserved hypotheticals	9.9648	2	13.3	0	16.037	24.9614	25.0057	24.0286	23.8422	2.08357	1.04813
MSMEG_0978	aminotransferase, class V superfamily protein	Aminotransferase, class V superfamily protein	A0QR42	MSMEG_0978	Intermediary metabolism and respiration	36.554	9	40.8	0	65.839	26.5888	26.543	26.0172	24.1083	0.591668	1.50312
MSMEG_0985	sugar transporter family protein	Sugar transporter family protein	A0QR49	MSMEG_0985	Cell wall and cell processes	49.352	4	6.2	0	9.1658	24.2192	23.7962	24.2014	24.1629	0.303075	-0.17449
MSMEG_0987	hypothetical protein	Uncharacterized protein	A0QR51	MSMEG_0987	Conserved hypotheticals	13.038	4	39	0	68.142	27.6467	27.8939	27.8275	27.3646	0.24043	0.174282
MSMEG_0989	conserved hypothetical protein	Uncharacterized protein	A0QR53	MSMEG_0989	Conserved hypotheticals	8.1889	2	49.4	0	15.013	25.0053	24.466	25.135	24.1979	0.041006	0.069166
MSMEG_1006	aminoglycoside phosphotransferase	Aminoglycoside phosphotransferase	A0QR69	MSMEG_1006	Intermediary metabolism and respiration	38.398	7	26.9	0	47.396	26.4499	26.0353	24.4028	26.7512	0.198706	0.665632
[truncated: 1,005 more rows]

## Sheet: Significant proteins soluble
Supplementary File S4: Significant proteins (soluble) identified in DnagA compared to wildtype
[truncated: 72 more rows]

## Sheet: Significant proteins membrane
Supplementary File S4: Significant proteins (membrane extracted) identified in DnagA compared to wildtype
[truncated: 44 more rows]
